# Supplementary material for: Modulation of Biliary Cancer Chemo‐Resistance Through MicroRNA‐Mediated Rewiring of the Expansion of CD133+ Cells
Source: Hepatology. 2020 Sep 10;72(3):982–96. doi: 10.1002/hep.31094 (PMC7590111; doi:10.1002/hep.31094)
Supplement: Supplementary file 2 [file HEP-72-982-s002.xlsx]

## Sheet: CCLP-1
miRBase ID/miRPlus ID	CELL VIABILITY NORMALIZED TO NEG CTRLs REPLICATE 1	CELL VIABILITY NORMALIZED TO NEG CTRLs REPLICATE 2	CELL VIABILITY NORMALIZED TO NEG CTRLs REPLICATE 3	AVERAGE	SD	TTEST	CTRL 1	CTRL 2	CTRL 3	significant in CCLP
hsa-let-7a	1.27196	1.77996	1.30433	1.45208	0.284412	0.0512076	1	1	1	CCLP s
hsa-let-7a-2*	1.20135	1.28818	1.52298	1.3375	0.166391	0.0246003	1	1	1	CCLP s
hsa-let-7a*	1.37254	1.98776	0.951902	1.4374	0.520966	0.219563	1	1	1
hsa-let-7b	1.22824	1.97752	1.23518	1.48031	0.430608	0.125529	1	1	1
hsa-let-7b*	1.40915	1.61348	1.52894	1.51719	0.102668	0.000950463	1	1	1	CCLP s
hsa-let-7c	1.34881	1.99818	1.5478	1.6316	0.332695	0.0302674	1	1	1	CCLP s
hsa-let-7c*	1.25744	2.05219	1.30242	1.53735	0.446431	0.10545	1	1	1
hsa-let-7d	1.29663	2.10922	1.09496	1.50027	0.536919	0.181867	1	1	1
hsa-let-7d*	1.36748	1.82723	1.36228	1.51899	0.26695	0.0281119	1	1	1	CCLP s
hsa-let-7e	1.41693	2.31694	1.28035	1.67141	0.563205	0.107863	1	1	1
hsa-let-7e-3p	1.45537	1.47058	1.54498	1.49031	0.0479532	5.97221e-05	1	1	1	CCLP s
hsa-let-7e*	0.970857	1.51413	0.94219	1.14239	0.322252	0.486737	1	1	1
hsa-let-7f	1.29247	2.04738	1.20286	1.51424	0.463885	0.127264	1	1	1
hsa-let-7f-1*	1.32577	2.01338	1.37582	1.57166	0.383362	0.0611484	1	1	1
hsa-let-7f-2*	1.17204	1.69806	0.973322	1.28114	0.374487	0.263353	1	1	1
hsa-let-7g	1.40567	1.60122	2.42051	1.80913	0.538421	0.0598646	1	1	1
hsa-let-7g*	1.20489	0.687967	1.28838	1.06041	0.325238	0.763766	1	1	1
hsa-let-7i	1.40606	1.58709	2.28019	1.75778	0.461386	0.0466441	1	1	1	CCLP s
hsa-let-7i*	1.06775	1.73108	1.40947	1.40277	0.331719	0.103301	1	1	1
hsa-miR-1	1.38037	1.66679	2.03054	1.69257	0.325847	0.0211786	1	1	1	CCLP s
hsa-miR-100	1.43745	2.33666	1.25257	1.67556	0.579946	0.113807	1	1	1
hsa-miR-100*	1.24754	2.24628	1.24873	1.58085	0.576281	0.155782	1	1	1
hsa-miR-101	1.45425	2.29319	1.47778	1.74174	0.477718	0.0546974	1	1	1	CCLP s
hsa-miR-101*	1.16371	1.65757	1.31891	1.38007	0.252545	0.0596305	1	1	1
hsa-miR-103	1.91832	1.65605	1.52537	1.69992	0.200113	0.00374786	1	1	1	CCLP s
hsa-miR-103-2*	1.56977	1.4039	1.33212	1.43526	0.121887	0.00347215	1	1	1	CCLP s
hsa-miR-103-as	0.0629158	1.44387	1.52187	1.00955	0.820739	0.984881	1	1	1
hsa-miR-103a-3p	1.28995	2.25599	1.45101	1.66565	0.517553	0.0898438	1	1	1
hsa-miR-105	1.18831	2.20947	1.03863	1.47881	0.637188	0.262978	1	1	1
hsa-miR-105*	1.16582	1.96114	1.94	1.68899	0.4532	0.0579923	1	1	1
hsa-miR-106a	1.15243	0.926894	2.7382	1.60584	0.987113	0.347678	1	1	1
hsa-miR-106a*	1.19803	2.41427	1.19141	1.60124	0.704116	0.213231	1	1	1
hsa-miR-106b	1.23749	0.776393	1.34135	1.11841	0.300716	0.532667	1	1	1
hsa-miR-106b*	1.35721	1.59709	1.12754	1.36061	0.234796	0.05638	1	1	1
hsa-miR-107	1.26076	1.25142	0.97	1.16073	0.16524	0.167322	1	1	1
hsa-miR-107	1.45724	2.15559	1.56471	1.72585	0.376029	0.0287456	1	1	1	CCLP s
hsa-miR-10a	1.3086	1.64054	0.992835	1.31399	0.323886	0.168426	1	1	1
hsa-miR-10a*	0.759085	1.41252	1.42373	1.19844	0.380538	0.417476	1	1	1
hsa-miR-10b	1.4178	2.1431	1.40859	1.6565	0.421438	0.0542003	1	1	1	CCLP s
hsa-miR-10b*	0.870712	1.42471	1.27413	1.18985	0.286455	0.314977	1	1	1
hsa-miR-1178	0.764383	1.06203	1.59	1.1388	0.418129	0.596102	1	1	1
hsa-miR-1179	1.37318	1.13724	0.85	1.12014	0.262011	0.471528	1	1	1
hsa-miR-1180	1.23654	1.30681	1.36843	1.30393	0.0659936	0.00133857	1	1	1	CCLP s
hsa-miR-1181	1.4149	1.13766	2.74225	1.76494	0.857657	0.197281	1	1	1
hsa-miR-1182	1.2411	0.957118	2.16255	1.45359	0.630184	0.280533	1	1	1
hsa-miR-1183	0.672094	0.99442	1.51488	1.06047	0.425258	0.817594	1	1	1
hsa-miR-1184	1.05904	0.974178	1.83	1.28774	0.471526	0.350144	1	1	1
hsa-miR-1185	0.943821	0.774908	0.49447	0.737733	0.226971	0.115931	1	1	1
hsa-miR-1193	1.67806	1.28165	1.61233	1.52401	0.212448	0.0129277	1	1	1	CCLP s
hsa-miR-1197	1.05434	1.03101	0.54	0.875116	0.290453	0.497817	1	1	1
hsa-miR-1197*	1.04923	1.69568	1.56723	1.43738	0.342228	0.0912572	1	1	1
hsa-miR-1200	1.65129	0.91621	1.36	1.30917	0.370166	0.221546	1	1	1
hsa-miR-1202	1.61916	1.52313	1.43826	1.52685	0.0905099	0.000544489	1	1	1	CCLP s
hsa-miR-1203	1.27068	1.17126	0.95	1.13065	0.164151	0.240122	1	1	1
hsa-miR-1204	1.20688	1.35121	1.64737	1.40182	0.224559	0.0362467	1	1	1	CCLP s
hsa-miR-1205	0.961251	1.12623	1.23205	1.10651	0.136472	0.247823	1	1	1
hsa-miR-1206	1.43402	1.66671	1.85899	1.65324	0.212806	0.0060186	1	1	1	CCLP s
hsa-miR-1207-3p	1.22686	1.23441	0.56	1.00709	0.387212	0.976209	1	1	1
hsa-miR-1207-5p	1.53113	1.14166	1.38483	1.35254	0.19673	0.0360876	1	1	1	CCLP s
hsa-miR-1208	1.77207	1.50497	1.4504	1.57581	0.17214	0.00441193	1	1	1	CCLP s
hsa-miR-122	1.35342	1.42	2.17404	1.64915	0.455783	0.0691774	1	1	1
hsa-miR-122*	1.08446	1.99268	1.00562	1.36092	0.548537	0.31805	1	1	1
hsa-miR-1224-3p	0.26264	0.593224	0.521109	0.458991	0.173826	0.00572732	1	1	1	CCLP s
hsa-miR-1224-5p	1.54354	1.18175	1.24893	1.32474	0.192442	0.0431233	1	1	1	CCLP s
hsa-miR-1225-3p	1.14072	0.809682	1.64	1.1968	0.41799	0.460559	1	1	1
hsa-miR-1225-5p	1.5411	1.51908	1.80806	1.62275	0.160861	0.00257438	1	1	1	CCLP s
hsa-miR-1226	1.09016	1.10211	1.59	1.26076	0.285196	0.188451	1	1	1
hsa-miR-1226*	0.567257	1.11148	0.783667	0.820803	0.274008	0.320619	1	1	1
hsa-miR-1227	0.637696	0.588473	0.771971	0.666047	0.0949775	0.00367584	1	1	1	CCLP s
hsa-miR-1228	0.194188	0.156024	0.413122	0.254445	0.138737	0.000741411	1	1	1	CCLP s
hsa-miR-1228*	1.04432	0.737739	2.7581	1.51338	1.0888	0.459953	1	1	1
hsa-miR-1229	0.706542	0.623267	1.44374	0.924515	0.451583	0.786569	1	1	1
hsa-miR-1231	2.03012	1.71503	1.74493	1.83003	0.173931	0.00116901	1	1	1	CCLP s
hsa-miR-1233	1.85767	1.49602	1.39326	1.58231	0.243936	0.0144388	1	1	1	CCLP s
hsa-miR-1234	0.106014	0.0622481	0.8	0.322754	0.413886	0.0471452	1	1	1	CCLP s
hsa-miR-1236	0.728621	0.572209	1.55318	0.951338	0.527048	0.880694	1	1	1
hsa-miR-1237	0.110305	0.283091	0.163392	0.185596	0.0885073	9.06052e-05	1	1	1	CCLP s
hsa-miR-1238	1.31531	1.52708	1.71412	1.51884	0.199533	0.0107912	1	1	1	CCLP s
hsa-miR-124	1.45489	0.6	2.27734	1.44408	0.838721	0.410998	1	1	1
hsa-miR-124*	1.08813	1.45575	1.37923	1.3077	0.193964	0.0514948	1	1	1	CCLP s
hsa-miR-1243	1.1846	1.24086	1.76949	1.39832	0.322678	0.0993037	1	1	1
hsa-miR-1244	1.49682	1.00725	2.58435	1.69614	0.807224	0.209556	1	1	1
hsa-miR-1245	1.47531	1.29816	0.74	1.17115	0.383752	0.48293	1	1	1
hsa-miR-1246	1.36999	1.04358	0.963041	1.12554	0.215499	0.370052	1	1	1
hsa-miR-1247	0.408562	0.293788	0.212025	0.304792	0.0987297	0.000259431	1	1	1	CCLP s
hsa-miR-1247-5p	0.229973	0.489087	0.765166	0.494742	0.267642	0.0307952	1	1	1	CCLP s
hsa-miR-1248	0.991375	0.657697	1.24484	0.964636	0.294482	0.84539	1	1	1
hsa-miR-1249-5p	0.918164	0.853899	0.87	0.947354	0.110968	0.457392	1	1	1
hsa-miR-1249	0.090596	0.0209785	0.0974623	0.0696789	0.0423153	2.84037e-06	1	1	1	CCLP s
hsa-miR-1250	0.844811	1.16375	1.08	1.02952	0.165352	0.772599	1	1	1
hsa-miR-1251	1.42615	1.53144	1.82635	1.59465	0.207453	0.00767985	1	1	1	CCLP s
hsa-miR-1251	1.23684	1.82564	1.02979	1.36409	0.412902	0.201401	1	1	1
hsa-miR-1252	0.738847	0.896738	1.44	1.0252	0.367804	0.911274	1	1	1
hsa-miR-1253	0.955468	1.51937	1.66226	1.37903	0.373711	0.153806	1	1	1
hsa-miR-1254	1.66008	1.66428	1.93542	1.75326	0.15777	0.00116688	1	1	1	CCLP s
hsa-miR-1255a	1.69368	1.02134	1.11	1.27501	0.36528	0.262211	1	1	1
hsa-miR-1255b	1.38006	1.13394	0.47	0.994664	0.470742	0.985276	1	1	1
hsa-miR-1256	1.43964	1.48674	1.86286	1.59641	0.231949	0.0112152	1	1	1	CCLP s
hsa-miR-1257	1.13888	0.909446	0.888974	0.979102	0.138754	0.807072	1	1	1
hsa-miR-1258	1.05504	1.29194	1.63715	1.32805	0.292729	0.124232	1	1	1
hsa-miR-125a-3p	1.30491	1.68319	1.34396	1.44402	0.208049	0.0208983	1	1	1	CCLP s
hsa-miR-125a-5p	1.44406	1.63055	1.60233	1.55898	0.100521	0.000649769	1	1	1	CCLP s
hsa-miR-125b	1.52189	1.3	1.92739	1.58309	0.31814	0.033711	1	1	1	CCLP s
hsa-miR-125b-1*	1.07537	1.49409	1.42663	1.33203	0.22482	0.0627712	1	1	1
hsa-miR-125b-2*	1.24913	2.24195	1.2965	1.59586	0.56003	0.139136	1	1	1
hsa-miR-126	1.26388	1.60729	1.87331	1.58149	0.30553	0.0300321	1	1	1	CCLP s
hsa-miR-126*	1.49886	1.85834	1.66011	1.67243	0.180056	0.00294261	1	1	1	CCLP s
hsa-miR-1260	1.24171	1.05014	2.38582	1.55922	0.722235	0.250972	1	1	1
hsa-miR-1261	1.81564	1.08956	0.95	1.28507	0.464759	0.347946	1	1	1
hsa-miR-1262	1.33359	1.42291	1.71696	1.49116	0.200588	0.0132522	1	1	1	CCLP s
hsa-miR-1263	1.22642	1.23646	0.52	0.994294	0.410782	0.981958	1	1	1
hsa-miR-1264	1.25006	1.05362	0.53	0.94456	0.372213	0.809148	1	1	1
hsa-miR-1265	1.66875	1.30908	0.65	1.20928	0.516657	0.52161	1	1	1
hsa-miR-1266	0.711233	1.61574	1.63752	1.3215	0.528615	0.35158	1	1	1
hsa-miR-1267	1.60644	1.27824	1.22573	1.37014	0.206324	0.0359675	1	1	1	CCLP s
hsa-miR-1268	1.61023	1.6353	1.85701	1.70085	0.135824	0.000866802	1	1	1	CCLP s
hsa-miR-1269	1.25597	1.13187	1.35314	1.24699	0.110907	0.0181888	1	1	1	CCLP s
hsa-miR-127-3p	1.29832	1.81032	1.53357	1.5474	0.256279	0.0208431	1	1	1	CCLP s
hsa-miR-127-5p	1.3443	1.60667	1.48926	1.48008	0.131424	0.00319368	1	1	1	CCLP s
hsa-miR-1270	0.932692	1.31712	1.16787	1.13923	0.193809	0.28133	1	1	1
hsa-miR-1271	1.03514	1.17634	1.23312	1.1482	0.101945	0.065498	1	1	1
hsa-miR-1272	1.42588	1.34181	0.891124	1.2196	0.28756	0.25648	1	1	1
hsa-miR-1273	1.43162	1.24112	0.12	0.930911	0.708699	0.874107	1	1	1
hsa-miR-1273c	0.911344	0.898762	0.735195	0.848433	0.0982691	0.0557219	1	1	1
hsa-miR-1273d	1.48595	1.23435	1.18087	1.30039	0.162907	0.0330971	1	1	1	CCLP s
hsa-miR-1274a	1.03915	1.19944	1.31689	1.18516	0.139421	0.0829158	1	1	1
hsa-miR-1274b	1.63925	1.47397	1.65633	1.58985	0.10072	0.00053183	1	1	1	CCLP s
hsa-miR-1275	1.49834	1.05617	2.35763	1.63738	0.661777	0.170602	1	1	1
hsa-miR-1276	1.76138	1.73076	1.93529	1.80915	0.110314	0.000221103	1	1	1	CCLP s
hsa-miR-1277	1.28247	0.905785	1.58	1.25608	0.337881	0.25952	1	1	1
hsa-miR-1278	1.35656	1.30394	1.69217	1.45089	0.210606	0.020687	1	1	1	CCLP s
hsa-miR-1279	0.832653	0.915745	2.03072	1.25971	0.669008	0.538188	1	1	1
hsa-miR-128	1.51184	1.12	1.98147	1.53777	0.431319	0.0969401	1	1	1
hsa-miR-1280	0.527713	0.410057	0.61	0.515923	0.100492	0.00112793	1	1	1	CCLP s
hsa-miR-1281	0.891114	0.677808	0.872118	0.81368	0.118051	0.0522436	1	1	1	CCLP s
hsa-miR-1282	1.34921	1.15274	0.75	1.08398	0.305466	0.658775	1	1	1
hsa-miR-1283	1.55313	1.50297	1.67794	1.57801	0.0900979	0.000373181	1	1	1	CCLP s
hsa-miR-1284	1.51426	1.18701	2.38052	1.69393	0.616708	0.123108	1	1	1
hsa-miR-1285	0.701337	0.863067	0.796689	0.787031	0.0812961	0.0105179	1	1	1	CCLP s
hsa-miR-1286	1.46693	1.0455	1.04	1.18414	0.244915	0.262747	1	1	1
hsa-miR-1287	1.55258	0.931115	1.01102	1.16491	0.338107	0.4458	1	1	1
hsa-miR-1288	1.81571	1.71647	1.67155	1.73458	0.0737633	6.62911e-05	1	1	1	CCLP s
hsa-miR-1289	1.75367	1.17755	0.89	1.27374	0.439798	0.341678	1	1	1
hsa-miR-129-1-3p	0.825627	0.886242	0.947972	0.886614	0.0611734	0.0325766	1	1	1	CCLP s
hsa-miR-129-3p	1.16776	0.315182	0.926234	0.803059	0.439433	0.480941	1	1	1
hsa-miR-129-5p	1.45425	2.15483	0.93	1.51303	0.614526	0.221716	1	1	1
hsa-miR-129*	0.962786	1.12821	0.762109	0.951035	0.183332	0.667694	1	1	1
hsa-miR-1290	2.17171	1.86794	1.93205	1.99057	0.160117	0.000429854	1	1	1	CCLP s
hsa-miR-1291	2.08258	1.60413	1.79722	1.82798	0.240702	0.00398376	1	1	1	CCLP s
hsa-miR-1292	1.34034	1.08277	1.22055	1.21455	0.128889	0.0448682	1	1	1	CCLP s
hsa-miR-1293	0.484264	1.4868	1.51258	1.16122	0.586399	0.658786	1	1	1
hsa-miR-1294	0.374466	1.63349	1.34093	1.11629	0.658884	0.775077	1	1	1
hsa-miR-1295	0.830234	0.91266	1.35765	1.03351	0.283716	0.847879	1	1	1
hsa-miR-1296	0.170047	0.0576444	0.206373	0.144688	0.0775395	4.42193e-05	1	1	1	CCLP s
hsa-miR-1297	1.97643	1.7522	1.88111	1.86991	0.112535	0.00017996	1	1	1	CCLP s
hsa-miR-1298	1.59983	1.17657	1.03	1.2688	0.2959	0.190733	1	1	1
hsa-miR-1298	0.985116	1.59915	1.33556	1.30661	0.308038	0.159798	1	1	1
hsa-miR-1299	1.63879	1.53239	1.91192	1.69436	0.195777	0.00356067	1	1	1	CCLP s
hsa-miR-1301	1.07306	1.05417	1.35	1.15908	0.165614	0.171507	1	1	1
hsa-miR-1302	1.29385	1.2708	0.950765	1.1718	0.191773	0.195681	1	1	1
hsa-miR-1303	1.25633	1.35579	1.69174	1.43462	0.228158	0.0299502	1	1	1	CCLP s
hsa-miR-1304	1.74894	1.24663	0.4	1.13186	0.681753	0.754462	1	1	1
hsa-miR-1305	0.464566	0.696038	0.945012	0.701872	0.240276	0.0980828	1	1	1
hsa-miR-1306	1.21774	1.15044	1.53582	1.30133	0.205838	0.064281	1	1	1
hsa-miR-1307	0.63707	0.88269	0.983166	0.834309	0.178048	0.182289	1	1	1
hsa-miR-130a	1.39915	0.36	2.39712	1.38542	1.01863	0.548012	1	1	1
hsa-miR-130a*	1.29684	2.30864	1.18	1.59516	0.620647	0.172065	1	1	1
hsa-miR-130b	1.12964	1.12007	1.34546	1.19839	0.127455	0.0543206	1	1	1	CCLP s
hsa-miR-130b*	0.767878	1.05428	1.28859	1.03692	0.26079	0.818384	1	1	1
hsa-miR-132	1.40326	0.4	1.87796	1.22708	0.754569	0.629731	1	1	1
hsa-miR-132*	1.19472	1.77132	1.13878	1.36827	0.35017	0.142613	1	1	1
hsa-miR-1321	0.672094	1.31642	1.53574	1.17475	0.448913	0.537115	1	1	1
hsa-miR-1322	0.966632	1.00868	1.76	1.2451	0.446409	0.395461	1	1	1
hsa-miR-1323	0.711233	1.14291	1.254	1.03605	0.286731	0.838271	1	1	1
hsa-miR-1324	1.02405	0.906784	0.966385	0.965739	0.0586337	0.368742	1	1	1
hsa-miR-133a	0.930057	1.08619	0.961641	0.992628	0.0825478	0.884562	1	1	1
hsa-miR-133a	1.21327	1.11282	1.84151	1.3892	0.394918	0.163019	1	1	1
hsa-miR-133b	0.116627	0.121405	0.157749	0.131927	0.0224895	2.99887e-07	1	1	1	CCLP s
hsa-miR-133b	0.99	0.0984299	1.01	0.699477	0.520618	0.37398	1	1	1
hsa-miR-134	1.38736	1.48912	1.88733	1.58794	0.264229	0.0182404	1	1	1	CCLP s
hsa-miR-135a	1.3301	1.46658	1.42859	1.40842	0.070437	0.000552724	1	1	1	CCLP s
hsa-miR-135a*	1.22442	1.54522	1.20598	1.32521	0.19076	0.0418512	1	1	1	CCLP s
hsa-miR-135b	1.14083	1.57361	1.54269	1.41904	0.241439	0.0397	1	1	1	CCLP s
hsa-miR-135b-3p	1.27242	1.91161	1.47949	1.5545	0.326132	0.0421826	1	1	1	CCLP s
hsa-miR-135b*	1.22797	2.22186	1.01	1.48661	0.646007	0.262001	1	1	1
hsa-miR-136	1.3053	1.50811	1.37913	1.39751	0.102646	0.00257107	1	1	1	CCLP s
hsa-miR-136*	1.15464	1.86032	1.49988	1.50495	0.352868	0.0683186	1	1	1
hsa-miR-137	1.31109	1.72911	1.5947	1.54497	0.213399	0.0114822	1	1	1	CCLP s
hsa-miR-138	1.55474	1.50469	2.14215	1.73386	0.354473	0.0230469	1	1	1	CCLP s
hsa-miR-138-1*	1.2503	2.38869	1.12	1.58633	0.697911	0.219329	1	1	1
hsa-miR-138-2*	1.24107	2.27022	1.87	1.79376	0.518791	0.0569771	1	1	1
hsa-miR-139-3p	1.10696	1.64253	1.38661	1.3787	0.267871	0.0705449	1	1	1
hsa-miR-139-5p	1.00475	1.3167	1.84	1.38715	0.42206	0.18731	1	1	1
hsa-miR-140-3p	1.23111	1.59442	1.39239	1.40598	0.182034	0.0181032	1	1	1	CCLP s
hsa-miR-140-5p	1.31405	1.64787	1.80088	1.5876	0.248948	0.0149971	1	1	1	CCLP s
hsa-miR-141	1.4322	1.91805	2.22197	1.8574	0.398362	0.0203336	1	1	1	CCLP s
hsa-miR-141*	0.945127	1.08526	0.593394	0.874593	0.253404	0.439667	1	1	1
hsa-miR-142-3p	1.53066	1.93371	2.22707	1.89715	0.349644	0.0112968	1	1	1	CCLP s
hsa-miR-142-5p	1.3128	1.928	1.97732	1.73937	0.370245	0.0258441	1	1	1	CCLP s
hsa-miR-143	1.16706	1.34641	2.1829	1.56546	0.542188	0.145157	1	1	1
hsa-miR-143*	0.704881	1.08212	0.577476	0.788159	0.262427	0.234604	1	1	1
hsa-miR-144	1.34446	2.05367	2.0508	1.81631	0.408639	0.0258177	1	1	1	CCLP s
hsa-miR-144*	1.0452	2.18166	0.98	1.40229	0.675745	0.360744	1	1	1
hsa-miR-145	1.3942	1.33765	2.08089	1.60425	0.413756	0.0647012	1	1	1
hsa-miR-145*	1.12992	2.47317	1.07	1.5577	0.793388	0.290321	1	1	1
hsa-miR-1468	1.36017	1.10245	1.88	1.44754	0.396068	0.121952	1	1	1
hsa-miR-1469	1.73721	1.33558	0.46	1.1776	0.653095	0.662181	1	1	1
hsa-miR-146a	1.35199	1.34174	1.90688	1.53354	0.323364	0.0460314	1	1	1	CCLP s
hsa-miR-146a*	0.746375	0.681096	0.518667	0.648713	0.117257	0.0065656	1	1	1	CCLP s
hsa-miR-146b-3p	1.32364	2.45697	1.28	1.68687	0.66728	0.14918	1	1	1
hsa-miR-146b-5p	1.25405	1.25954	1.56107	1.35822	0.175692	0.024198	1	1	1	CCLP s
hsa-miR-147	1.25172	2.11607	1.03498	1.46759	0.57196	0.229718	1	1	1
hsa-miR-1470	0.484264	0.264702	0.451793	0.400253	0.118508	0.000933808	1	1	1	CCLP s
hsa-miR-1471	0.567257	0.685748	0.362718	0.538574	0.163414	0.00809776	1	1	1	CCLP s
hsa-miR-147b	1.45446	1.2993	1.1907	1.31482	0.132562	0.0146908	1	1	1	CCLP s
hsa-miR-148a	1.41674	2.18046	1.53607	1.71109	0.410838	0.0400256	1	1	1	CCLP s
hsa-miR-148a*	1.27159	1.56566	1.13567	1.32431	0.21979	0.0629229	1	1	1
hsa-miR-148b	1.69	0.971363	1.27922	1.31353	0.360545	0.206487	1	1	1
hsa-miR-148b*	1.21212	2.48151	1.28797	1.66053	0.712001	0.183364	1	1	1
hsa-miR-149	1.2318	1.73043	1.65053	1.53759	0.267815	0.0254272	1	1	1	CCLP s
hsa-miR-149*	1.01148	1.59033	1.09	1.2306	0.313994	0.272276	1	1	1
hsa-miR-150	1.20488	1.18043	1.70046	1.36192	0.293438	0.0995002	1	1	1
hsa-miR-150*	1.89393	1.71577	1.64522	1.75164	0.128179	0.000529151	1	1	1	CCLP s
hsa-miR-151-3p	1.0222	1.35222	0.97	1.11481	0.207254	0.391665	1	1	1
hsa-miR-151-5p	1.27899	0.867207	1.28438	1.14352	0.239313	0.357576	1	1	1
hsa-miR-152	1.27756	1.53623	2.16912	1.66097	0.458678	0.0670563	1	1	1
hsa-miR-153	1.41239	1.38474	1.53176	1.44296	0.0781377	0.000603165	1	1	1	CCLP s
hsa-miR-1537	1.10679	1.16919	0.95	1.07533	0.112932	0.312278	1	1	1
hsa-miR-1538	1.3994	1.42789	1.06912	1.2988	0.19942	0.0603492	1	1	1
hsa-miR-1539	1.44003	1.16161	2.43884	1.68016	0.67162	0.154281	1	1	1
hsa-miR-154	1.34913	1.86031	1.93021	1.71322	0.317242	0.0176315	1	1	1	CCLP s
hsa-miR-154*	1.44488	1.3138	1.59458	1.45109	0.140495	0.00511975	1	1	1	CCLP s
hsa-miR-155	1.20633	2.07166	1	1.426	0.568598	0.264179	1	1	1
hsa-miR-155*	0.373401	0.362838	0.269525	0.335255	0.0571682	3.58758e-05	1	1	1	CCLP s
hsa-miR-15a	1.24013	1.93446	1.21106	1.46189	0.409523	0.122461	1	1	1
hsa-miR-15a*	0.823651	0.887057	0.773737	0.828149	0.056794	0.0063361	1	1	1	CCLP s
hsa-miR-15b	1.32561	1.39631	2.25055	1.65749	0.514821	0.0914175	1	1	1
hsa-miR-15b*	1.25038	1.42214	1.35562	1.34271	0.0866042	0.00237184	1	1	1	CCLP s
hsa-miR-16	1.22376	1.84597	1.14037	1.40337	0.385568	0.144209	1	1	1
hsa-miR-16-1*	1.241	2.06833	0.99	1.43311	0.56425	0.254439	1	1	1
hsa-miR-16-2*	1.30935	2.12836	1.19	1.54257	0.510805	0.139638	1	1	1
hsa-miR-17	1.1133	0.977935	1.01167	1.0343	0.0704629	0.446631	1	1	1
hsa-miR-17-5p	1.32285	1.96388	1.23785	1.50819	0.39692	0.0908522	1	1	1
hsa-miR-17*	0.912614	0.970115	1.06	0.98091	0.0742836	0.679256	1	1	1
hsa-miR-181a	1.4539	2.25405	1.27313	1.66036	0.522036	0.0935894	1	1	1
hsa-miR-181a-2*	1.24029	2.43019	1.19379	1.62142	0.700796	0.199372	1	1	1
hsa-miR-181a*	1.57268	1.30125	1.64737	1.5071	0.182144	0.00850976	1	1	1	CCLP s
hsa-miR-181b	1.289	1.97108	1.16677	1.47562	0.433417	0.130135	1	1	1
hsa-miR-181c	1.3995	2.08091	0.68	1.3868	0.700543	0.393052	1	1	1
hsa-miR-181c*	0.878915	0.792389	0.743456	0.80492	0.0685935	0.00789563	1	1	1	CCLP s
hsa-miR-181d	1.33771	1.4419	1.5661	1.44857	0.114339	0.00244977	1	1	1	CCLP s
hsa-miR-182	1.18358	1.92383	1.35941	1.48894	0.386747	0.0937212	1	1	1
hsa-miR-182*	1.3237	2.31624	1.17	1.60331	0.622177	0.168347	1	1	1
hsa-miR-1825	0.0946291	0.085201	0.521232	0.233687	0.249066	0.00596893	1	1	1	CCLP s
hsa-miR-1827	1.25597	1.50309	1.73966	1.49958	0.241865	0.0232176	1	1	1	CCLP s
hsa-miR-183	1.3913	2.04418	0.58	1.33849	0.733515	0.4689	1	1	1
hsa-miR-183*	0.950759	1.27891	1.34734	1.19234	0.211993	0.191172	1	1	1
hsa-miR-185	1.39169	1.65494	1.18229	1.40964	0.236832	0.0401055	1	1	1	CCLP s
hsa-miR-185*	1.08227	1.52098	1.0473	1.21685	0.263969	0.227855	1	1	1
hsa-miR-186	1.21169	1.21209	1.92297	1.44892	0.410546	0.131155	1	1	1
hsa-miR-186*	1.24487	2.01529	0.986489	1.41555	0.535213	0.249882	1	1	1
hsa-miR-187	1.14908	1.81132	0.56	1.17347	0.626018	0.65633	1	1	1
hsa-miR-187*	0.88376	1.12598	0.35041	0.786716	0.396786	0.404542	1	1	1
hsa-miR-188-3p	1.39639	1.58431	1.40013	1.46028	0.107433	0.00176015	1	1	1	CCLP s
hsa-miR-188-5p	1.24701	1.76685	1.35652	1.45679	0.274043	0.0446927	1	1	1	CCLP s
hsa-miR-18a	1.10305	1.82152	1.202	1.37553	0.389398	0.170171	1	1	1
hsa-miR-18a*	1.07469	1.30116	1.65934	1.34506	0.294785	0.112536	1	1	1
hsa-miR-18b	1.22111	2.21559	1.19376	1.54348	0.582219	0.181224	1	1	1
hsa-miR-18b*	0.0312475	0.271469	0.29	0.197572	0.144339	0.00065046	1	1	1	CCLP s
hsa-miR-190	1.27806	1.27219	1.98585	1.51204	0.410347	0.0967508	1	1	1
hsa-miR-1908	1.35995	1.59598	1.33344	1.42979	0.144536	0.00674243	1	1	1	CCLP s
hsa-miR-1909	1.65479	1.43246	1.67114	1.58613	0.133336	0.0015972	1	1	1	CCLP s
hsa-miR-1909*	1.23638	1.27594	1.93505	1.48246	0.392453	0.10029	1	1	1
hsa-miR-190b	1.22537	1.33383	1.05496	1.20472	0.140579	0.0651941	1	1	1
hsa-miR-191	1.22245	1.664	1.72289	1.53645	0.273523	0.027353	1	1	1	CCLP s
hsa-miR-191*	1.10956	1.73788	1.03718	1.29487	0.385359	0.255691	1	1	1
hsa-miR-1910	0.651044	1.16998	1.15024	0.990424	0.294077	0.957726	1	1	1
hsa-miR-1911	1.41818	1.05469	0.950313	1.14106	0.245598	0.376136	1	1	1
hsa-miR-1911*	1.54806	1.42049	1.36354	1.44403	0.0944867	0.00123952	1	1	1	CCLP s
hsa-miR-1912	1.18596	1.21899	0.5	0.968317	0.405911	0.898989	1	1	1
hsa-miR-1913	0.95407	1.1531	1.37913	1.1621	0.212673	0.257256	1	1	1
hsa-miR-1914	1.20023	1.17274	0.58	0.984324	0.350425	0.941962	1	1	1
hsa-miR-1914*	0.883053	0.849092	0.747955	0.8267	0.0702776	0.0129385	1	1	1	CCLP s
hsa-miR-1915	1.41777	0.989704	0.99	1.13249	0.247059	0.405541	1	1	1
hsa-miR-1915*	1.84668	1.34347	1.26899	1.48638	0.314243	0.0551808	1	1	1
hsa-miR-192	1.00475	1.91927	0.51	1.14467	0.714979	0.743663	1	1	1
hsa-miR-192-3p	1.02919	1.3574	1.06822	1.15161	0.179289	0.216883	1	1	1
hsa-miR-192*	0.968904	1.13652	0.512394	0.872606	0.323015	0.532056	1	1	1
hsa-miR-193a-3p	1.2805	1.39761	1.21256	1.29689	0.0936072	0.0053508	1	1	1	CCLP s
hsa-miR-193a-5p	1.20316	1.88992	1.19136	1.42815	0.399951	0.137324	1	1	1
hsa-miR-193b	0.839575	1.20903	0.853165	0.967258	0.209495	0.800014	1	1	1
hsa-miR-193b-5p	1.27051	0.788644	1.13627	1.06514	0.248681	0.673577	1	1	1
hsa-miR-193b*	1.08394	1.42205	0.53036	1.01212	0.450162	0.96505	1	1	1
hsa-miR-194	1.07386	1.15861	1.24267	1.15838	0.0844026	0.0313713	1	1	1	CCLP s
hsa-miR-194-3p	1.00611	1.61113	1.54439	1.38721	0.331724	0.113272	1	1	1
hsa-miR-194*	1.2295	2.17416	1.2354	1.54635	0.543702	0.156747	1	1	1
hsa-miR-195	1.11299	1.41787	1.31608	1.28231	0.155221	0.0345057	1	1	1	CCLP s
hsa-miR-195-3p	1.0104	1.47726	1.46555	1.31774	0.266225	0.107574	1	1	1
hsa-miR-195*	1.12946	1.88316	1.09862	1.37041	0.444321	0.222247	1	1	1
hsa-miR-196a	1.37355	2.16511	1.45494	1.66454	0.43542	0.0573732	1	1	1
hsa-miR-196a*	1.10173	1.39256	1.08958	1.19462	0.171528	0.120826	1	1	1
hsa-miR-196b	1.09	2.15911	1.4416	1.56357	0.544894	0.147706	1	1	1
hsa-miR-196b*	1.52694	1.9795	1.41098	1.63914	0.300407	0.0211094	1	1	1	CCLP s
hsa-miR-197	1.51798	1.10497	0.94	1.18765	0.297729	0.336325	1	1	1
hsa-miR-1972	1.62192	0.762671	1.18131	1.18863	0.429672	0.489367	1	1	1
hsa-miR-198	1.21903	1.89151	1.09874	1.40309	0.427237	0.177563	1	1	1
hsa-miR-199a-3p,hsa-miR-199b-3p	1.16719	1.90431	1.31339	1.46163	0.390278	0.109851	1	1	1
hsa-miR-199a-5p	1.43129	2.0445	1.45895	1.64491	0.346328	0.0321177	1	1	1	CCLP s
hsa-miR-199b-5p	0.553351	0.965878	0.450997	0.656742	0.272567	0.0946109	1	1	1
hsa-miR-19a	1.19041	1.79777	1.39693	1.4617	0.308819	0.0607143	1	1	1
hsa-miR-19a*	1.1869	1.64395	1.4795	1.43678	0.231495	0.0308467	1	1	1	CCLP s
hsa-miR-19b	1.24919	1.86657	1.19909	1.43829	0.371754	0.110688	1	1	1
hsa-miR-19b-1-5p	1.13051	1.61854	1.344	1.36435	0.244651	0.0613615	1	1	1
hsa-miR-19b-1*	1.14417	1.96771	1	1.37063	0.52209	0.286238	1	1	1
hsa-miR-19b-2*	1.05519	1.85926	1.03593	1.31679	0.469889	0.307773	1	1	1
hsa-miR-200a	1.16191	0.941327	1.39728	1.16684	0.228019	0.273795	1	1	1
hsa-miR-200a*	1	1.87512	1.52169	1.4656	0.440246	0.140932	1	1	1
hsa-miR-200b	1.4385	1.50832	1.96988	1.6389	0.288753	0.0185805	1	1	1	CCLP s
hsa-miR-200b*	1.18221	1.5136	1.3632	1.353	0.165932	0.0211152	1	1	1	CCLP s
hsa-miR-200c	1.17761	1.23076	1.38793	1.26543	0.109363	0.0136539	1	1	1	CCLP s
hsa-miR-200c*	1.23661	1.38434	1.34335	1.32143	0.0762613	0.00187197	1	1	1	CCLP s
hsa-miR-202	1.11565	2.14188	1.04	1.43251	0.615495	0.290458	1	1	1
hsa-miR-202*	0.745745	1.0771	1.26071	1.02785	0.260993	0.862342	1	1	1
hsa-miR-203	1.29558	1.43678	1.46009	1.39748	0.0890181	0.00150537	1	1	1	CCLP s
hsa-miR-204	1.31095	1.45103	1.85583	1.53927	0.282956	0.029905	1	1	1	CCLP s
hsa-miR-205	1.23554	1.40877	1.33664	1.32698	0.0870176	0.00287606	1	1	1	CCLP s
hsa-miR-205*	1.77066	1.3809	1.57872	1.57676	0.19489	0.00685808	1	1	1	CCLP s
hsa-miR-2053	1.28018	1.5001	1.03145	1.27057	0.234472	0.116285	1	1	1
hsa-miR-206	1.21136	1.5672	1.33364	1.37074	0.180796	0.0237623	1	1	1	CCLP s
hsa-miR-208a	1.43745	2.46668	1.51218	1.80544	0.573872	0.0719067	1	1	1
hsa-miR-208b	1.36231	1.65677	1.2747	1.43126	0.200152	0.0202618	1	1	1	CCLP s
hsa-miR-20a	1.29694	2.05505	1.42852	1.5935	0.40509	0.0641405	1	1	1
hsa-miR-20a*	1.17913	1.61611	1.11112	1.30212	0.274041	0.12882	1	1	1
hsa-miR-20b	0.77	2.04234	1.34049	1.38428	0.6373	0.355267	1	1	1
hsa-miR-20b*	1.08082	1.79697	0.717679	1.19849	0.549183	0.565257	1	1	1
hsa-miR-21	1.29004	1.92888	1.3129	1.51061	0.362417	0.0711876	1	1	1
hsa-miR-21*	1.2353	2.09155	1.01	1.44562	0.570625	0.247587	1	1	1
hsa-miR-210	1.41616	1.60443	1.89033	1.63697	0.238755	0.00987407	1	1	1	CCLP s
hsa-miR-211	0.46381	0.504017	1.01	0.659275	0.304401	0.124559	1	1	1
hsa-miR-2110	1.6425	0.835957	0.750402	1.07629	0.492218	0.801635	1	1	1
hsa-miR-2113	1.54367	1.44	1.18834	1.39067	0.182732	0.0207801	1	1	1	CCLP s
hsa-miR-2114	1.46253	1.28	1.49389	1.41214	0.115505	0.00348254	1	1	1	CCLP s
hsa-miR-2114*	1.58755	0.871135	1.63705	1.36524	0.428627	0.214002	1	1	1
hsa-miR-2115	1.61928	1.00884	1.64475	1.42429	0.360019	0.110785	1	1	1
hsa-miR-2115*	1.58201	1.17278	1.1148	1.28987	0.254662	0.119966	1	1	1
hsa-miR-212	1.42288	1.39011	1.58053	1.4645	0.101809	0.00138704	1	1	1	CCLP s
hsa-miR-214	1.24748	1.40726	1.57744	1.41072	0.165008	0.0125334	1	1	1	CCLP s
hsa-miR-214*	1.1662	1.33483	1.28627	1.26243	0.0868022	0.00635515	1	1	1	CCLP s
hsa-miR-215	1.21385	2.24842	1.21488	1.55905	0.597009	0.180139	1	1	1
hsa-miR-216a	1.12099	1.41023	1.66137	1.39753	0.270411	0.0635554	1	1	1
hsa-miR-216b	1.11085	1.34031	1.46174	1.3043	0.178194	0.0416446	1	1	1	CCLP s
hsa-miR-217	1.15273	2.18409	1.19018	1.509	0.584941	0.206242	1	1	1
hsa-miR-218	1.12792	1.43429	1.69434	1.41885	0.283523	0.06272	1	1	1
hsa-miR-218-1*	1.14171	2.00377	1.09	1.41183	0.513291	0.236977	1	1	1
hsa-miR-218-2*	1.11705	1.38131	1.26343	1.25393	0.132384	0.0293151	1	1	1	CCLP s
hsa-miR-219-1-3p	1.07148	1.9942	1.1	1.38856	0.524694	0.268894	1	1	1
hsa-miR-219-2-3p	1.1844	1.6947	0.948658	1.27592	0.381348	0.278385	1	1	1
hsa-miR-219-2-3p	1.35849	1.64098	1.4491	1.48286	0.144238	0.00439937	1	1	1	CCLP s
hsa-miR-219-5p	1.21523	1.1957	1.33385	1.24826	0.0747616	0.00453084	1	1	1	CCLP s
hsa-miR-22	1.4183	2.26927	1.37114	1.68624	0.505474	0.0783914	1	1	1
hsa-miR-22*	1.23635	1.60236	1.42409	1.42093	0.183022	0.0163528	1	1	1	CCLP s
hsa-miR-221	1.28449	1.25114	1.81799	1.45121	0.318084	0.0699206	1	1	1
hsa-miR-221*	0.874171	1.2212	0.502273	0.86588	0.359533	0.5534	1	1	1
hsa-miR-222	1.27275	1.41019	1.97528	1.55274	0.372327	0.0618917	1	1	1
hsa-miR-222*	0.840284	0.784368	0.42879	0.684481	0.223192	0.0705562	1	1	1
hsa-miR-223	1.01621	0.895331	1.51978	1.14377	0.331195	0.493939	1	1	1
hsa-miR-223*	0.912874	1.04809	1.04	1.00032	0.0758408	0.994469	1	1	1
hsa-miR-224	1.31775	1.81555	1.95372	1.69567	0.334501	0.0227133	1	1	1	CCLP s
hsa-miR-224*	1.79825	1.11579	1.45233	1.45546	0.341239	0.0818699	1	1	1
hsa-miR-2277-3p	1.59119	1.49	1.29499	1.45873	0.150556	0.00618114	1	1	1	CCLP s
hsa-miR-2277-5p	1.6424	0.24	1.50161	1.128	0.772249	0.788298	1	1	1
hsa-miR-2355-5p	1.21987	1.56421	1.2356	1.33989	0.19442	0.0388551	1	1	1	CCLP s
hsa-miR-23a	1.40991	2.10372	1.3553	1.62298	0.41723	0.0609295	1	1	1
hsa-miR-23a-5p	1.09609	1.91879	1.13419	1.38302	0.464377	0.226314	1	1	1
hsa-miR-23a*	1.15108	1.93921	1.02507	1.37179	0.495427	0.263512	1	1	1
hsa-miR-23b	1.29214	1.38827	1.57407	1.41816	0.143326	0.00721411	1	1	1	CCLP s
hsa-miR-23b*	1.13869	1.47842	1.09377	1.23696	0.210313	0.122745	1	1	1
hsa-miR-23c	0.977076	1.42586	0.87291	1.09195	0.293828	0.61659	1	1	1
hsa-miR-24	1.21231	1.93449	1.3356	1.49413	0.386313	0.0910698	1	1	1
hsa-miR-24-1*	1.4755	2.22145	1.45502	1.71732	0.43671	0.0466306	1	1	1	CCLP s
hsa-miR-24-2*	1.35326	2.40767	2.95	2.23698	0.81194	0.0576555	1	1	1
hsa-miR-25	1.40117	2.05705	1.40655	1.62159	0.377127	0.0461708	1	1	1	CCLP s
hsa-miR-25*	0.624278	0.611331	0.63	0.62187	0.00956439	2.72493e-07	1	1	1	CCLP s
hsa-miR-26a	1.10528	1.75363	1.30889	1.38927	0.331564	0.111768	1	1	1
hsa-miR-26a-1-3p	1.3888	0.993556	1.81798	1.40011	0.412328	0.168109	1	1	1
hsa-miR-26a-1*	1.21732	2.30411	1.25	1.59048	0.618241	0.173415	1	1	1
hsa-miR-26a-2*	1.05114	1.81709	1.07	1.31274	0.436877	0.282778	1	1	1
hsa-miR-26b	1.3114	2.11912	1.39693	1.60915	0.443714	0.0761689	1	1	1
hsa-miR-26b*	1.20631	1.94008	0.820199	1.3222	0.568864	0.382129	1	1	1
hsa-miR-27a	1.29807	1.90684	1.19909	1.468	0.383252	0.101907	1	1	1
hsa-miR-27a*	1.29631	1.37822	1.39818	1.35757	0.0539833	0.000329473	1	1	1	CCLP s
hsa-miR-27b	1.42046	0.54	1.92396	1.29481	0.700486	0.506419	1	1	1
hsa-miR-27b*	1.14779	1.45776	1.44449	1.35002	0.175256	0.0258367	1	1	1	CCLP s
hsa-miR-28-3p	1.20183	2.14469	1.21	1.51884	0.542018	0.172659	1	1	1
hsa-miR-28-5p	1.48519	2.10513	1.42852	1.67294	0.375355	0.0360369	1	1	1	CCLP s
hsa-miR-2861	1.61594	0.969547	1.64349	1.40966	0.381396	0.136337	1	1	1
hsa-miR-296-3p	1.30752	1.70662	1.33004	1.44806	0.224201	0.0257836	1	1	1	CCLP s
hsa-miR-296-5p	0.497722	1.074	0.63737	0.736364	0.300624	0.203397	1	1	1
hsa-miR-297	1.39793	1.33695	1.82806	1.52098	0.267684	0.0280179	1	1	1	CCLP s
hsa-miR-298	1.02587	1.80114	0.986047	1.27102	0.45953	0.364758	1	1	1
hsa-miR-299-3p	1.08958	1.18339	0.521582	0.931517	0.358099	0.757093	1	1	1
hsa-miR-299-5p	1.13985	1.34957	1.408	1.29914	0.141007	0.0213069	1	1	1	CCLP s
hsa-miR-29a	1.37235	2.0554	1.3129	1.58022	0.412596	0.0715384	1	1	1
hsa-miR-29a*	1.27024	1.71656	1.2412	1.40933	0.26646	0.0563458	1	1	1
hsa-miR-29b	1.41674	2.24408	1.51059	1.7238	0.453012	0.0504652	1	1	1	CCLP s
hsa-miR-29b-1*	1.34613	1.71711	1.11	1.39108	0.306043	0.0912874	1	1	1
hsa-miR-29b-2*	1.20747	1.7111	1.19	1.36952	0.295941	0.0965957	1	1	1
hsa-miR-29c	1.19177	1.15691	1.24694	1.19854	0.0453935	0.00162797	1	1	1	CCLP s
hsa-miR-29c*	1.07391	1.40541	1.36507	1.28146	0.180873	0.0543581	1	1	1	CCLP s
hsa-miR-300	0.679859	0.811536	0.75	0.747132	0.0658851	0.00265857	1	1	1	CCLP s
hsa-miR-301a	1.04476	1.65508	1.37849	1.35944	0.30561	0.111303	1	1	1
hsa-miR-301b	0.88982	2.06661	3.0703	2.00891	1.09139	0.184596	1	1	1
hsa-miR-302a	1.06956	0.891006	1.42929	1.12995	0.274175	0.45779	1	1	1
hsa-miR-302a*	1.01083	2.00445	0.797745	1.27101	0.644053	0.506487	1	1	1
hsa-miR-302b	1.07782	1.04914	1.2676	1.13152	0.118721	0.127452	1	1	1
hsa-miR-302b*	1.29923	2.27782	1.41809	1.66504	0.533994	0.0972027	1	1	1
hsa-miR-302c	1.11002	1.91935	1.50298	1.51078	0.404724	0.0941176	1	1	1
hsa-miR-302c*	1.28442	1.28	0.87608	1.14683	0.234488	0.339108	1	1	1
hsa-miR-302d	1.18874	1.87989	4.67829	2.58231	1.84778	0.212168	1	1	1
hsa-miR-302d*	1.36829	1.26886	1.66423	1.43379	0.205662	0.0217074	1	1	1	CCLP s
hsa-miR-302e	1.43828	1.07897	0.34	0.952416	0.559971	0.890109	1	1	1
hsa-miR-302f	1.14007	1.24162	0.99	1.1239	0.126586	0.165272	1	1	1
hsa-miR-3065-3p	1.65452	1.09563	1.6065	1.45222	0.309745	0.0647518	1	1	1
hsa-miR-3065-5p	1.53012	0.36	1.09048	0.993534	0.591055	0.98579	1	1	1
hsa-miR-30a	1.51475	2.38997	1.37114	1.75862	0.551464	0.0757669	1	1	1
hsa-miR-30a*	1.45933	2.06616	1.3553	1.62693	0.383923	0.0474235	1	1	1	CCLP s
hsa-miR-30b	1.28025	0.47	2.11624	1.28883	0.823151	0.576169	1	1	1
hsa-miR-30b*	1.29543	1.78	1.65643	1.57729	0.251791	0.0165232	1	1	1	CCLP s
hsa-miR-30c	1.28995	2.10298	1.63469	1.67587	0.408081	0.0455297	1	1	1	CCLP s
hsa-miR-30c-1*	1.08637	1.77727	1.32805	1.39723	0.350611	0.121227	1	1	1
hsa-miR-30c-2*	1.19941	1.533	1.29212	1.34151	0.172193	0.0264102	1	1	1	CCLP s
hsa-miR-30d	1.45724	2.04811	0.79	1.43178	0.629443	0.300499	1	1	1
hsa-miR-30d-3p	1.10315	0.837285	1.20972	1.05005	0.191811	0.674724	1	1	1
hsa-miR-30d*	1.24516	1.37	0.981121	1.19876	0.198548	0.157961	1	1	1
hsa-miR-30e	1.16297	1.50798	1.68212	1.45102	0.264219	0.0416945	1	1	1	CCLP s
hsa-miR-30e*	1.20787	1.17729	1.47304	1.28607	0.162646	0.0381622	1	1	1	CCLP s
hsa-miR-31	1.51692	2.33217	1.45502	1.76804	0.48953	0.0531261	1	1	1	CCLP s
hsa-miR-31*	1.3176	1.29981	1.4199	1.34577	0.0648083	0.000762276	1	1	1	CCLP s
hsa-miR-3116	1.6867	0.934553	1.40396	1.34174	0.379914	0.194232	1	1	1
hsa-miR-3118	1.26746	1.56527	1.10424	1.31232	0.233768	0.0816671	1	1	1
hsa-miR-3120	1.59448	1.01575	1.52587	1.3787	0.316188	0.106687	1	1	1
hsa-miR-3121	1.6309	1.13716	1.47489	1.41432	0.252385	0.0467094	1	1	1	CCLP s
hsa-miR-3123	1.74	1.33941	1.67814	1.58585	0.21565	0.00927106	1	1	1	CCLP s
hsa-miR-3124	1.62472	0.901918	1.48234	1.33633	0.382885	0.2028	1	1	1
hsa-miR-3126-3p	1.37619	0.971704	1.54121	1.29637	0.293023	0.154688	1	1	1
hsa-miR-3126-5p	1.17961	1.79745	1.22168	1.39958	0.345208	0.115474	1	1	1
hsa-miR-3129	1.59289	1.23168	1.45421	1.42626	0.182216	0.0154529	1	1	1	CCLP s
hsa-miR-3130-3p	1.69864	0.69	1.53723	1.30862	0.541788	0.379673	1	1	1
hsa-miR-3130-5p	1.01274	1.55189	0.918035	1.16089	0.341912	0.460803	1	1	1
hsa-miR-3136	1.57992	1.27671	1.65971	1.50545	0.20207	0.0123259	1	1	1	CCLP s
hsa-miR-3138	1.67234	1.21187	1.57784	1.48735	0.24321	0.0255667	1	1	1	CCLP s
hsa-miR-3140	1.66986	1.0597	1.38944	1.373	0.305415	0.101874	1	1	1
hsa-miR-3142	1.02848	1.43943	0.980682	1.14953	0.252194	0.362483	1	1	1
hsa-miR-3144-3p	1.57648	1.01736	1.60913	1.40099	0.332632	0.10507	1	1	1
hsa-miR-3144-5p	1.22513	1.76386	1.20583	1.39827	0.316756	0.0949801	1	1	1
hsa-miR-3149	1.18609	1.7683	1.13421	1.36286	0.352071	0.148788	1	1	1
hsa-miR-3151	1.25222	1.84867	1.25229	1.45106	0.344342	0.085837	1	1	1
hsa-miR-3152	1.2565	1.59661	1.25181	1.3683	0.197732	0.0320914	1	1	1	CCLP s
hsa-miR-3154	1.43464	1.08751	1.50836	1.34351	0.22474	0.057139	1	1	1
hsa-miR-3158	0.992249	1.65785	0.994528	1.21488	0.38363	0.38691	1	1	1
hsa-miR-3164	1.45995	1.01191	1.57862	1.35016	0.298883	0.112315	1	1	1
hsa-miR-3167	1.57414	0.37	1.47272	1.13895	0.667862	0.736796	1	1	1
hsa-miR-3171	1.50864	1.10477	1.07363	1.22901	0.242665	0.177475	1	1	1
hsa-miR-3175	1.20939	1.79289	1.29309	1.43179	0.315509	0.0767886	1	1	1
hsa-miR-3179	1.24681	1.32397	1.25512	1.2753	0.0423532	0.000354579	1	1	1	CCLP s
hsa-miR-3180	1.53951	1.09775	1.46992	1.36906	0.237525	0.0545899	1	1	1	CCLP s
hsa-miR-3180-3p	1.29438	1.5847	1.21903	1.36604	0.193078	0.0303976	1	1	1	CCLP s
hsa-miR-3180-5p	0.566328	0.510691	0.531232	0.536084	0.0281344	8.94455e-06	1	1	1	CCLP s
hsa-miR-3182	1.30871	1.82289	1.17669	1.4361	0.341414	0.0913813	1	1	1
hsa-miR-3184	1.6506	1.21443	1.63396	1.49966	0.247157	0.0248608	1	1	1	CCLP s
hsa-miR-3186-3p	1.54168	1.87656	1.62632	1.68152	0.174133	0.00247171	1	1	1	CCLP s
hsa-miR-3186-5p	1.60688	1.47382	1.44348	1.50806	0.0869167	0.000535718	1	1	1	CCLP s
hsa-miR-3190	1.3664	0.89614	1.59061	1.28438	0.354426	0.236952	1	1	1
hsa-miR-3192	1.52813	1.01264	1.60204	1.38094	0.321087	0.109083	1	1	1
hsa-miR-32	1.32218	2.0815	1.3356	1.57976	0.434573	0.081968	1	1	1
hsa-miR-32*	1.33484	1.03494	1.35866	1.24281	0.180415	0.080156	1	1	1
hsa-miR-3200-3p	1.2108	1.47748	1.16382	1.28403	0.16917	0.0437621	1	1	1	CCLP s
hsa-miR-3200-5p	1.57086	1.00666	1.39761	1.32504	0.289015	0.123246	1	1	1
hsa-miR-320a	1.11628	0.869379	1.2597	1.08179	0.197433	0.51274	1	1	1
hsa-miR-320b	0.955468	1.1178	1.48126	1.18484	0.269229	0.300146	1	1	1
hsa-miR-320c	1.04169	1.13836	2.23349	1.47118	0.661944	0.285118	1	1	1
hsa-miR-320d	1.33217	1.1114	1.07132	1.17163	0.140469	0.101769	1	1	1
hsa-miR-320e	1.06148	1.66582	0.986787	1.23803	0.372354	0.330302	1	1	1
hsa-miR-323-3p	1.83	2.4297	1.45844	1.90605	0.490074	0.0328318	1	1	1	CCLP s
hsa-miR-323-5p	1.27606	1.71673	1.39639	1.46306	0.227773	0.0244228	1	1	1	CCLP s
hsa-miR-323b-3p	1.62335	1.0042	1.66428	1.43061	0.369849	0.11394	1	1	1
hsa-miR-323b-5p	0.962915	0.486225	0.84738	0.765506	0.248668	0.177739	1	1	1
hsa-miR-324-3p	1.04605	1.01	0.469284	0.841778	0.323092	0.444097	1	1	1
hsa-miR-324-5p	0.88	1.99667	0.96	1.27889	0.6229	0.481347	1	1	1
hsa-miR-325	1.27631	1.53885	1.55719	1.45745	0.15714	0.0072711	1	1	1	CCLP s
hsa-miR-326	1.77	1.067	1.06409	1.30036	0.406721	0.27002	1	1	1
hsa-miR-328	1.14	1.94121	1.52811	1.53644	0.400669	0.0812281	1	1	1
hsa-miR-329	0.964477	0.582206	1.05986	0.868846	0.252777	0.419631	1	1	1
hsa-miR-330-3p	0.773902	0.512444	0.830069	0.705472	0.169509	0.0395699	1	1	1	CCLP s
hsa-miR-330-5p	1.14965	1.65216	1.39978	1.40053	0.251254	0.050793	1	1	1	CCLP s
hsa-miR-331-3p	0.98	1.6917	1.28265	1.31812	0.357171	0.19778	1	1	1
hsa-miR-331-5p	1.38175	1.84771	1.30163	1.51037	0.294886	0.0400328	1	1	1	CCLP s
hsa-miR-335	0.73	2.21405	1.44654	1.46353	0.742171	0.340213	1	1	1
hsa-miR-335*	1.20365	1.10137	1.18421	1.16308	0.054318	0.00651585	1	1	1	CCLP s
hsa-miR-337-3p	1.0436	1.32	0.919574	1.09439	0.204988	0.469795	1	1	1
hsa-miR-337-5p	1.08172	1.11272	1.6679	1.28745	0.329848	0.205702	1	1	1
hsa-miR-338-3p	0.92	2.40437	1.34068	1.55502	0.765047	0.277293	1	1	1
hsa-miR-338-5p	1.26485	1.63045	1.43837	1.44456	0.182881	0.0135822	1	1	1	CCLP s
hsa-miR-339-3p	1.41072	1.279	1.35261	1.34744	0.0660115	0.000803133	1	1	1	CCLP s
hsa-miR-339-5p	1.26992	1.66601	4.97	2.63531	2.03158	0.235709	1	1	1
hsa-miR-33a	1.42767	2.0808	1.40655	1.63834	0.383323	0.0448165	1	1	1	CCLP s
hsa-miR-33a*	1.27057	1.94852	1.23413	1.4844	0.402346	0.105389	1	1	1
hsa-miR-33b	1.16117	0.81	1.583	1.18472	0.387037	0.454888	1	1	1
hsa-miR-33b*	1.02993	1.39	1.67888	1.36627	0.325124	0.122781	1	1	1
hsa-miR-340	1.1744	1.66156	1.12069	1.31888	0.297982	0.137423	1	1	1
hsa-miR-340*	0.77	1.51505	1.3	1.19502	0.383459	0.428134	1	1	1
hsa-miR-342-3p	1.77	1.76237	1.54718	1.69318	0.126497	0.000687649	1	1	1	CCLP s
hsa-miR-342-5p	1.2531	1.77742	1.24003	1.42352	0.306559	0.0749349	1	1	1
hsa-miR-345	1.12395	1.08772	1.60621	1.27263	0.289459	0.178154	1	1	1
hsa-miR-346	1.01876	1.19035	1.27778	1.1623	0.131766	0.0998255	1	1	1
hsa-miR-34a	1.23005	1.70296	0.989965	1.30766	0.362779	0.215789	1	1	1
hsa-miR-34a*	1.16576	0.986184	0.897723	1.01656	0.136574	0.843963	1	1	1
hsa-miR-34b	1.2961	1.56683	1.4425	1.43514	0.135515	0.00511778	1	1	1	CCLP s
hsa-miR-34b*	1.34012	1.409	1.56117	1.43676	0.113111	0.00259925	1	1	1	CCLP s
hsa-miR-34c-3p	0.852892	0.912206	1.27283	1.01264	0.22727	0.927882	1	1	1
hsa-miR-34c-5p	0.949193	0.958177	1.05702	0.988131	0.0598305	0.748447	1	1	1
hsa-miR-3605-3p	1.75166	1.14367	1.40602	1.43378	0.304944	0.0694042	1	1	1
hsa-miR-3605-5p	1.36378	1.78099	1.27966	1.47481	0.268476	0.0375407	1	1	1	CCLP s
hsa-miR-3609	1.19788	1.56692	1.13667	1.30049	0.23276	0.0890107	1	1	1
hsa-miR-361-3p	1.29145	0.641734	1.31599	1.08306	0.382396	0.72586	1	1	1
hsa-miR-361-5p	1.18605	1.33608	1.45517	1.32577	0.134856	0.0138727	1	1	1	CCLP s
hsa-miR-362-3p	1.2024	1.11024	0.888067	1.0669	0.161585	0.512946	1	1	1
hsa-miR-362-5p	0.907475	0.649239	0.992056	0.84959	0.178589	0.218391	1	1	1
hsa-miR-363	1.11709	1.27306	1.4113	1.26715	0.147198	0.0347304	1	1	1	CCLP s
hsa-miR-363*	1.21911	1.22	1.0879	1.17567	0.0760145	0.0160934	1	1	1	CCLP s
hsa-miR-3646	1.70428	0.866903	1.10186	1.22435	0.431915	0.419162	1	1	1
hsa-miR-3647-5p	1.22511	1.6625	1.24465	1.37742	0.247081	0.057236	1	1	1
hsa-miR-365	0.75892	0.552695	1.19366	0.835091	0.3272	0.431959	1	1	1
hsa-miR-365*	1.23774	1.67611	1.31343	1.4091	0.234322	0.0390123	1	1	1	CCLP s
hsa-miR-3650	1.58928	1.09	1.00928	1.22952	0.314164	0.274418	1	1	1
hsa-miR-3653	1.59975	1.16873	1.40815	1.39221	0.215951	0.0346551	1	1	1	CCLP s
hsa-miR-3658	1.25431	1.5855	1.24195	1.36059	0.194882	0.0327514	1	1	1	CCLP s
hsa-miR-365a-5p	1.40423	1.94568	1.56552	1.63848	0.278001	0.0164291	1	1	1	CCLP s
hsa-miR-367	1.20546	2.32755	1.51859	1.68387	0.579015	0.110227	1	1	1
hsa-miR-367*	0.617913	0.525919	0.3948	0.512877	0.112127	0.00166998	1	1	1	CCLP s
hsa-miR-369-3p	1.28735	1.42386	1.34881	1.35334	0.0683674	0.000861466	1	1	1	CCLP s
hsa-miR-369-5p	0.77	1.34975	1.5	1.20658	0.385484	0.405833	1	1	1
hsa-miR-370	1.27193	1.84102	1.7521	1.62168	0.306139	0.0245094	1	1	1	CCLP s
hsa-miR-371-3p	1.25621	1.25	0.986816	1.16434	0.153774	0.137816	1	1	1
hsa-miR-371-5p	1.31224	1.31	0.798686	1.14031	0.295856	0.457544	1	1	1
hsa-miR-372	1.24067	1.21277	1.61374	1.35573	0.223882	0.0512656	1	1	1	CCLP s
hsa-miR-373	1.27236	1.00502	1.56352	1.2803	0.279336	0.157199	1	1	1
hsa-miR-373*	1.22644	1.38617	1.68363	1.43208	0.232023	0.0321136	1	1	1	CCLP s
hsa-miR-374a	1.11076	0.944955	1.19729	1.08434	0.128226	0.318214	1	1	1
hsa-miR-374a*	0.894121	1.1	0.827613	0.940578	0.142012	0.508735	1	1	1
hsa-miR-374b	1.19462	1.65467	1.36304	1.40411	0.23276	0.0396626	1	1	1	CCLP s
hsa-miR-374b*	1.07491	1.04427	1.05445	1.05788	0.0156033	0.00301741	1	1	1	CCLP s
hsa-miR-375	1.29766	1.38113	1.67452	1.4511	0.197934	0.0168539	1	1	1	CCLP s
hsa-miR-376a	1.33566	1.64577	1.63553	1.53899	0.17616	0.00608944	1	1	1	CCLP s
hsa-miR-376a*	1.43457	1.81371	1.62957	1.62595	0.189593	0.00462713	1	1	1	CCLP s
hsa-miR-376b	0.976532	1.07408	1.19378	1.08146	0.108814	0.26448	1	1	1
hsa-miR-376c	1.36692	1.34006	1.71016	1.47238	0.206358	0.0166093	1	1	1	CCLP s
hsa-miR-377	1.20642	1.67246	1.34439	1.40776	0.239394	0.0419619	1	1	1	CCLP s
hsa-miR-377-5p	1.27398	1.61942	1.38003	1.42448	0.17696	0.0142061	1	1	1	CCLP s
hsa-miR-377*	1.18362	1.00229	1.24832	1.14474	0.127537	0.120762	1	1	1
hsa-miR-378, hsa-miR-378c	1.06563	1.3262	4.76712	2.38632	2.06595	0.30975	1	1	1
hsa-miR-378*	1.05	1.31825	1.61066	1.3263	0.280415	0.114085	1	1	1
hsa-miR-378b	1.62116	1.14462	1.48076	1.41551	0.244875	0.0424311	1	1	1	CCLP s
hsa-miR-378c	1.7342	1.39813	1.5272	1.55318	0.169533	0.00482898	1	1	1	CCLP s
hsa-miR-379	1.19039	1.03844	1.43529	1.22137	0.200233	0.128022	1	1	1
hsa-miR-379-3p	0.915185	1.48921	1.48729	1.29723	0.330861	0.194694	1	1	1
hsa-miR-379*	1.08154	0.920662	1.47915	1.16045	0.287487	0.388442	1	1	1
hsa-miR-380	1.18155	1.3	0.862916	1.11482	0.226053	0.428663	1	1	1
hsa-miR-380*	0.69	2.42525	1.5	1.53842	0.868262	0.343271	1	1	1
hsa-miR-381	1.15338	1.21296	1.24353	1.20329	0.0458484	0.00154594	1	1	1	CCLP s
hsa-miR-382	2.70161	2.39021	1.3287	2.14017	0.719795	0.0517133	1	1	1	CCLP s
hsa-miR-383	1.16046	0.984405	1.36912	1.17133	0.192587	0.1982	1	1	1
hsa-miR-384	1.11636	1.70554	0.556006	1.12597	0.574825	0.723565	1	1	1
hsa-miR-3910	1.21503	1.54524	1.19879	1.31969	0.195506	0.0472395	1	1	1	CCLP s
hsa-miR-3917	1.29239	1.48334	1.18169	1.31914	0.152596	0.022309	1	1	1	CCLP s
hsa-miR-409-3p	1.10436	1.38663	1.1538	1.21493	0.15074	0.0689776	1	1	1
hsa-miR-409-5p	0.7	1.26799	1.59	1.186	0.45063	0.514177	1	1	1
hsa-miR-410	1.25338	1.40893	1.63782	1.43338	0.193383	0.0178174	1	1	1	CCLP s
hsa-miR-411	1.50589	1.61827	1.34346	1.48921	0.138167	0.00358291	1	1	1	CCLP s
hsa-miR-411*	0.899648	1.53586	1.42305	1.28619	0.339472	0.218021	1	1	1
hsa-miR-412	1.41984	1.10876	1.55811	1.36224	0.230148	0.0526524	1	1	1	CCLP s
hsa-miR-412	1.43275	1.12415	0.72	1.0923	0.357443	0.67784	1	1	1
hsa-miR-421	1.26654	2.04849	1.52662	1.61388	0.398207	0.0557961	1	1	1
hsa-miR-422a	1.27486	1.26445	1.45871	1.33267	0.109272	0.00619897	1	1	1	CCLP s
hsa-miR-423-3p	0.97	1.76986	1.59426	1.44471	0.420381	0.140853	1	1	1
hsa-miR-423-5p	1.01003	1.51816	1.48699	1.3384	0.284798	0.108697	1	1	1
hsa-miR-424	0.98	1.80906	1.6359	1.47499	0.437326	0.133096	1	1	1
hsa-miR-424*	1.06508	0.495558	1.16321	0.907946	0.360494	0.681144	1	1	1
hsa-miR-425	1.37559	1.44823	1.63064	1.48482	0.131404	0.00307793	1	1	1	CCLP s
hsa-miR-425*	0.9	1.36615	1.44054	1.23556	0.292976	0.236151	1	1	1
hsa-miR-429	0.907689	0.541294	0.981492	0.810159	0.235749	0.235554	1	1	1
hsa-miR-431	1.76	2.01332	1.19235	1.65522	0.420397	0.0541204	1	1	1	CCLP s
hsa-miR-431*	1.07787	1.66952	1.06319	1.27019	0.345902	0.247486	1	1	1
hsa-miR-432	1.27004	1.16401	1.22292	1.21899	0.053123	0.00203507	1	1	1	CCLP s
hsa-miR-432*	1.2184	1.02771	0.987249	1.07779	0.123446	0.336433	1	1	1
hsa-miR-433	0.75	1.53576	1.39131	1.22569	0.418242	0.402887	1	1	1
hsa-miR-448	0.79	2.03717	1.18835	1.33851	0.637001	0.409436	1	1	1
hsa-miR-449a	1.38626	0.615392	1.91745	1.30637	0.654695	0.463108	1	1	1
hsa-miR-449a	1.75	2.45031	1.52071	1.90701	0.48428	0.0315556	1	1	1	CCLP s
hsa-miR-449b	1.80173	1.63326	1.63154	1.68884	0.0977648	0.000258799	1	1	1	CCLP s
hsa-miR-449b*	1.28122	1.4854	1.16199	1.30954	0.163555	0.0305578	1	1	1	CCLP s
hsa-miR-449c	1.65116	1.25	1.16997	1.35704	0.257836	0.074478	1	1	1
hsa-miR-449c*	1.16574	1.4617	1.18823	1.27189	0.164768	0.0460162	1	1	1	CCLP s
hsa-miR-450a	0.69	1.37635	1.28846	1.11827	0.373489	0.612534	1	1	1
hsa-miR-450b-3p	1.03268	1.25785	1.29882	1.19645	0.143303	0.0764519	1	1	1
hsa-miR-450b-5p	1.09598	1.0508	1.57458	1.24045	0.290242	0.224627	1	1	1
hsa-miR-451	0.75	1.7749	1.6	1.37497	0.548256	0.301754	1	1	1
hsa-miR-452	0.440166	0.41812	1.06825	0.64218	0.369155	0.168478	1	1	1
hsa-miR-452*	1.22503	1.16467	1.75594	1.38188	0.32535	0.11183	1	1	1
hsa-miR-454	1.12616	1.18	1.31306	1.20641	0.0962095	0.0205478	1	1	1	CCLP s
hsa-miR-454*	1.32175	1.57	1.42959	1.44045	0.124482	0.00359208	1	1	1	CCLP s
hsa-miR-455-3p	0.89718	1.02688	1.40116	1.10841	0.261696	0.512738	1	1	1
hsa-miR-455-5p	1.27709	1.48162	1.49194	1.41688	0.121175	0.00398175	1	1	1	CCLP s
hsa-miR-466	1.23443	1.38171	1.21181	1.27598	0.0922584	0.00660044	1	1	1	CCLP s
hsa-miR-483-3p	1.05003	1.20025	1.42914	1.22647	0.190912	0.10911	1	1	1
hsa-miR-483-5p	1.2482	1.29547	1.3912	1.31162	0.0728532	0.0017709	1	1	1	CCLP s
hsa-miR-484	0.508862	0.370788	1.19114	0.690262	0.43923	0.288993	1	1	1
hsa-miR-485-3p	1.29181	1.2724	1.2792	1.28114	0.00984642	1.00041e-06	1	1	1	CCLP s
hsa-miR-485-5p	1.10037	1.49762	1.35141	1.31646	0.200917	0.0525431	1	1	1	CCLP s
hsa-miR-486-3p	1.1734	1.70759	1.25418	1.37839	0.287941	0.085151	1	1	1
hsa-miR-486-3p	1.36067	0.892762	1.48768	1.24704	0.313314	0.243798	1	1	1
hsa-miR-486-5p	0.543401	0.300496	0.618772	0.487557	0.166325	0.0059396	1	1	1	CCLP s
hsa-miR-487a	1.25986	1.34	0.892297	1.16405	0.238734	0.299768	1	1	1
hsa-miR-487b	1.4454	1.17916	1.97174	1.5321	0.403341	0.0843229	1	1	1
hsa-miR-488	1.03682	0.588103	1.19593	0.940285	0.315203	0.759265	1	1	1
hsa-miR-488*	0.881984	0.62977	1.02453	0.845429	0.199904	0.251519	1	1	1
hsa-miR-489	1.25096	1.06433	1.64638	1.32056	0.297203	0.135118	1	1	1
hsa-miR-490-3p	1.38702	1.18712	1.31214	1.29543	0.100996	0.0071482	1	1	1	CCLP s
hsa-miR-490-5p	1.23796	1.8032	1.17201	1.40439	0.346948	0.113652	1	1	1
hsa-miR-490-5p	1.37847	1.3328	1.47932	1.39686	0.0749706	0.000785649	1	1	1	CCLP s
hsa-miR-491-3p	0.921858	1.09518	1.18259	1.06654	0.132704	0.43411	1	1	1
hsa-miR-491-3p	1.13201	1.12	1.18706	1.14636	0.0357558	0.00208996	1	1	1	CCLP s
hsa-miR-491-5p	1.11257	1.3053	1.33262	1.25016	0.11994	0.0225044	1	1	1	CCLP s
hsa-miR-492	1.11246	0.78216	1.08284	0.992486	0.182748	0.946644	1	1	1
hsa-miR-493	1.12295	1.17554	1.5758	1.29143	0.247671	0.111188	1	1	1
hsa-miR-493*	1.20635	1.13726	1.47251	1.27204	0.177017	0.0562846	1	1	1
hsa-miR-494	1.18067	1.36868	1.33517	1.29484	0.100282	0.00701939	1	1	1	CCLP s
hsa-miR-495	1.12741	1.45866	1.3286	1.30489	0.166894	0.0340463	1	1	1	CCLP s
hsa-miR-496	1.3594	1.231	1.83055	1.47365	0.315684	0.0601269	1	1	1
hsa-miR-497	1.23801	1.7373	1.02877	1.33469	0.364023	0.186489	1	1	1
hsa-miR-497*	1.30139	1.21	1.04298	1.18479	0.131036	0.071013	1	1	1
hsa-miR-498	0.913215	0.619171	1.27514	0.935841	0.328568	0.752208	1	1	1
hsa-miR-499-3p	1.31167	1.46543	1.39968	1.39226	0.0771506	0.000917354	1	1	1	CCLP s
hsa-miR-499-5p	1.32768	1.44137	1.46839	1.41248	0.0746695	0.000666629	1	1	1	CCLP s
hsa-miR-500a	0.87483	0.5882	1.27023	0.911086	0.342456	0.676217	1	1	1
hsa-miR-500a*	1.3762	1.03726	1.26534	1.22626	0.172816	0.0859426	1	1	1
hsa-miR-500b	1.2425	1.57189	1.04819	1.28753	0.264739	0.133104	1	1	1
hsa-miR-501-3p	1.2597	1.19852	1.52087	1.32636	0.171207	0.0298853	1	1	1	CCLP s
hsa-miR-501-5p	1.29496	1.32401	1.53123	1.3834	0.128849	0.00672661	1	1	1	CCLP s
hsa-miR-502-3p	2.12131	1.76287	1.85989	1.91469	0.185395	0.00102935	1	1	1	CCLP s
hsa-miR-502-5p	0.961451	0.757428	1.23961	0.986162	0.242038	0.925884	1	1	1
hsa-miR-503	1.34648	1.01893	1.5433	1.30291	0.264886	0.118713	1	1	1
hsa-miR-504	1.40351	1.42653	1.58645	1.47216	0.0996442	0.00120099	1	1	1	CCLP s
hsa-miR-505	1.32795	1.12868	1.54464	1.33376	0.208042	0.049885	1	1	1	CCLP s
hsa-miR-505*	1.23141	1.1	1.60755	1.31299	0.263426	0.108709	1	1	1
hsa-miR-506	0.969559	1.2	1.20272	1.12409	0.133837	0.183561	1	1	1
hsa-miR-507	1.06978	0.906358	1.46135	1.14583	0.285204	0.425851	1	1	1
hsa-miR-508-3p	1.22728	0.972928	1.22277	1.14099	0.145567	0.168721	1	1	1
hsa-miR-508-5p	1.35428	1.91	1.2582	1.50749	0.351877	0.0669068	1	1	1
hsa-miR-509-3-5p	1.16844	1.50493	1.57184	1.41507	0.216192	0.0292313	1	1	1	CCLP s
hsa-miR-509-3p	1.21551	1.27927	1.69169	1.39549	0.258493	0.0569816	1	1	1
hsa-miR-509-5p	0.854191	0.86971	1.07739	0.933765	0.124628	0.409392	1	1	1
hsa-miR-510	1.09849	1.08036	1.34337	1.17408	0.146894	0.109372	1	1	1
hsa-miR-511	1.27718	1.07447	1.19368	1.18177	0.10188	0.0365626	1	1	1	CCLP s
hsa-miR-512-3p	1.11517	0.919443	1.61997	1.2182	0.36145	0.354774	1	1	1
hsa-miR-512-5p	1.26833	0.84	1.68734	1.26522	0.423678	0.339229	1	1	1
hsa-miR-513a-3p	1.59606	1.26535	1.6482	1.50321	0.207629	0.0137205	1	1	1	CCLP s
hsa-miR-513a-5p	0.882966	1.00805	0.937407	0.942809	0.062719	0.189395	1	1	1
hsa-miR-513b	0.932692	1.5869	1.58474	1.36811	0.377083	0.166132	1	1	1
hsa-miR-513c	1.7832	1.55435	1.40512	1.58089	0.19043	0.00615551	1	1	1	CCLP s
hsa-miR-514	1.5276	0.975493	1.56093	1.35467	0.328803	0.135091	1	1	1
hsa-miR-514b-3p	1.05581	1.57397	1.02654	1.21877	0.30796	0.285943	1	1	1
hsa-miR-514b-5p	1.65815	0.6	1.53353	1.26389	0.578314	0.473538	1	1	1
hsa-miR-515-3p	1.22209	1.01204	1.61792	1.28402	0.30765	0.185063	1	1	1
hsa-miR-515-5p	1.22157	2.29991	1.1189	1.54679	0.654233	0.221288	1	1	1
hsa-miR-516a-5p	1.59666	1.49258	1.99049	1.69324	0.262633	0.010246	1	1	1	CCLP s
hsa-miR-516b	1.13071	1.06479	1.32909	1.17487	0.137573	0.0924902	1	1	1
hsa-miR-517*	1.27302	1.05226	1.8559	1.39373	0.415192	0.17583	1	1	1
hsa-miR-517a	0.578581	0.893705	1.3494	0.940562	0.38754	0.803638	1	1	1
hsa-miR-517b	1.3139	1.06914	2.30862	1.56389	0.656463	0.211022	1	1	1
hsa-miR-517c	1.68994	1.21209	1.81654	1.57286	0.318779	0.0357833	1	1	1	CCLP s
hsa-miR-518a-3p	1.5062	1.20192	1.97036	1.5595	0.386979	0.0664675	1	1	1
hsa-miR-518a-5p,hsa-miR-527	1.52273	0.910219	1.54847	1.32714	0.361294	0.191883	1	1	1
hsa-miR-518b	1.05622	0.887224	1.36322	1.10222	0.241308	0.503816	1	1	1
hsa-miR-518c	1.19304	2.05963	1.07129	1.44132	0.538921	0.229073	1	1	1
hsa-miR-518c*	1.18949	1.17696	1.70666	1.3577	0.302268	0.109728	1	1	1
hsa-miR-518d-3p	1.1	0.850372	1.22058	1.05699	0.188818	0.628775	1	1	1
hsa-miR-518e	1.75528	1.43792	1.75724	1.65014	0.183792	0.00359525	1	1	1	CCLP s
hsa-miR-518f	0.374466	1.21851	1.42884	1.00727	0.558025	0.983074	1	1	1
hsa-miR-518f*	1.69612	1.35686	1.63597	1.56299	0.181024	0.0057429	1	1	1	CCLP s
hsa-miR-519a	1.90026	1.09431	1.55547	1.51668	0.404375	0.0913126	1	1	1
hsa-miR-519b-3p	1.68248	1.4015	2.10265	1.72888	0.35287	0.0232158	1	1	1	CCLP s
hsa-miR-519c-3p	1.50556	1.33181	1.7481	1.52849	0.209092	0.0118949	1	1	1	CCLP s
hsa-miR-519d	1.97181	1.50519	1.9163	1.79777	0.254894	0.00561337	1	1	1	CCLP s
hsa-miR-519e	1.35869	1.19957	1.25797	1.27208	0.0804962	0.00424778	1	1	1	CCLP s
hsa-miR-519e*	1.16	1.10984	1.15728	1.14237	0.0282085	0.000943552	1	1	1	CCLP s
hsa-miR-520a-3p	1.48768	1.12659	1.87779	1.49735	0.375691	0.0835859	1	1	1
hsa-miR-520a-5p	1.32552	1.00726	1.58701	1.3066	0.290337	0.141384	1	1	1
hsa-miR-520b	1.94436	1.62495	1.52533	1.69821	0.218911	0.00524384	1	1	1	CCLP s
hsa-miR-520c-3p	1.21379	1.17157	0.99	1.12512	0.118907	0.142453	1	1	1
hsa-miR-520d-3p	1.48927	1.21924	1.95604	1.55485	0.372755	0.0614457	1	1	1
hsa-miR-520d-5p	1.59697	1.49524	2.04883	1.71368	0.294675	0.0137523	1	1	1	CCLP s
hsa-miR-520e	1.81935	1.46746	2.19105	1.82595	0.361842	0.0167667	1	1	1	CCLP s
hsa-miR-520f	1.55962	1.12944	0.5	1.06302	0.532922	0.847716	1	1	1
hsa-miR-520g	1.39408	1.05392	1.70756	1.38519	0.326913	0.110844	1	1	1
hsa-miR-520h	1.63249	1.27256	1.47568	1.46024	0.180459	0.011534	1	1	1	CCLP s
hsa-miR-521	1.47478	1.42621	1.95368	1.61822	0.291529	0.0213344	1	1	1	CCLP s
hsa-miR-522	1.61976	1.17151	1.96981	1.58703	0.400157	0.0639196	1	1	1
hsa-miR-523	1.435	1.48123	2.00802	1.64142	0.318326	0.025122	1	1	1	CCLP s
hsa-miR-524-3p	1.32125	0.503667	1.57777	1.13423	0.560941	0.699801	1	1	1
hsa-miR-524-5p	1.01	1.34536	1.34182	1.2324	0.192608	0.104849	1	1	1
hsa-miR-525-3p	1.41006	1.22305	1.83524	1.48945	0.313722	0.0539681	1	1	1	CCLP s
hsa-miR-525-5p	1.56189	1.29189	1.70934	1.52104	0.211704	0.0130238	1	1	1	CCLP s
hsa-miR-526b	1.5614	0.833726	1.48256	1.29256	0.399314	0.273255	1	1	1
hsa-miR-526b*	0.961251	1.47035	1.51768	1.31643	0.308498	0.150287	1	1	1
hsa-miR-532-3p	0.706118	1.72315	1.25638	1.22855	0.509089	0.48024	1	1	1
hsa-miR-532-5p	1.25152	1.90574	1.45887	1.53871	0.33434	0.0492729	1	1	1	CCLP s
hsa-miR-539	1.18032	1.59379	1.29025	1.35479	0.214158	0.045496	1	1	1	CCLP s
hsa-miR-541	1.73538	1.37003	2.07816	1.72786	0.354122	0.0235854	1	1	1	CCLP s
hsa-miR-541*	1.14475	0.994626	0.571067	0.903481	0.297503	0.604158	1	1	1
hsa-miR-542-3p	1.44703	1.67966	1.28266	1.46978	0.199476	0.0151095	1	1	1	CCLP s
hsa-miR-542-5p	1.58207	1.37151	2.14281	1.6988	0.398675	0.0385556	1	1	1	CCLP s
hsa-miR-543	1.50686	1.53665	1.15823	1.40058	0.210411	0.0300037	1	1	1	CCLP s
hsa-miR-544	0.64	1.11179	1.86893	1.20691	0.61996	0.59421	1	1	1
hsa-miR-544b	1.75383	0.33608	1.54843	1.21278	0.766158	0.655625	1	1	1
hsa-miR-545	1.41761	1.43653	2.0256	1.62658	0.345693	0.0348678	1	1	1	CCLP s
hsa-miR-545*	1.57174	1.56204	2.01326	1.71568	0.257759	0.00859096	1	1	1	CCLP s
hsa-miR-548a-3p	1.48	1.3885	1.5973	1.4886	0.104663	0.00127124	1	1	1	CCLP s
hsa-miR-548a-5p	0.985216	1.56796	2.08981	1.54766	0.552578	0.161183	1	1	1
hsa-miR-548b-3p	1.80901	1.27589	1.79863	1.62784	0.304846	0.0234341	1	1	1	CCLP s
hsa-miR-548b-5p	0.60957	0.712187	1.33521	0.885656	0.392692	0.640538	1	1	1
hsa-miR-548c-3p	1.20799	2.52472	1.31434	1.68235	0.731451	0.181445	1	1	1
hsa-miR-548c-5p	1.46271	1.28805	1.78115	1.51064	0.250021	0.0240674	1	1	1	CCLP s
hsa-miR-548d-3p	1.05638	1.79513	1.06	1.30383	0.425475	0.28379	1	1	1
hsa-miR-548d-5p	1.91872	1.79124	1.61924	1.7764	0.150291	0.000862927	1	1	1	CCLP s
hsa-miR-548e	0.914794	1.45706	1.50248	1.29144	0.326977	0.197509	1	1	1
hsa-miR-548f	1.76305	1.07197	0.59	1.14167	0.589621	0.698646	1	1	1
hsa-miR-548g	1.78147	1.54541	1.52447	1.61712	0.142721	0.00170003	1	1	1	CCLP s
hsa-miR-548h	1.45971	1.28776	0.39	1.04583	0.574432	0.896779	1	1	1
hsa-miR-548i	1.96478	1.75259	1.62621	1.78119	0.171089	0.00138303	1	1	1	CCLP s
hsa-miR-548j	1.69212	1.48032	1.26191	1.47812	0.215113	0.0183068	1	1	1	CCLP s
hsa-miR-548k	1.29988	1.15589	1.04496	1.16691	0.127819	0.0865104	1	1	1
hsa-miR-548l	1.40275	1.07722	1.06	1.17999	0.193104	0.181736	1	1	1
hsa-miR-548m	1.67837	1.22619	0.91	1.27152	0.386184	0.290229	1	1	1
hsa-miR-548n	0.862966	0.956533	1.83564	1.21838	0.536607	0.519762	1	1	1
hsa-miR-548o	1.42155	1.09132	0.82	1.11096	0.301256	0.558202	1	1	1
hsa-miR-548p	1.4958	1.02443	0.87	1.13008	0.326002	0.527524	1	1	1
hsa-miR-548q	1.0599	1.41031	1.01679	1.16233	0.215836	0.262612	1	1	1
hsa-miR-548s	1.67844	1.1104	1.26934	1.35273	0.293057	0.105457	1	1	1
hsa-miR-548t	1.60815	1.07984	1.73417	1.47405	0.347164	0.0772301	1	1	1
hsa-miR-548u	1.43911	1.18277	1.2712	1.29769	0.130207	0.0166777	1	1	1	CCLP s
hsa-miR-548v	1.62935	0.887839	1.38919	1.30213	0.378346	0.238817	1	1	1
hsa-miR-548w	1.66431	1.35	1.10315	1.37248	0.281256	0.0835011	1	1	1
hsa-miR-548x	1.7078	1.65	1.58255	1.64678	0.0626853	5.7613e-05	1	1	1	CCLP s
hsa-miR-549	1.51764	1.43445	1.9906	1.64757	0.299977	0.0201385	1	1	1	CCLP s
hsa-miR-550a	1.67595	1.04495	1.88069	1.53387	0.435613	0.101033	1	1	1
hsa-miR-550a*	1.48292	1.23655	2.03707	1.58551	0.410003	0.0686896	1	1	1
hsa-miR-551a	1.1453	0.991645	1.54919	1.22871	0.287978	0.240957	1	1	1
hsa-miR-551b	1.45689	1.83018	1.485	1.59069	0.207879	0.00792015	1	1	1	CCLP s
hsa-miR-551b*	1.42591	1.31272	1.98931	1.57598	0.362404	0.051227	1	1	1	CCLP s
hsa-miR-552	1.48686	1.20978	1.96386	1.5535	0.381433	0.0658194	1	1	1
hsa-miR-553	1.53429	1.4246	2.05144	1.67011	0.334764	0.0256509	1	1	1	CCLP s
hsa-miR-554	1.65141	1.36396	2.06318	1.69285	0.351446	0.026913	1	1	1	CCLP s
hsa-miR-555	1.37903	1.26233	1.99993	1.5471	0.396481	0.0751658	1	1	1
hsa-miR-556-3p	1.49735	1.25574	1.87244	1.54184	0.310745	0.0391569	1	1	1	CCLP s
hsa-miR-556-5p	1.01315	0.804768	1.11016	0.976023	0.156042	0.803286	1	1	1
hsa-miR-557	1.47779	1.17854	1.48105	1.37913	0.173718	0.0194345	1	1	1	CCLP s
hsa-miR-558	2.0124	1.07427	1.52809	1.53826	0.469149	0.117829	1	1	1
hsa-miR-559	1.03	1.38857	1.6648	1.36112	0.318288	0.12084	1	1	1
hsa-miR-561	1.16099	0.854276	1.10239	1.03922	0.162823	0.697954	1	1	1
hsa-miR-562	1.73124	1.25212	1.84391	1.60909	0.314237	0.028377	1	1	1	CCLP s
hsa-miR-563	1.4732	1.18515	1.97848	1.54561	0.40159	0.0782405	1	1	1
hsa-miR-564	1.79086	1.37454	1.86498	1.67679	0.264371	0.0113861	1	1	1	CCLP s
hsa-miR-566	0.562296	0.30349	0.649511	0.505099	0.179962	0.00888428	1	1	1	CCLP s
hsa-miR-567	1.74881	1.29774	1.9807	1.67575	0.34729	0.0280386	1	1	1	CCLP s
hsa-miR-568	1.37232	1.47329	1.70457	1.51673	0.170333	0.00627828	1	1	1	CCLP s
hsa-miR-569	1.35852	0.967148	1.65657	1.32741	0.345762	0.176322	1	1	1
hsa-miR-570	1.61111	1.55895	1.8517	1.67392	0.156157	0.00171241	1	1	1	CCLP s
hsa-miR-571	1.41024	1.40712	2.07774	1.6317	0.386288	0.047228	1	1	1	CCLP s
hsa-miR-572	1.36885	1.12417	1.49589	1.32964	0.188939	0.0390921	1	1	1	CCLP s
hsa-miR-573	1.17	1.04291	0.877502	1.03014	0.146667	0.739885	1	1	1
hsa-miR-574-3p	1.42642	1.50692	1.78088	1.57141	0.185821	0.00598076	1	1	1	CCLP s
hsa-miR-574-5p	1.34931	1.88928	1.12958	1.45605	0.390936	0.113425	1	1	1
hsa-miR-575	1.22448	1.15844	1.60904	1.33065	0.243336	0.0782086	1	1	1
hsa-miR-576-3p	1.49941	1.09821	1.81209	1.4699	0.357854	0.0853137	1	1	1
hsa-miR-576-5p	1.71858	1.30744	1.78571	1.60391	0.258934	0.0156087	1	1	1	CCLP s
hsa-miR-577	1.65196	1.06438	1.62815	1.44817	0.332579	0.0798991	1	1	1
hsa-miR-578	1.61392	1.54569	2.15197	1.77053	0.332095	0.0158816	1	1	1	CCLP s
hsa-miR-579	0.912048	0.800349	1.37603	1.02947	0.305275	0.875304	1	1	1
hsa-miR-580	1.16654	0.831345	1.26167	1.08652	0.226049	0.543618	1	1	1
hsa-miR-581	1.84495	1.76454	1.06488	1.55812	0.429049	0.0873432	1	1	1
hsa-miR-582-3p	1.71386	1.22159	1.41	1.44848	0.248379	0.0352715	1	1	1	CCLP s
hsa-miR-582-5p	1.31396	1.95674	1.47088	1.58052	0.335127	0.0399284	1	1	1	CCLP s
hsa-miR-583	1.72825	1.3518	1.03974	1.37326	0.344756	0.134011	1	1	1
hsa-miR-584	1.44629	1.32608	1.38237	1.38491	0.0601464	0.000376787	1	1	1	CCLP s
hsa-miR-585	0.977491	0.884953	1.12687	0.996438	0.122066	0.962113	1	1	1
hsa-miR-586	1.2845	1.71	1.07	1.35483	0.325745	0.13225	1	1	1
hsa-miR-587	1.86389	1.40016	1.28018	1.51474	0.308265	0.0444654	1	1	1	CCLP s
hsa-miR-588	1.11047	1.15998	1.58294	1.28446	0.259673	0.13063	1	1	1
hsa-miR-589	1.3376	1.06281	1.41	1.27014	0.183166	0.0630073	1	1	1
hsa-miR-589*	1.24702	1.19541	1.31872	1.25372	0.0619233	0.00208217	1	1	1	CCLP s
hsa-miR-590-3p	1.0248	1.4478	1.40004	1.29088	0.231666	0.0953024	1	1	1
hsa-miR-590-5p	1.21229	1.27897	1.46388	1.31838	0.130344	0.0133625	1	1	1	CCLP s
hsa-miR-591	0.975219	0.947117	0.887415	0.936584	0.0448396	0.0704736	1	1	1
hsa-miR-592	1.22518	1.54688	1.6859	1.48598	0.236322	0.0235464	1	1	1	CCLP s
hsa-miR-593	1.3282	1.08	1.13	1.1794	0.131268	0.0770598	1	1	1
hsa-miR-593*	1.13387	1	1.41	1.18129	0.209073	0.207537	1	1	1
hsa-miR-595	1.77184	1.77811	1.60965	1.71987	0.0955038	0.000198692	1	1	1	CCLP s
hsa-miR-596	1.78151	1.73	0.59	1.36717	0.673541	0.398531	1	1	1
hsa-miR-597	1.84135	1.65	0.84	1.44378	0.531572	0.221708	1	1	1
hsa-miR-598	1.88904	1.91144	1.6906	1.83036	0.12155	0.000292056	1	1	1	CCLP s
hsa-miR-599	1.84067	1.4998	1.47888	1.60645	0.203108	0.00664432	1	1	1	CCLP s
hsa-miR-600	1.41782	0.477641	0.566958	0.820806	0.518953	0.582004	1	1	1
hsa-miR-601	1.47862	1.0771	1.23519	1.26364	0.20227	0.0869166	1	1	1
hsa-miR-602	1.78793	1.92573	1.60887	1.77418	0.158878	0.00107948	1	1	1	CCLP s
hsa-miR-603	1.49952	0.901777	0.620813	1.00737	0.448769	0.97867	1	1	1
hsa-miR-604	1.41664	1.73034	1.45	1.53233	0.17229	0.00587965	1	1	1	CCLP s
hsa-miR-605	1.73609	1.53218	1.04543	1.4379	0.354852	0.0993772	1	1	1
hsa-miR-606	1.73697	1.6872	1.31798	1.58072	0.228895	0.011743	1	1	1	CCLP s
hsa-miR-607	1.88377	1.88516	1.79	1.85298	0.0545431	1.10455e-05	1	1	1	CCLP s
hsa-miR-608	1.75343	1.84443	1.57	1.72262	0.139786	0.000860687	1	1	1	CCLP s
hsa-miR-609	1.76338	1.42	0.52	1.23446	0.64212	0.561452	1	1	1
hsa-miR-610	1.34178	1.14699	1.5443	1.34436	0.19867	0.0398552	1	1	1	CCLP s
hsa-miR-611	2.23748	0.69	1.47	1.46583	0.773749	0.355932	1	1	1
hsa-miR-612	2.11587	1.68	0.42	1.40529	0.880676	0.470033	1	1	1
hsa-miR-613	1.4892	1.34514	1.29326	1.37587	0.101521	0.00303859	1	1	1	CCLP s
hsa-miR-614	0.720447	0.911585	1.4	1.01068	0.350446	0.960443	1	1	1
hsa-miR-615-3p	1.11676	1.90279	1.53839	1.51931	0.393359	0.0841661	1	1	1
hsa-miR-615-5p	0.883499	0.326966	0.666301	0.625589	0.280491	0.081851	1	1	1
hsa-miR-616	1.81599	1.85632	1.54	1.73744	0.172169	0.00176188	1	1	1	CCLP s
hsa-miR-616*	2.05362	2.07181	1.46	1.86181	0.348099	0.0127648	1	1	1	CCLP s
hsa-miR-617	1.0302	5.69804	4.36233	3.69686	2.40402	0.123945	1	1	1
hsa-miR-618	1.18681	0.582026	0.431293	0.733378	0.399855	0.312417	1	1	1
hsa-miR-619	1.79065	1.86116	1.7854	1.8124	0.0423053	4.87291e-06	1	1	1	CCLP s
hsa-miR-620	1.91501	1.90335	1.5	1.77278	0.236311	0.00479017	1	1	1	CCLP s
hsa-miR-621	1.26907	1.1465	1.31	1.24186	0.0850773	0.00790764	1	1	1	CCLP s
hsa-miR-622	1.09166	0.64	1.36	1.03055	0.363869	0.8914	1	1	1
hsa-miR-623	1.38846	1.49	1.65	1.50949	0.131855	0.00259262	1	1	1	CCLP s
hsa-miR-624	1.57623	1.57957	1.56148	1.57243	0.00962735	5.33064e-08	1	1	1	CCLP s
hsa-miR-624*	1.65564	1	1.13	1.26188	0.347144	0.2614	1	1	1
hsa-miR-625	1.5386	2.16681	1.76506	1.82349	0.318159	0.010964	1	1	1	CCLP s
hsa-miR-625*	0.902763	0.715286	0.633358	0.750469	0.138106	0.0352024	1	1	1	CCLP s
hsa-miR-626	1.05859	0.880016	1.07132	1.00331	0.106966	0.959811	1	1	1
hsa-miR-627	2.02393	0.73	1.47	1.40798	0.649189	0.33757	1	1	1
hsa-miR-628-3p	1.55411	1.48265	1.54546	1.52741	0.0389974	1.96883e-05	1	1	1	CCLP s
hsa-miR-628-5p	1.42955	1.282	0.994512	1.23535	0.221237	0.139183	1	1	1
hsa-miR-629	1.47936	0.6	1.42	1.16645	0.491459	0.588964	1	1	1
hsa-miR-629*	1.08286	1.13487	1.48	1.23258	0.215847	0.135408	1	1	1
hsa-miR-630	1.79564	1.47281	1.56256	1.61034	0.166632	0.0031619	1	1	1	CCLP s
hsa-miR-631	1.85211	1	0.59	1.14737	0.643831	0.712007	1	1	1
hsa-miR-632	1.69072	1.43	1.53	1.55024	0.131531	0.00192571	1	1	1	CCLP s
hsa-miR-633	1.66648	0.927273	0.838461	1.14407	0.454592	0.612259	1	1	1
hsa-miR-634	1.28139	0.481376	0.554977	0.772582	0.442178	0.423368	1	1	1
hsa-miR-635	0.706499	0.28553	0.381187	0.457739	0.220678	0.0130944	1	1	1	CCLP s
hsa-miR-636	0.130977	0.7	1.44	0.756992	0.65637	0.556253	1	1	1
hsa-miR-637	1.76257	1.6	1.64256	1.66838	0.0843055	0.000162948	1	1	1	CCLP s
hsa-miR-638	1.67486	1.96519	1.63035	1.7568	0.181835	0.00196307	1	1	1	CCLP s
hsa-miR-639	1.82662	2.13979	1.63	1.86547	0.257107	0.00431168	1	1	1	CCLP s
hsa-miR-640	1.24477	1.32	1.69322	1.41933	0.240161	0.039	1	1	1	CCLP s
hsa-miR-641	1.26849	1.75697	1.73941	1.58829	0.277093	0.0212547	1	1	1	CCLP s
hsa-miR-642a	0.724731	0.740651	0.922501	0.795961	0.109876	0.0323908	1	1	1	CCLP s
hsa-miR-643	1.89119	1.43679	1.23012	1.51937	0.33818	0.0563885	1	1	1
hsa-miR-644	1.63388	1.54625	1.32	1.50004	0.161961	0.0058952	1	1	1	CCLP s
hsa-miR-645	0.934263	1.01266	0.63892	0.861947	0.197085	0.291775	1	1	1
hsa-miR-646	0.656767	0.496251	0.43781	0.530276	0.113375	0.00199697	1	1	1	CCLP s
hsa-miR-647	1.23459	1.30065	1.13765	1.22429	0.0819836	0.00904638	1	1	1	CCLP s
hsa-miR-648	2.10111	1.73349	1.3	1.71153	0.401006	0.0371734	1	1	1	CCLP s
hsa-miR-649	1.77064	1.5606	1.59412	1.64179	0.112843	0.000595645	1	1	1	CCLP s
hsa-miR-650	1.66488	0.787128	0.934091	1.1287	0.470126	0.660108	1	1	1
hsa-miR-651	1.56944	1.31084	0.83	1.23676	0.375246	0.335868	1	1	1
hsa-miR-652	1.23072	1.62803	1.38463	1.41446	0.200325	0.0230953	1	1	1	CCLP s
hsa-miR-653	1.3634	1.4049	1.73913	1.50248	0.205994	0.0134243	1	1	1	CCLP s
hsa-miR-654-3p	1.70508	1.18787	1.12051	1.33782	0.319836	0.141316	1	1	1
hsa-miR-654-5p	1.18483	0.792682	0.75888	0.91213	0.236769	0.555348	1	1	1
hsa-miR-655	1.89941	1.59581	1.19709	1.5641	0.352233	0.0501305	1	1	1	CCLP s
hsa-miR-656	1.41126	1.0618	0.97986	1.15097	0.229109	0.317414	1	1	1
hsa-miR-657	0.614793	1.07586	0.914465	0.868373	0.233965	0.385015	1	1	1
hsa-miR-658	2.12015	1.93514	1.74	1.93177	0.190098	0.00105549	1	1	1	CCLP s
hsa-miR-659	1.37503	0.719962	0.503009	0.866002	0.453985	0.636114	1	1	1
hsa-miR-660	2.02763	1.98247	1.77	1.9267	0.137573	0.000308536	1	1	1	CCLP s
hsa-miR-661	2.42061	1.75	0.59	1.58687	0.926142	0.334034	1	1	1
hsa-miR-662	2.20838	0.62	1.34	1.38946	0.795346	0.44413	1	1	1
hsa-miR-663	1.85164	1.67688	1.75	1.75951	0.087769	0.000115444	1	1	1	CCLP s
hsa-miR-663b	1.59956	1.47611	1.46982	1.51516	0.0731612	0.000259439	1	1	1	CCLP s
hsa-miR-664	0.0629158	0.133013	0.0731994	0.0897094	0.0378528	1.9857e-06	1	1	1	CCLP s
hsa-miR-664*	1.88549	1.65753	1.45275	1.66526	0.216474	0.00599405	1	1	1	CCLP s
hsa-miR-665	1.97195	2.19189	1.83	1.99794	0.182339	0.000690951	1	1	1	CCLP s
hsa-miR-668	1.25559	1.51836	1.31908	1.36434	0.137107	0.0100106	1	1	1	CCLP s
hsa-miR-670	1.72854	1.10949	1.61519	1.4844	0.329599	0.0636042	1	1	1
hsa-miR-671-3p	1.60243	1.34034	0.97343	1.3054	0.315952	0.169404	1	1	1
hsa-miR-671-5p	1.16943	1.59469	1.68637	1.4835	0.275825	0.0385485	1	1	1	CCLP s
hsa-miR-675	1.74366	1.9305	1.81	1.82805	0.0947189	0.000110891	1	1	1	CCLP s
hsa-miR-675*	0.83432	1.05024	1.37	1.08485	0.269512	0.614517	1	1	1
hsa-miR-7	1.35063	2.07747	1.33763	1.58858	0.423445	0.0737533	1	1	1
hsa-miR-7-1*	0.894569	1.49937	1.32342	1.23912	0.311089	0.253881	1	1	1
hsa-miR-7-2*	1.8792	1.90513	1.61798	1.80077	0.158831	0.000947494	1	1	1	CCLP s
hsa-miR-708	1.20691	1.7263	1.32949	1.4209	0.271489	0.0549278	1	1	1	CCLP s
hsa-miR-708*	1.34232	1.11062	1.25731	1.23675	0.117211	0.0249307	1	1	1	CCLP s
hsa-miR-711	1.19375	1.30473	1.12002	1.20617	0.0929823	0.0184525	1	1	1	CCLP s
hsa-miR-718	1.12123	1.53189	1.219	1.2907	0.214513	0.0787514	1	1	1
hsa-miR-720	0.651044	1.35834	1.48042	1.16327	0.447779	0.561981	1	1	1
hsa-miR-744	1.25505	1.29575	1.35383	1.30154	0.0496434	0.000461567	1	1	1	CCLP s
hsa-miR-744*	1.77469	1.1592	1.22479	1.38623	0.338018	0.118928	1	1	1
hsa-miR-758	1.2537	1.21256	1.40822	1.2915	0.103159	0.00807739	1	1	1	CCLP s
hsa-miR-759	1.52587	3.32867	1.60147	2.152	1.01972	0.12201	1	1	1
hsa-miR-759	1.14435	1.84125	1.45404	1.47988	0.349171	0.075954	1	1	1
hsa-miR-760	1.33153	1.92865	1.35598	1.53872	0.337912	0.0507797	1	1	1	CCLP s
hsa-miR-761	1.51021	1.77102	1.22289	1.50137	0.274173	0.0339441	1	1	1	CCLP s
hsa-miR-761	1.25095	1.31956	1.12887	1.23312	0.0965857	0.0139119	1	1	1	CCLP s
hsa-miR-762	1.18396	1.69132	1.05183	1.30904	0.337592	0.188023	1	1	1
hsa-miR-764	1.44616	1.03425	1.42395	1.30145	0.231672	0.0872826	1	1	1
hsa-miR-765	1.42949	1.08979	1.38619	1.30182	0.184898	0.0474715	1	1	1	CCLP s
hsa-miR-766	1.27589	0.692727	1.16872	1.04578	0.310413	0.810975	1	1	1
hsa-miR-767-3p	1.03767	0.572629	1.03252	0.880939	0.267017	0.483027	1	1	1
hsa-miR-767-5p	1.02324	0.990086	0.981861	0.998394	0.0219029	0.905065	1	1	1
hsa-miR-769-3p	1.04937	1.24755	0.709324	1.00208	0.272212	0.990065	1	1	1
hsa-miR-769-5p	1.21796	1.3593	1.44675	1.34134	0.115447	0.00688082	1	1	1	CCLP s
hsa-miR-770-5p	0.874404	0.905156	0.76253	0.847363	0.0750594	0.0244015	1	1	1	CCLP s
hsa-miR-802	1.24243	1.76692	1.15114	1.38683	0.332319	0.113995	1	1	1
hsa-miR-873	1.17515	1.51888	1.42125	1.37176	0.177131	0.0220583	1	1	1	CCLP s
hsa-miR-874	1.49877	1.44307	1.15348	1.36511	0.185375	0.026993	1	1	1	CCLP s
hsa-miR-875-3p	0.954705	0.898411	1.14993	1.00102	0.132001	0.990002	1	1	1
hsa-miR-875-5p	1.31336	1.47804	1.14757	1.31299	0.165233	0.0304747	1	1	1	CCLP s
hsa-miR-876-3p	1.27605	1.33177	1.3237	1.31051	0.0301148	5.77723e-05	1	1	1	CCLP s
hsa-miR-876-5p	1.38939	1.11916	1.62645	1.37833	0.253824	0.0612185	1	1	1
hsa-miR-877	1.02852	1.6506	0.985716	1.22161	0.372127	0.360596	1	1	1
hsa-miR-877*	0.256877	0.196324	0.285354	0.246185	0.0454675	8.75289e-06	1	1	1	CCLP s
hsa-miR-885-3p	1.21694	0.827182	1.14442	1.06285	0.207287	0.627254	1	1	1
hsa-miR-885-5p	0.455122	0.321435	0.643107	0.473222	0.161598	0.0048458	1	1	1	CCLP s
hsa-miR-887	1.18114	1.0219	1.16914	1.12406	0.0886783	0.072522	1	1	1
hsa-miR-888	1.14543	0.400276	1.03527	0.860326	0.402204	0.579939	1	1	1
hsa-miR-888*	1.23315	1.19913	1.52003	1.31744	0.176277	0.0355595	1	1	1	CCLP s
hsa-miR-889	1.28844	1.26542	1.3987	1.31752	0.0712396	0.00151566	1	1	1	CCLP s
hsa-miR-890	1.27422	1.00179	1.3549	1.2103	0.18503	0.120355	1	1	1
hsa-miR-891a	1.29311	1.08252	1.56746	1.31436	0.243166	0.0887024	1	1	1
hsa-miR-891b	1.21102	1.35156	0.971522	1.17803	0.192155	0.183815	1	1	1
hsa-miR-892a	1.13058	1.07168	1.13135	1.1112	0.0342271	0.00490486	1	1	1	CCLP s
hsa-miR-892b	1.32468	1.01762	1.5375	1.29326	0.261361	0.123881	1	1	1
hsa-miR-9	1.30466	1.59302	1.67986	1.52585	0.196413	0.00975496	1	1	1	CCLP s
hsa-miR-9*	1.36487	1.87182	2.06999	1.76889	0.363652	0.0215386	1	1	1	CCLP s
hsa-miR-920	1.13119	1.17656	1.17017	1.15931	0.0245616	0.000357605	1	1	1	CCLP s
hsa-miR-921	0.826436	1.23262	1.08606	1.04837	0.205697	0.704646	1	1	1
hsa-miR-922	1.00074	1.17577	0.657548	0.944686	0.26362	0.73468	1	1	1
hsa-miR-924	1.17661	1.0462	1.27663	1.16648	0.115549	0.0670892	1	1	1
hsa-miR-92a	1.11276	1.86837	1.30889	1.43001	0.392094	0.13031	1	1	1
hsa-miR-92a-1*	1.22615	1.1954	1.16328	1.19494	0.0314382	0.000426019	1	1	1	CCLP s
hsa-miR-92a-2*	1.10744	1.20241	0.867865	1.05924	0.172402	0.58379	1	1	1
hsa-miR-92b	1.34312	1.84135	0.910259	1.36491	0.465929	0.246444	1	1	1
hsa-miR-92b*	1.24316	1.0425	1.17894	1.15486	0.102473	0.058948	1	1	1
hsa-miR-93	1.37355	1.89405	1.43967	1.56909	0.283359	0.0253839	1	1	1	CCLP s
hsa-miR-93*	1.13925	1.15794	1.13958	1.14559	0.0106951	1.91834e-05	1	1	1	CCLP s
hsa-miR-933	1.27445	1.51664	1.37618	1.38909	0.121614	0.00518546	1	1	1	CCLP s
hsa-miR-934	1.24095	1.22401	1.28659	1.25052	0.0323712	0.000179165	1	1	1	CCLP s
hsa-miR-935	1.31721	1.45444	1.20689	1.32618	0.124021	0.0103753	1	1	1	CCLP s
hsa-miR-936	1.33493	1.1921	1.23938	1.25547	0.0727654	0.00369621	1	1	1	CCLP s
hsa-miR-937	1.12016	0.841931	1.10021	1.02077	0.155198	0.82809	1	1	1
hsa-miR-938	1.11057	1.46045	1.24499	1.272	0.176499	0.0558474	1	1	1
hsa-miR-939	1.29214	1.32692	1.2717	1.29692	0.0279189	5.11068e-05	1	1	1	CCLP s
hsa-miR-940	1.10136	0.984338	0.698592	0.928097	0.20719	0.580182	1	1	1
hsa-miR-941	1.3696	1.081	1.02011	1.1569	0.1867	0.219204	1	1	1
hsa-miR-942	1.04949	0.681337	1.08993	0.940253	0.225138	0.669639	1	1	1
hsa-miR-943	1.08247	1.03756	1.1618	1.09395	0.0629105	0.0609079	1	1	1
hsa-miR-944	0.798943	0.68425	1.0406	0.841264	0.181905	0.205207	1	1	1
hsa-miR-95	1.29099	1.33875	1.06644	1.23206	0.145409	0.0506319	1	1	1	CCLP s
hsa-miR-96	1.51798	2.06363	1.49107	1.69089	0.323081	0.0207643	1	1	1	CCLP s
hsa-miR-96*	1.03506	1.28107	0.761308	1.02581	0.260003	0.871831	1	1	1
hsa-miR-98	1.43129	2.00885	1.19274	1.54429	0.419625	0.0879719	1	1	1
hsa-miR-99a	1.16719	2.02719	0.58	1.25813	0.727867	0.572269	1	1	1
hsa-miR-99a*	1.2524	1.13396	1.10439	1.16359	0.0783259	0.0224081	1	1	1	CCLP s
hsa-miR-99b	1.11874	1.61703	1.14951	1.29509	0.27923	0.141152	1	1	1
hsa-miR-99b*	1.21582	1.7765	1.5483	1.51354	0.281949	0.034357	1	1	1	CCLP s
hsa-miRPlus-A1015	1.28973	1.04365	1.25402	1.1958	0.13297	0.063272	1	1	1
hsa-miRPlus-A1025	1.30845	1.28238	1.2072	1.26601	0.0525727	0.000934492	1	1	1	CCLP s
hsa-miRPlus-A1027	1.34909	0.834819	1.18161	1.12184	0.262293	0.466169	1	1	1
hsa-miRPlus-A1031	1.28942	1.05244	1.4234	1.25509	0.187846	0.0783386	1	1	1
hsa-miRPlus-A1065	1.27124	1.42366	1.39686	1.36392	0.0813722	0.00149629	1	1	1	CCLP s
hsa-miRPlus-A1072	0.866325	0.799519	0.926769	0.864204	0.0636515	0.0209232	1	1	1	CCLP s
hsa-miRPlus-A1073	1.10045	0.811224	1.18285	1.03151	0.195172	0.793614	1	1	1
hsa-miRPlus-A1083	1.3689	1.159	1.43144	1.31978	0.142708	0.0178232	1	1	1	CCLP s
hsa-miRPlus-A1087	1.32934	1.24222	1.12652	1.2327	0.101747	0.0166607	1	1	1	CCLP s
hsa-miRPlus-A1098	1.37594	1.2744	1.44764	1.36599	0.0870476	0.00188944	1	1	1	CCLP s
hsa-miRPlus-B1114	0.862326	0.900674	0.695062	0.819354	0.109334	0.0458481	1	1	1	CCLP s
hsa-miRPlus-C1005	1.23858	1.09522	1.04843	1.12741	0.0990759	0.0898694	1	1	1
hsa-miRPlus-C1040	0.733808	0.726767	0.692956	0.717844	0.0218386	2.36098e-05	1	1	1	CCLP s
hsa-miRPlus-C1049	1.74688	1.46658	1.25597	1.48981	0.246277	0.0261785	1	1	1	CCLP s
hsa-miRPlus-C1057	1.45288	1.40823	1.20821	1.35644	0.130293	0.00904837	1	1	1	CCLP s
hsa-miRPlus-C1066	1.38487	1.29219	1.23121	1.30276	0.0773704	0.00247335	1	1	1	CCLP s
hsa-miRPlus-C1070	1.23191	0.981346	0.814887	1.00938	0.20992	0.942021	1	1	1
hsa-miRPlus-C1075	1.27178	1.18477	0.862437	1.10633	0.215652	0.441225	1	1	1
hsa-miRPlus-C1076	1.26828	1.27115	1.51123	1.35022	0.139446	0.0121565	1	1	1	CCLP s
hsa-miRPlus-C1087	1.25689	1.51376	1.83105	1.5339	0.287605	0.0324245	1	1	1	CCLP s
hsa-miRPlus-C1099	0.961861	0.882533	1.21708	1.02049	0.174811	0.849017	1	1	1
hsa-miRPlus-C1100	1.09455	1.21627	1.20183	1.17088	0.0664984	0.0112386	1	1	1	CCLP s
hsa-miRPlus-C1110	0.994594	0.948776	1.05396	0.999111	0.0527385	0.978098	1	1	1
hsa-miRPlus-C1114	1.40498	0.86424	1.40873	1.22598	0.313285	0.279641	1	1	1
hsa-miRPlus-C1115	0.623141	0.647638	0.741977	0.670919	0.0627455	0.0008142	1	1	1	CCLP s
hsa-miRPlus-D1036	1.32088	1.24403	1.38524	1.31672	0.0706929	0.00148631	1	1	1	CCLP s
hsa-miRPlus-D1058	1.20687	0.992579	0.939055	1.04617	0.141723	0.602721	1	1	1
hsa-miRPlus-D1090	1.25151	1.41888	1.36132	1.3439	0.0850338	0.00218635	1	1	1	CCLP s
hsa-miRPlus-D1100	1.73236	1.67493	1.22158	1.54296	0.279798	0.028276	1	1	1	CCLP s
hsa-miRPlus-D1120	1.29205	1.40327	1.1072	1.26751	0.149551	0.0362854	1	1	1	CCLP s
hsa-miRPlus-I107*	1.2605	2.04847	1.50286	1.60395	0.403593	0.0605633	1	1	1
hsa-miRPlus-I1247*	1.9966	1.16122	1.27304	1.47695	0.453489	0.142601	1	1	1
hsa-miRPlus-I181d*	1.39643	2.178	1.45626	1.6769	0.435	0.054363	1	1	1	CCLP s
hsa-miRPlus-I320a*	1.62794	1.88286	1.44464	1.65181	0.220085	0.0068399	1	1	1	CCLP s
hsa-miRPlus-I421*	1.51965	2.20908	1.41023	1.71299	0.433101	0.0463312	1	1	1	CCLP s
hsa-miRPlus-I874*	1.6256	1.17721	1.32424	1.37569	0.228579	0.0465487	1	1	1	CCLP s
hsa-miRPlus-J135a-2*	1.66571	1.84795	1.27742	1.59703	0.291398	0.0238263	1	1	1	CCLP s
hsa-miRPlus-J212*	1.4589	1.71522	1.39913	1.52442	0.167924	0.00565782	1	1	1	CCLP s
mmu-miR-672	1.2694	1.79262	1.12349	1.39517	0.351848	0.12362	1	1	1
mmu-miR-871-5p	1.45623	1.23757	1.31754	1.33712	0.110636	0.00617969	1	1	1	CCLP s

## Sheet: EGI
miRBase ID/miRPlus ID	CELL VIABILITY NORMALIZED TO NEG CTRLs REPLICATE 1	CELL VIABILITY NORMALIZED TO NEG CTRLs REPLICATE 2	CELL VIABILITY NORMALIZED TO NEG CTRLs REPLICATE 3	AVERAGE	SD	TTEST	CTRL 1	CTRL 2	CTRL 3	significant in EGI
hsa-let-7a	1.04611	1.28765	1.12683	1.15353	0.122962	0.0966054	1	1	1
hsa-let-7a-2*	1.67085	1.20473	1.16698	1.34752	0.280651	0.0985636	1	1	1
hsa-let-7a*	1.33336	1.20925	1.32071	1.28777	0.0682996	0.00187449	1	1	1	EGI s
hsa-let-7b	1.33258	1.37868	1.01249	1.24125	0.199452	0.104237	1	1	1
hsa-let-7b*	1.34319	1.24308	1.13624	1.24084	0.103494	0.0157262	1	1	1	EGI s
hsa-let-7c	1.08974	1.33881	1.09721	1.17525	0.141696	0.09884	1	1	1
hsa-let-7c*	1.12594	1.09356	1.14783	1.12245	0.0273064	0.00148137	1	1	1	EGI s
hsa-let-7d	1.20037	1.28715	1.12842	1.20531	0.0794839	0.0110402	1	1	1	EGI s
hsa-let-7d*	1.43122	1.32039	1.1466	1.29941	0.143465	0.0224622	1	1	1	EGI s
hsa-let-7e	1.17262	1.46589	1.23738	1.29196	0.154064	0.0304326	1	1	1	EGI s
hsa-let-7e-3p	1.30156	1.5	1.24398	1.34851	0.134314	0.0108702	1	1	1	EGI s
hsa-let-7e*	0.942208	1.02249	0.879185	0.947962	0.0718262	0.277839	1	1	1
hsa-let-7f	1.21707	1.18634	0.982291	1.12857	0.127608	0.15591	1	1	1
hsa-let-7f-1*	1.26605	1.58	1.22225	1.3561	0.195136	0.0341586	1	1	1	EGI s
hsa-let-7f-2*	1.12699	1.24522	1.1294	1.1672	0.0675753	0.0127902	1	1	1	EGI s
hsa-let-7g	0.976756	1.02173	1.12631	1.0416	0.0767302	0.400881	1	1	1
hsa-let-7g*	0.85116	0.89954	0.807142	0.852614	0.0462162	0.00524634	1	1	1	EGI s
hsa-let-7i	0.887844	0.954745	1.03928	0.960622	0.0758875	0.419595	1	1	1
hsa-let-7i*	0.845824	0.96754	0.98464	0.932668	0.0756937	0.198236	1	1	1
hsa-miR-1	0.918489	1.14427	1.09825	1.05367	0.119312	0.479405	1	1	1
hsa-miR-100	0.817219	1.26858	1.30214	1.12931	0.270802	0.454673	1	1	1
hsa-miR-100*	0.994813	1.12199	1.16537	1.09406	0.0886409	0.139947	1	1	1
hsa-miR-101	0.921757	1.13609	1.13503	1.06429	0.123439	0.418013	1	1	1
hsa-miR-101*	1.11413	2.78352	1.11446	1.6707	0.963728	0.294475	1	1	1
hsa-miR-103	1.14177	1.20108	1.03824	1.12703	0.0824135	0.0558204	1	1	1
hsa-miR-103-2*	1.65728	1.22821	1.28042	1.38863	0.23411	0.045227	1	1	1	EGI s
hsa-miR-103-as	1.33789	0.972165	1.15665	1.15557	0.182863	0.214616	1	1	1
hsa-miR-103a-3p	0.885242	1.08962	1.02011	0.998325	0.103918	0.979067	1	1	1
hsa-miR-105	0.997553	1.05309	1.07157	1.04074	0.0385242	0.140971	1	1	1
hsa-miR-105*	0.852264	1.19201	1.12002	1.05476	0.179026	0.624272	1	1	1
hsa-miR-106a	1.20645	1.1528	1.12657	1.16194	0.0407166	0.00232761	1	1	1	EGI s
hsa-miR-106a*	0.954982	1.5018	1.18001	1.21226	0.274831	0.251973	1	1	1
hsa-miR-106b	1.52369	1.15783	1.11264	1.26472	0.22541	0.11169	1	1	1
hsa-miR-106b*	1.02137	0.973448	1.03307	1.0093	0.0315912	0.637107	1	1	1
hsa-miR-107	1.36421	1.28637	1.23514	1.29524	0.0649914	0.00141013	1	1	1	EGI s
hsa-miR-107	1.00722	1.08136	1.27542	1.12134	0.138497	0.203758	1	1	1
hsa-miR-10a	0.988954	1.2319	1.17236	1.13107	0.126626	0.147459	1	1	1
hsa-miR-10a*	1.08643	0.865029	1.09798	1.01648	0.131287	0.838524	1	1	1
hsa-miR-10b	0.986716	1.20707	1.10788	1.10055	0.11036	0.189669	1	1	1
hsa-miR-10b*	0.877601	0.988196	0.904137	0.923311	0.0577369	0.0828845	1	1	1
hsa-miR-1178	1.17873	1.13216	0.939884	1.08359	0.126615	0.316612	1	1	1
hsa-miR-1179	1.11455	0.36	1.1157	0.863415	0.435971	0.616203	1	1	1
hsa-miR-1180	0.99611	1.34612	1.31397	1.21873	0.193466	0.121797	1	1	1
hsa-miR-1181	1.30024	1.19989	1.30104	1.26706	0.0581715	0.00135482	1	1	1	EGI s
hsa-miR-1182	1.36346	1.13604	1.06067	1.18672	0.15763	0.109473	1	1	1
hsa-miR-1183	0.842256	0.815933	0.885961	0.84805	0.0353717	0.00174244	1	1	1	EGI s
hsa-miR-1184	1.16448	1.05902	1.12195	1.11515	0.0530598	0.0197943	1	1	1	EGI s
hsa-miR-1185	1.049	1.04269	0.973796	1.02183	0.0417168	0.416027	1	1	1
hsa-miR-1193	0.0523677	1.86322	1.50013	1.13857	0.958038	0.814522	1	1	1
hsa-miR-1197	1.24763	1.21142	1.25443	1.23783	0.0231165	5.82771e-05	1	1	1	EGI s
hsa-miR-1197	1.66483	1.37801	1.2071	1.41665	0.231299	0.0355263	1	1	1	EGI s
hsa-miR-1200	1.13096	1.25353	1.01584	1.13344	0.118864	0.123743	1	1	1
hsa-miR-1202	1.2732	1.07581	1.30392	1.21764	0.12379	0.038206	1	1	1	EGI s
hsa-miR-1203	1.2456	1.19247	1.16625	1.20144	0.0404282	0.00099114	1	1	1	EGI s
hsa-miR-1204	1.14235	1.2446	1.03917	1.14204	0.102715	0.0747405	1	1	1
hsa-miR-1205	0.96071	0.953402	0.87845	0.930854	0.0455302	0.0581592	1	1	1
hsa-miR-1206	1.1167	1.15819	0.963083	1.07933	0.102783	0.25227	1	1	1
hsa-miR-1207-3p	1.13628	1.10626	1.08328	1.10861	0.026579	0.00210352	1	1	1	EGI s
hsa-miR-1207-5p	1.1245	1.14986	1.1241	1.13282	0.014756	9.88304e-05	1	1	1	EGI s
hsa-miR-1208	1.22656	1.21544	1.15076	1.19759	0.0409351	0.00111921	1	1	1	EGI s
hsa-miR-122	1.03272	1.10761	1.33835	1.15956	0.159299	0.157773	1	1	1
hsa-miR-122*	0.879721	1.02311	0.980195	0.961009	0.0735952	0.410729	1	1	1
hsa-miR-1224-3p	0.695606	0.572187	0.586994	0.618262	0.0673895	0.000604956	1	1	1	EGI s
hsa-miR-1224-5p	1.16146	1.0978	1.11615	1.12514	0.0327643	0.00270738	1	1	1	EGI s
hsa-miR-1225-3p	1.14218	1.24128	1.18785	1.19044	0.0496052	0.00265588	1	1	1	EGI s
hsa-miR-1225-5p	1.25876	1.13056	1.1299	1.17307	0.0742104	0.0156104	1	1	1	EGI s
hsa-miR-1226	1.18309	1.20875	1.30729	1.23305	0.0655671	0.00353277	1	1	1	EGI s
hsa-miR-1226*	1.26519	0.802736	1.20903	1.09232	0.252353	0.560741	1	1	1
hsa-miR-1227	0.727388	0.88635	0.709723	0.774487	0.0972782	0.0159266	1	1	1	EGI s
hsa-miR-1228	0.0223706	0.81	0.0604248	0.297598	0.44416	0.0519542	1	1	1	EGI s
hsa-miR-1228*	1.06681	1.16033	0.982888	1.07001	0.088766	0.243669	1	1	1
hsa-miR-1229	0.6425	0.84571	0.311568	0.599926	0.269604	0.0619625	1	1	1
hsa-miR-1231	1.07166	1.26063	1.1106	1.14763	0.0997818	0.0624635	1	1	1
hsa-miR-1233	1.30293	1.1159	1.17241	1.19708	0.0959273	0.0236185	1	1	1	EGI s
hsa-miR-1234	0.568239	0.856069	0.445005	0.623104	0.210953	0.0364134	1	1	1	EGI s
hsa-miR-1236	0.885299	0.899782	0.910205	0.898428	0.0125081	0.00014828	1	1	1	EGI s
hsa-miR-1237	0.558174	0.645937	0.379927	0.528013	0.135546	0.00380937	1	1	1	EGI s
hsa-miR-1238	1.23966	1.03275	1.19808	1.15683	0.10945	0.0680739	1	1	1
hsa-miR-124	1.08727	1.16392	1.42667	1.22595	0.178002	0.0927912	1	1	1
hsa-miR-124*	0.828497	0.988748	1.22067	1.01264	0.197175	0.916949	1	1	1
hsa-miR-1243	1.12775	6.67488	0.979328	2.92732	3.24633	0.361921	1	1	1
hsa-miR-1244	1.33051	1.34052	0.925501	1.19884	0.236775	0.219471	1	1	1
hsa-miR-1245	1.02546	0.66	1.02272	0.902726	0.210211	0.467753	1	1	1
hsa-miR-1246	1.35966	0.924275	1.02023	1.10139	0.228758	0.4855	1	1	1
hsa-miR-1247	0.76134	0.719354	0.510411	0.663702	0.134403	0.0123121	1	1	1	EGI s
hsa-miR-1247-5p	0.656494	0.415146	0.655978	0.575873	0.139193	0.00618011	1	1	1	EGI s
hsa-miR-1248	0.952388	1.08303	0.928435	0.987952	0.0832077	0.814325	1	1	1
hsa-miR-1249-5p	0.625681	1.2556	0.332579	0.737954	0.471642	0.390378	1	1	1
hsa-miR-1249	0.377792	0.681256	0.359959	0.473003	0.180573	0.00720608	1	1	1	EGI s
hsa-miR-1250	1.32822	1.03916	0.986303	1.1179	0.184056	0.329441	1	1	1
hsa-miR-1251	1.44437	1.02252	1.17884	1.21524	0.213268	0.155362	1	1	1
hsa-miR-1251	1.87787	1.32902	1.24921	1.48536	0.342253	0.0699698	1	1	1
hsa-miR-1252	1.05063	0.91379	0.912273	0.958896	0.0794433	0.420826	1	1	1
hsa-miR-1253	1.26344	1.10137	1.27697	1.21393	0.097712	0.0192345	1	1	1	EGI s
hsa-miR-1254	1.19107	1.22647	1.29582	1.23779	0.0532862	0.00150876	1	1	1	EGI s
hsa-miR-1255a	1.10241	1.0514	1.07077	1.07486	0.0257454	0.00730109	1	1	1	EGI s
hsa-miR-1255b	1.09466	0.5	1.12335	0.906003	0.351901	0.667663	1	1	1
hsa-miR-1256	1.21689	1.20621	1.22739	1.21683	0.0105896	3.77263e-06	1	1	1	EGI s
hsa-miR-1257	0.933307	0.837295	0.980756	0.917119	0.0730879	0.120981	1	1	1
hsa-miR-1258	1.13885	1.24127	0.966471	1.11553	0.138877	0.223054	1	1	1
hsa-miR-125a-3p	1.46139	1.12135	1.24669	1.27648	0.171965	0.0495791	1	1	1	EGI s
hsa-miR-125a-5p	0.995118	1.17797	1.34833	1.17381	0.176645	0.16354	1	1	1
hsa-miR-125b	0.92882	1.13134	1.26302	1.10773	0.168348	0.329859	1	1	1
hsa-miR-125b-1*	0.827058	1.0828	1.01157	0.97381	0.131987	0.748385	1	1	1
hsa-miR-125b-2*	1.0062	1.16083	1.09343	1.08682	0.0775257	0.124413	1	1	1
hsa-miR-126	1.01093	1.0431	1.11174	1.05526	0.0514915	0.136614	1	1	1
hsa-miR-126*	1.00435	1.17764	1.3245	1.16883	0.160257	0.142104	1	1	1
hsa-miR-1260	0.805891	0.807961	0.474973	0.696275	0.191656	0.0516471	1	1	1	EGI s
hsa-miR-1261	1.23984	1.22374	1.2006	1.22139	0.0197256	4.12794e-05	1	1	1	EGI s
hsa-miR-1262	1.11583	1.12733	1.10658	1.11658	0.0103967	4.14363e-05	1	1	1	EGI s
hsa-miR-1263	1.00254	1.31	0.876437	1.06299	0.223014	0.65029	1	1	1
hsa-miR-1264	1.12515	1.08515	0.925645	1.04532	0.105549	0.498414	1	1	1
hsa-miR-1265	1.24433	1.32585	1.13773	1.23597	0.0943364	0.0123259	1	1	1	EGI s
hsa-miR-1266	1.21947	0.993926	1.03299	1.08213	0.120536	0.303323	1	1	1
hsa-miR-1267	1.1064	1.01216	0.919736	1.01276	0.0933338	0.824397	1	1	1
hsa-miR-1268	1.29025	1.14003	1.12283	1.18437	0.0921016	0.0256483	1	1	1	EGI s
hsa-miR-1269	1.09697	0.889316	0.972018	0.986103	0.104543	0.829195	1	1	1
hsa-miR-127-3p	0.933418	1.11451	1.18999	1.07931	0.131859	0.356353	1	1	1
hsa-miR-127-5p	1.29927	1.25565	1.20971	1.25488	0.0447856	0.000594186	1	1	1	EGI s
hsa-miR-1270	1.08388	0.892682	0.927541	0.968034	0.101826	0.615504	1	1	1
hsa-miR-1271	0.734938	0.764311	0.564952	0.688067	0.107627	0.0073856	1	1	1	EGI s
hsa-miR-1272	1.12071	0.848792	1.02509	0.998195	0.137937	0.983001	1	1	1
hsa-miR-1273	1.3672	0.44	1.07193	0.959709	0.473677	0.89	1	1	1
hsa-miR-1273c	0.520376	0.489121	0.643911	0.551136	0.0818511	0.000685674	1	1	1	EGI s
hsa-miR-1273d	0.660413	1.52204	0.436887	0.873113	0.572992	0.720821	1	1	1
hsa-miR-1274a	1.18185	0.900647	0.951498	1.01133	0.149847	0.902108	1	1	1
hsa-miR-1274b	1.30565	1.07098	1.24487	1.20716	0.121794	0.0421322	1	1	1	EGI s
hsa-miR-1275	1.37534	1.14322	1.16395	1.2275	0.128448	0.037375	1	1	1	EGI s
hsa-miR-1276	1.32746	1.1228	1.3297	1.25998	0.118813	0.019268	1	1	1	EGI s
hsa-miR-1277	1.18824	1.10775	0.818088	1.03803	0.194676	0.752137	1	1	1
hsa-miR-1278	1.0707	0.885084	1.05695	1.00424	0.103423	0.94677	1	1	1
hsa-miR-1279	1.20223	0.971747	1.07717	1.08371	0.115379	0.277243	1	1	1
hsa-miR-128	0.940284	1.02533	1.2778	1.08114	0.17554	0.468227	1	1	1
hsa-miR-1280	0.779935	0.799407	0.678639	0.75266	0.0648395	0.00271967	1	1	1	EGI s
hsa-miR-1281	0.805802	1.74	0.797007	1.11427	0.541916	0.733437	1	1	1
hsa-miR-1282	1.21076	1.16649	1.05187	1.14304	0.0820024	0.0391135	1	1	1	EGI s
hsa-miR-1283	1.11378	0.920776	1.01311	1.01589	0.0965335	0.789732	1	1	1
hsa-miR-1284	1.10113	6.63187	1.02036	2.91779	3.21674	0.36012	1	1	1
hsa-miR-1285	0.772544	0.780847	1.04316	0.865517	0.1539	0.204701	1	1	1
hsa-miR-1286	1.16373	1.2272	1.0993	1.16341	0.0639515	0.0114599	1	1	1	EGI s
hsa-miR-1287	1.28876	1.32793	1.20854	1.27507	0.0608599	0.0014375	1	1	1	EGI s
hsa-miR-1288	1.34222	1.07971	1.28699	1.23631	0.138403	0.0416669	1	1	1	EGI s
hsa-miR-1289	1.31388	0.49	1.1054	0.969762	0.428362	0.908585	1	1	1
hsa-miR-129-1-3p	0.944451	0.836597	1.03059	0.937212	0.0971982	0.325846	1	1	1
hsa-miR-129-3p	0.843546	0.863244	0.918579	0.875123	0.0389014	0.00512319	1	1	1	EGI s
hsa-miR-129-5p	1.14399	1.1589	1.13891	1.14727	0.0103925	1.63521e-05	1	1	1	EGI s
hsa-miR-129*	0.975205	1.08078	1.09145	1.04914	0.064255	0.255873	1	1	1
hsa-miR-1290	1.01564	1.2523	1.17413	1.14736	0.12058	0.101722	1	1	1
hsa-miR-1291	1.08988	1.18768	1.0944	1.12399	0.0552064	0.0176896	1	1	1	EGI s
hsa-miR-1292	1.21664	0.949336	1.21306	1.12634	0.153303	0.226624	1	1	1
hsa-miR-1293	1.3381	1.10237	1.1538	1.19809	0.123946	0.0504269	1	1	1	EGI s
hsa-miR-1294	1.20871	0.931374	1.19028	1.11012	0.155075	0.286103	1	1	1
hsa-miR-1295	0.858771	1.21	0.912177	0.993649	0.189259	0.956439	1	1	1
hsa-miR-1296	0.617374	0.510361	0.575935	0.56789	0.0539581	0.000156623	1	1	1	EGI s
hsa-miR-1297	1.22068	1.17709	1.21026	1.20268	0.0227666	0.000103232	1	1	1	EGI s
hsa-miR-1298	0.966114	1.54	0.982743	1.16295	0.326639	0.436281	1	1	1
hsa-miR-1298	1.46059	1.07137	1.15244	1.22813	0.205354	0.126661	1	1	1
hsa-miR-1299	1.04183	1.13896	1.0731	1.08463	0.0495797	0.0416973	1	1	1	EGI s
hsa-miR-1301	1.09361	1.04952	1.00386	1.049	0.0448755	0.131586	1	1	1
hsa-miR-1302	1.09768	2.30037	1.04001	1.47935	0.711604	0.308126	1	1	1
hsa-miR-1303	1.12246	1.22804	1.16122	1.17057	0.0534094	0.00521908	1	1	1	EGI s
hsa-miR-1304	1.06114	0.72	1.0853	0.955479	0.204288	0.725	1	1	1
hsa-miR-1305	0.88763	0.886244	0.968842	0.914239	0.0472926	0.0348163	1	1	1	EGI s
hsa-miR-1306	1.3174	1.2217	1.07111	1.2034	0.124162	0.0469879	1	1	1	EGI s
hsa-miR-1307	0.899094	0.987757	0.653827	0.846893	0.172977	0.200028	1	1	1
hsa-miR-130a	1.06019	1.02503	1.32934	1.13819	0.166477	0.223888	1	1	1
hsa-miR-130a*	0.89	1.08	1.1544	1.04147	0.136347	0.626218	1	1	1
hsa-miR-130b	1.01498	1.21093	1.02676	1.08422	0.109887	0.255034	1	1	1
hsa-miR-130b*	0.704329	0.838637	0.869676	0.804214	0.0878842	0.0181686	1	1	1	EGI s
hsa-miR-132	0.822522	0.970152	1.20531	0.999328	0.193054	0.995476	1	1	1
hsa-miR-132*	0.843799	1.02664	1.06317	0.977867	0.117534	0.760654	1	1	1
hsa-miR-1321	1.30973	0.890049	1.18203	1.12727	0.215134	0.363442	1	1	1
hsa-miR-1322	1.35484	0.89	0.970958	1.07193	0.248326	0.642221	1	1	1
hsa-miR-1323	0.957749	0.945237	0.922583	0.941856	0.017825	0.00483442	1	1	1	EGI s
hsa-miR-1324	1.11318	1.04065	0.944646	1.03283	0.0845409	0.538082	1	1	1
hsa-miR-133a	1.1757	1.25	0.833529	1.08641	0.222129	0.537385	1	1	1
hsa-miR-133a	0.8749	1.37	1.00508	1.08333	0.256657	0.603904	1	1	1
hsa-miR-133b	0.533264	0.469362	0.347549	0.450059	0.0943506	0.00054167	1	1	1	EGI s
hsa-miR-133b	0.454295	0.718831	0.618925	0.59735	0.133581	0.00642363	1	1	1	EGI s
hsa-miR-134	0.903277	1.22232	1.13107	1.08556	0.164319	0.418143	1	1	1
hsa-miR-135a	0.973827	1.08081	1.28617	1.1136	0.158734	0.28288	1	1	1
hsa-miR-135a*	1.29933	1.06767	1.16805	1.17835	0.116172	0.0564438	1	1	1
hsa-miR-135b	1.1698	1.41984	1.056	1.21522	0.186122	0.115746	1	1	1
hsa-miR-135b-3p	1.19602	1.11973	1.16171	1.15916	0.0382094	0.00195712	1	1	1	EGI s
hsa-miR-135b*	0.968064	1.41005	1.20822	1.19545	0.221269	0.20078	1	1	1
hsa-miR-136	0.869545	1.12718	1.27484	1.09052	0.20512	0.487243	1	1	1
hsa-miR-136*	1.28314	1.1386	1.3903	1.27068	0.126312	0.0206225	1	1	1	EGI s
hsa-miR-137	0.722272	1.00475	0.947484	0.891503	0.149329	0.276673	1	1	1
hsa-miR-138	0.992913	1.14412	1.07665	1.07123	0.075751	0.178709	1	1	1
hsa-miR-138-1*	1.11452	0.46	1.17467	0.916399	0.396396	0.733388	1	1	1
hsa-miR-138-2*	0.810924	1.50978	1.07861	1.1331	0.352598	0.548902	1	1	1
hsa-miR-139-3p	0.937496	0.931075	1.15294	1.00717	0.126281	0.926386	1	1	1
hsa-miR-139-5p	0.979579	0.977554	0.831625	0.929586	0.0848429	0.22395	1	1	1
hsa-miR-140-3p	1.39682	1.11293	1.17687	1.22887	0.148915	0.05627	1	1	1
hsa-miR-140-5p	1.02614	1.06353	1.21426	1.10131	0.0995869	0.152857	1	1	1
hsa-miR-141	1.00151	1.12501	1.29509	1.14054	0.147406	0.174013	1	1	1
hsa-miR-141*	0.833949	0.939419	1.04982	0.941062	0.107945	0.397851	1	1	1
hsa-miR-142-3p	0.964032	1.19361	1.26374	1.14046	0.156763	0.195632	1	1	1
hsa-miR-142-5p	0.940253	1.25538	1.21827	1.13797	0.17223	0.237583	1	1	1
hsa-miR-143	1.00167	1.09288	1.12625	1.0736	0.0644902	0.119247	1	1	1
hsa-miR-143*	0.743359	0.918776	0.908009	0.856715	0.0983166	0.0650605	1	1	1
hsa-miR-144	0.976693	1.08463	1.11504	1.05879	0.0727027	0.233951	1	1	1
hsa-miR-144*	1.13795	1.05433	0.722945	0.97174	0.219481	0.834448	1	1	1
hsa-miR-145	0.890521	1.13858	1.04108	1.02339	0.12497	0.762006	1	1	1
hsa-miR-145*	0.922846	1.18105	1.01818	1.04069	0.130564	0.617976	1	1	1
hsa-miR-1468	1.36307	1.36438	1.15144	1.29296	0.122564	0.0143756	1	1	1	EGI s
hsa-miR-1469	1.04983	0.52	1.0777	0.88251	0.314252	0.552558	1	1	1
hsa-miR-146a	0.845325	1.12377	1.05382	1.00764	0.144853	0.931617	1	1	1
hsa-miR-146a*	0.824314	0.902743	0.918291	0.881783	0.0503724	0.0152869	1	1	1	EGI s
hsa-miR-146b-3p	1.87	0.82	1.11631	1.26877	0.541349	0.438316	1	1	1
hsa-miR-146b-5p	1.38151	1.04495	1.26149	1.22931	0.170572	0.0803801	1	1	1
hsa-miR-147	1.1072	1.23837	1.08705	1.1442	0.0821663	0.0384104	1	1	1	EGI s
hsa-miR-1470	0.226544	0.486606	0.210218	0.307789	0.155075	0.00150721	1	1	1	EGI s
hsa-miR-1471	0.821318	0.728785	0.80496	0.785021	0.0493834	0.00165716	1	1	1	EGI s
hsa-miR-147b	1.68803	1.13968	1.00007	1.27593	0.363656	0.259073	1	1	1
hsa-miR-148a	1.13097	1.13995	1.22046	1.16379	0.0492785	0.00451545	1	1	1	EGI s
hsa-miR-148a*	1.12354	1.08272	1.01529	1.07385	0.0546675	0.0794005	1	1	1
hsa-miR-148b	1.30586	6.58415	1.02062	2.97021	3.13301	0.337288	1	1	1
hsa-miR-148b*	1.08245	1.11575	1.03777	1.07866	0.039128	0.0253101	1	1	1	EGI s
hsa-miR-149	0.831215	1.30288	1.23342	1.1225	0.254643	0.451562	1	1	1
hsa-miR-149*	1.15266	1.14058	1.046	1.11308	0.058408	0.0284833	1	1	1	EGI s
hsa-miR-150	0.831121	1.13858	1.00574	0.991814	0.1542	0.931157	1	1	1
hsa-miR-150*	1.10694	1.10577	1.29092	1.16788	0.106558	0.0525107	1	1	1	EGI s
hsa-miR-151-3p	1.04037	1.12648	1.18853	1.11846	0.0744034	0.0509742	1	1	1	EGI s
hsa-miR-151-5p	1.0649	0.803574	0.530836	0.799771	0.267053	0.263873	1	1	1
hsa-miR-152	0.959591	1.0064	1.11555	1.02718	0.0800301	0.587961	1	1	1
hsa-miR-153	0.84142	1.03729	1.23471	1.03781	0.196646	0.755857	1	1	1
hsa-miR-1537	1.01323	1.18596	0.998328	1.06584	0.104292	0.335637	1	1	1
hsa-miR-1538	1.11679	1.14163	1.14993	1.13611	0.017244	0.000165783	1	1	1	EGI s
hsa-miR-1539	1.44045	1.34099	1.10983	1.29709	0.169626	0.0386438	1	1	1	EGI s
hsa-miR-154	0.934899	1.18866	1.17112	1.09822	0.141715	0.296179	1	1	1
hsa-miR-154*	0.925513	1.12013	1.11237	1.05267	0.110191	0.454251	1	1	1
hsa-miR-155	0.868486	1.12357	1.09949	1.03052	0.140839	0.726483	1	1	1
hsa-miR-155*	0.696663	0.59516	0.723955	0.671926	0.0678677	0.00111292	1	1	1	EGI s
hsa-miR-15a	1.10761	1.1409	1.01892	1.08914	0.0630508	0.0705348	1	1	1
hsa-miR-15a*	0.91826	0.957505	0.909993	0.928586	0.0253834	0.008202	1	1	1	EGI s
hsa-miR-15b	0.947528	0.873101	1.07872	0.96645	0.104107	0.606486	1	1	1
hsa-miR-15b*	1.04763	1.06903	1.16886	1.09518	0.0647033	0.0634559	1	1	1
hsa-miR-16	0.971668	1.13794	1.04334	1.05098	0.083401	0.349377	1	1	1
hsa-miR-16-1*	0.95018	1.00166	1.06555	1.00579	0.0577952	0.87057	1	1	1
hsa-miR-16-2*	0.86	1.35	1.01602	1.07534	0.250328	0.629701	1	1	1
hsa-miR-17	0.823884	1.52	1.0359	1.12659	0.356811	0.572107	1	1	1
hsa-miR-17-5p	1.19134	1.16413	1.05595	1.13714	0.0716194	0.0294706	1	1	1	EGI s
hsa-miR-17*	0.826284	0.933067	0.849857	0.869736	0.0560985	0.0158392	1	1	1	EGI s
hsa-miR-181a	1.02081	1.11157	1.09959	1.07732	0.0493068	0.0531994	1	1	1	EGI s
hsa-miR-181a-2*	0.809909	1.24905	1.15714	1.07203	0.231613	0.61868	1	1	1
hsa-miR-181a*	1.01317	0.988333	1.11509	1.03886	0.0671742	0.37301	1	1	1
hsa-miR-181b	1.04603	1.06995	1.28168	1.13256	0.129702	0.151411	1	1	1
hsa-miR-181c	0.961734	1.07007	1.16527	1.06569	0.101838	0.326465	1	1	1
hsa-miR-181c*	0.876982	0.892944	0.91021	0.893379	0.0166184	0.000373073	1	1	1	EGI s
hsa-miR-181d	1.20863	1.15299	1.00017	1.1206	0.107936	0.125061	1	1	1
hsa-miR-182	0.902554	1.23481	1.18122	1.1062	0.178385	0.360739	1	1	1
hsa-miR-182*	0.92	0.976598	1.00848	0.968359	0.0448106	0.288446	1	1	1
hsa-miR-1825	0.721556	0.851007	0.514609	0.695724	0.16968	0.0360121	1	1	1	EGI s
hsa-miR-1827	1.43273	0.947403	1.10722	1.16245	0.247335	0.318798	1	1	1
hsa-miR-183	0.905563	1.21537	1.184	1.10165	0.170535	0.360228	1	1	1
hsa-miR-183*	1.00824	0.861544	1.0233	0.964361	0.0893596	0.527697	1	1	1
hsa-miR-185	0.946206	1.15113	1.2424	1.11325	0.151688	0.265604	1	1	1
hsa-miR-185*	0.809385	1.2697	1.12947	1.06952	0.23594	0.636687	1	1	1
hsa-miR-186	0.833325	1.15188	0.97746	0.987556	0.159519	0.89905	1	1	1
hsa-miR-186*	1.01895	1.55358	1.11901	1.23051	0.284222	0.232793	1	1	1
hsa-miR-187	0.965356	1.10702	1.26198	1.11145	0.148362	0.263097	1	1	1
hsa-miR-187*	0.731354	1.06122	1.00289	0.93182	0.176042	0.539084	1	1	1
hsa-miR-188-3p	1.42482	1.11395	1.11347	1.21741	0.179614	0.104056	1	1	1
hsa-miR-188-5p	0.926111	1.17055	1.06627	1.05431	0.122658	0.485887	1	1	1
hsa-miR-18a	1.23865	1.24277	0.924413	1.13528	0.182625	0.268787	1	1	1
hsa-miR-18a*	1.07235	1.06065	1.0222	1.05173	0.0262383	0.0269051	1	1	1	EGI s
hsa-miR-18b	0.904039	1.08453	1.1118	1.03346	0.112905	0.634825	1	1	1
hsa-miR-18b*	0.86	1.55	0.876336	1.09545	0.393741	0.696159	1	1	1
hsa-miR-190	1.01175	1.43179	1.09504	1.17953	0.222401	0.234614	1	1	1
hsa-miR-1908	1.07217	1.27	1.02466	1.12228	0.130117	0.178916	1	1	1
hsa-miR-1909	0.994703	1.20231	1.15567	1.11756	0.108925	0.134927	1	1	1
hsa-miR-1909*	1.14591	1.34653	0.880285	1.12424	0.233875	0.409578	1	1	1
hsa-miR-190b	1.76884	1.22568	1.09798	1.36417	0.356227	0.151322	1	1	1
hsa-miR-191	0.948631	1.08898	1.28408	1.10723	0.168467	0.33213	1	1	1
hsa-miR-191*	0.929649	0.9735	0.917172	0.940107	0.0295843	0.0247499	1	1	1	EGI s
hsa-miR-1910	0.830702	0.809801	0.725677	0.788727	0.0555935	0.00275799	1	1	1	EGI s
hsa-miR-1911	1.1117	0.973997	0.904321	0.996672	0.105531	0.959058	1	1	1
hsa-miR-1911*	1.17722	1.08794	1.15866	1.14127	0.0471134	0.00654414	1	1	1	EGI s
hsa-miR-1912	1.08886	1.28574	1.16294	1.17918	0.0994437	0.0354987	1	1	1	EGI s
hsa-miR-1913	1.03328	1.05305	0.837164	0.974498	0.119345	0.730065	1	1	1
hsa-miR-1914	0.951772	1.28786	0.860322	1.03332	0.225133	0.810334	1	1	1
hsa-miR-1914*	1.08758	1.33	0.94301	1.1202	0.195546	0.347036	1	1	1
hsa-miR-1915	1.07918	6.96411	0.894716	2.97933	3.45215	0.376876	1	1	1
hsa-miR-1915*	1.16971	1.16046	1.09867	1.14295	0.0386213	0.00304189	1	1	1	EGI s
hsa-miR-192	0.966528	1.10812	1.12277	1.06581	0.0862896	0.257032	1	1	1
hsa-miR-192-3p	1.21113	1.0001	1.00971	1.07365	0.119164	0.344706	1	1	1
hsa-miR-192*	0.68001	0.974855	0.937591	0.864152	0.160556	0.216656	1	1	1
hsa-miR-193a-3p	1.02287	1.14169	1.14054	1.1017	0.068272	0.0613255	1	1	1
hsa-miR-193a-5p	0.95492	1.14131	1.1925	1.09624	0.125035	0.25333	1	1	1
hsa-miR-193b	1.08777	1.13349	1.20956	1.14361	0.0615198	0.0155634	1	1	1	EGI s
hsa-miR-193b-5p	1.08139	1.07264	0.91305	1.02236	0.0947673	0.703699	1	1	1
hsa-miR-193b*	0.789531	1.27307	0.893038	0.985212	0.254605	0.924707	1	1	1
hsa-miR-194	1.06437	1.03672	1.19344	1.09818	0.0836486	0.111844	1	1	1
hsa-miR-194-3p	1.18128	1.059	1.11352	1.11793	0.0612565	0.028981	1	1	1	EGI s
hsa-miR-194*	0.942762	1.05332	1.20332	1.06647	0.130775	0.428401	1	1	1
hsa-miR-195	0.970741	1.13222	1.08569	1.06289	0.0831218	0.260246	1	1	1
hsa-miR-195-3p	1.08775	0.789421	0.819868	0.899011	0.164156	0.346669	1	1	1
hsa-miR-195*	0.766876	0.890969	1.02269	0.893512	0.127926	0.222817	1	1	1
hsa-miR-196a	1.0566	1.23046	1.17505	1.15404	0.0888113	0.0397795	1	1	1	EGI s
hsa-miR-196a*	0.943312	0.93405	1.12849	1.00195	0.109683	0.976907	1	1	1
hsa-miR-196b	1.10582	1.36045	1.14856	1.20494	0.136358	0.059844	1	1	1
hsa-miR-196b*	1.66099	1.20265	1.24003	1.36789	0.254522	0.0665141	1	1	1
hsa-miR-197	0.902367	0.982936	0.610959	0.832087	0.195694	0.211429	1	1	1
hsa-miR-1972	1.02045	1.99563	1.30885	1.44164	0.500964	0.201482	1	1	1
hsa-miR-198	0.938144	1.35482	1.23185	1.17494	0.21409	0.2299	1	1	1
hsa-miR-199a-3p,hsa-miR-199b-3p	1.05109	1.16284	1.24095	1.15163	0.0954271	0.0512611	1	1	1	EGI s
hsa-miR-199a-5p	1.00533	1.23379	1.19855	1.14589	0.122995	0.109135	1	1	1
hsa-miR-199b-5p	0.740496	0.960255	0.942749	0.881167	0.122138	0.167235	1	1	1
hsa-miR-19a	0.97838	1.08489	0.953198	1.00549	0.0699035	0.898413	1	1	1
hsa-miR-19a*	1.37578	0.63	1.18629	1.06402	0.387633	0.789026	1	1	1
hsa-miR-19b	1.0574	1.17645	1.06759	1.10048	0.065989	0.0577408	1	1	1
hsa-miR-19b-1-5p	1.3315	0.46	1.20519	0.998895	0.470951	0.996952	1	1	1
hsa-miR-19b-1*	0.924016	1.34657	1.15923	1.14327	0.21173	0.306221	1	1	1
hsa-miR-19b-2*	0.872334	1.11532	1.0312	1.00629	0.123397	0.933917	1	1	1
hsa-miR-200a	1.07453	1.14277	1.10773	1.10834	0.0341245	0.00533175	1	1	1	EGI s
hsa-miR-200a*	0.978681	1.12744	1.09429	1.0668	0.0780944	0.212566	1	1	1
hsa-miR-200b	0.983937	1.05288	1.11251	1.04978	0.0643433	0.251317	1	1	1
hsa-miR-200b*	1.00315	1.35251	1.10952	1.15506	0.179078	0.208065	1	1	1
hsa-miR-200c	1.10871	1.11917	1.19866	1.14218	0.049193	0.00745835	1	1	1	EGI s
hsa-miR-200c*	1.20196	1.01297	1.16223	1.12572	0.0996438	0.094178	1	1	1
hsa-miR-202	1.10618	0.996466	0.945635	1.01609	0.0820529	0.75115	1	1	1
hsa-miR-202*	1.28072	1.02368	1.27716	1.19385	0.147386	0.0849624	1	1	1
hsa-miR-203	0.779248	1.19001	1.13182	1.03369	0.222266	0.805874	1	1	1
hsa-miR-204	0.917419	1.29849	1.12975	1.11522	0.190951	0.354963	1	1	1
hsa-miR-205	0.942048	1.18052	1.14189	1.08815	0.127996	0.298837	1	1	1
hsa-miR-205*	1.15	1.79182	1.22879	1.3902	0.350032	0.125695	1	1	1
hsa-miR-2053	1.3147	1.29836	0.955911	1.18966	0.202596	0.18024	1	1	1
hsa-miR-206	1.22461	1.13925	1.16719	1.17702	0.0435186	0.00213979	1	1	1	EGI s
hsa-miR-208a	1.05556	1.13071	1.30765	1.16464	0.129422	0.0923058	1	1	1
hsa-miR-208b	1.35924	1.14761	1.14045	1.21577	0.124301	0.0396849	1	1	1	EGI s
hsa-miR-20a	0.932197	1.10164	0.931907	0.98858	0.0979098	0.84976	1	1	1
hsa-miR-20a*	0.902007	0.989108	0.968687	0.953267	0.0455517	0.150215	1	1	1
hsa-miR-20b	1.00173	1.17447	1.11828	1.09816	0.0881125	0.125878	1	1	1
hsa-miR-20b*	0.980438	1.3439	1.19823	1.17419	0.18292	0.174413	1	1	1
hsa-miR-21	0.982135	1.13688	0.9476	1.02221	0.100803	0.722194	1	1	1
hsa-miR-21*	1.08365	1.26176	1.17402	1.17314	0.0890575	0.0281109	1	1	1	EGI s
hsa-miR-210	0.96863	1.04865	1.12232	1.04653	0.0768675	0.353568	1	1	1
hsa-miR-211	0.592006	0.632649	0.575688	0.600114	0.0293334	1.9074e-05	1	1	1	EGI s
hsa-miR-2110	0.791629	1.1	0.9	0.930543	0.156438	0.484776	1	1	1
hsa-miR-2113	1.07	1.30156	0.894594	1.08872	0.20413	0.493456	1	1	1
hsa-miR-2114	0.782084	1.78523	1.17793	1.24841	0.505273	0.442443	1	1	1
hsa-miR-2114*	0.746849	2.03617	1.53	1.43767	0.6496	0.308042	1	1	1
hsa-miR-2115	1.19	1.83415	1.17835	1.40083	0.375305	0.138011	1	1	1
hsa-miR-2115*	1.11	1.49064	0.872349	1.15766	0.31189	0.430693	1	1	1
hsa-miR-212	0.982425	1.03875	1.19535	1.07218	0.11033	0.320486	1	1	1
hsa-miR-214	0.915497	1.03095	0.969486	0.971979	0.0577687	0.448115	1	1	1
hsa-miR-214*	0.979885	1.02509	1.09732	1.0341	0.0592322	0.375181	1	1	1
hsa-miR-215	0.871872	1.26517	1.13348	1.09017	0.200191	0.478882	1	1	1
hsa-miR-216a	0.744382	0.913436	1.11475	0.924189	0.185417	0.517919	1	1	1
hsa-miR-216b	1.37116	1.07727	0.970518	1.13965	0.207479	0.308469	1	1	1
hsa-miR-217	1.02886	1.11002	1.32554	1.15481	0.153328	0.155244	1	1	1
hsa-miR-218	0.85238	1.29497	1.13124	1.09286	0.223776	0.512029	1	1	1
hsa-miR-218-1*	0.802767	1.09201	1.23506	1.04328	0.220229	0.75069	1	1	1
hsa-miR-218-2*	0.956802	1.07902	1.12906	1.05496	0.0886137	0.343189	1	1	1
hsa-miR-219-1-3p	1.14598	1.17803	0.941847	1.08862	0.128113	0.297016	1	1	1
hsa-miR-219-2-3p	0.904131	1.17942	1.14289	1.07548	0.149513	0.431251	1	1	1
hsa-miR-219-2-3p	0.997212	1.30967	1.15408	1.15365	0.156229	0.163679	1	1	1
hsa-miR-219-5p	0.987339	1.06147	1.19369	1.08083	0.10453	0.251485	1	1	1
hsa-miR-22	1.16253	1.08132	1.11625	1.12003	0.0407338	0.00696339	1	1	1	EGI s
hsa-miR-22*	1.25802	1.09563	1.1028	1.15215	0.0917536	0.0453694	1	1	1	EGI s
hsa-miR-221	0.756823	1.00168	1.08684	0.948446	0.171326	0.629756	1	1	1
hsa-miR-221*	0.710084	0.89887	0.897079	0.835344	0.108482	0.0582512	1	1	1
hsa-miR-222	0.919686	1.12771	1.10256	1.04998	0.113539	0.488248	1	1	1
hsa-miR-222*	0.740866	0.855842	0.900037	0.832248	0.0821667	0.0240965	1	1	1	EGI s
hsa-miR-223	1.59697	1.00842	1.07419	1.22653	0.322492	0.290619	1	1	1
hsa-miR-223*	1.72	1.07	0.955628	1.24854	0.412279	0.355355	1	1	1
hsa-miR-224	0.943812	1.00175	1.07909	1.00822	0.0678719	0.844116	1	1	1
hsa-miR-224*	0.929399	1.09	0.92	0.9798	0.0955518	0.732786	1	1	1
hsa-miR-2277-3p	1.23	1.58088	1.0888	1.29989	0.253373	0.109682	1	1	1
hsa-miR-2277-5p	0.695208	1.87539	1.53	1.36687	0.606767	0.354097	1	1	1
hsa-miR-2355-5p	1.60905	1.23815	1.02955	1.29225	0.293513	0.159689	1	1	1
hsa-miR-23a	0.898132	1.24823	1.09633	1.0809	0.175559	0.469501	1	1	1
hsa-miR-23a-5p	1.15315	1.20695	1.07508	1.14506	0.066308	0.0192832	1	1	1	EGI s
hsa-miR-23a*	0.950149	0.689232	1.08225	0.907211	0.199997	0.466671	1	1	1
hsa-miR-23b	0.763185	0.872276	1.02485	0.88677	0.131433	0.209933	1	1	1
hsa-miR-23b*	0.982193	0.995575	1.02525	1.00101	0.0220376	0.940728	1	1	1
hsa-miR-23c	1.31022	1.25694	0.825195	1.13078	0.265986	0.442396	1	1	1
hsa-miR-24	0.887639	1.06749	1.12264	1.02592	0.122892	0.733339	1	1	1
hsa-miR-24-1*	1.16695	0.891409	1.00169	1.02001	0.138681	0.814926	1	1	1
hsa-miR-24-2*	0.95018	1.50211	1.18874	1.21368	0.276807	0.252185	1	1	1
hsa-miR-25	1.04137	1.06468	1.15821	1.08809	0.0618392	0.0691472	1	1	1
hsa-miR-25*	0.949072	1.00812	0.962085	0.973094	0.0310266	0.207498	1	1	1
hsa-miR-26a	1.02059	1.21242	1.08676	1.10659	0.0974362	0.131025	1	1	1
hsa-miR-26a-1-3p	1.14858	1.23831	1.19026	1.19238	0.0449043	0.00176025	1	1	1	EGI s
hsa-miR-26a-1*	0.85	1.14	1.11602	1.03534	0.160956	0.723066	1	1	1
hsa-miR-26a-2*	1.20942	1.00615	1.07666	1.09741	0.103214	0.17746	1	1	1
hsa-miR-26b	1.0789	1.14052	1.03946	1.08629	0.0509337	0.0426225	1	1	1	EGI s
hsa-miR-26b*	1.31972	1.21116	1.13247	1.22112	0.0940217	0.0151811	1	1	1	EGI s
hsa-miR-27a	1.10052	1.23758	1.00323	1.11378	0.117737	0.169483	1	1	1
hsa-miR-27a*	1.1554	1.22474	1.02374	1.13462	0.102098	0.0844294	1	1	1
hsa-miR-27b	0.844821	1.081	1.17094	1.03225	0.168437	0.756786	1	1	1
hsa-miR-27b*	0.97329	1.03461	1.05628	1.02139	0.0430437	0.437897	1	1	1
hsa-miR-28-3p	0.86	1.14	0.970455	0.990152	0.141035	0.909564	1	1	1
hsa-miR-28-5p	1.18101	1.12131	1.09452	1.13228	0.0442772	0.0066313	1	1	1	EGI s
hsa-miR-2861	0.915015	1.25	1.4402	1.20174	0.265896	0.259099	1	1	1
hsa-miR-296-3p	0.915792	1.03142	0.963335	0.970182	0.0581164	0.424391	1	1	1
hsa-miR-296-5p	0.630568	0.851673	0.685506	0.722582	0.115121	0.0139871	1	1	1	EGI s
hsa-miR-297	1.36326	1.20928	1.19616	1.25623	0.0929221	0.00880023	1	1	1	EGI s
hsa-miR-298	1.0609	1.10921	1.07006	1.08005	0.0256568	0.00567575	1	1	1	EGI s
hsa-miR-299-3p	0.747022	1.06436	0.915188	0.908856	0.158762	0.376331	1	1	1
hsa-miR-299-5p	1.04442	1.07057	1.11119	1.07539	0.0336425	0.0178184	1	1	1	EGI s
hsa-miR-29a	1.18394	1.31569	1.15575	1.21846	0.0853777	0.0114055	1	1	1	EGI s
hsa-miR-29a*	1.18905	5.93436	1.10385	2.74242	2.76463	0.336339	1	1	1
hsa-miR-29b	1.11528	0.856352	1.13379	1.03514	0.155113	0.714772	1	1	1
hsa-miR-29b-1*	1.13819	1.16629	0.966559	1.09035	0.108121	0.22136	1	1	1
hsa-miR-29b-2*	0.95	1.36	1.17453	1.16151	0.20531	0.244698	1	1	1
hsa-miR-29c	1.00229	1.30349	1.11158	1.13912	0.152475	0.189176	1	1	1
hsa-miR-29c*	1.10004	1.03223	1.17186	1.10137	0.069828	0.0657371	1	1	1
hsa-miR-300	0.897728	0.844456	0.618148	0.786777	0.148447	0.0676402	1	1	1
hsa-miR-301a	1.23409	1.06739	0.973028	1.0915	0.132194	0.296731	1	1	1
hsa-miR-301b	1.17919	1.05839	0.963132	1.06691	0.108283	0.344806	1	1	1
hsa-miR-302a	1.39562	1.15512	1.15194	1.23423	0.139781	0.0440138	1	1	1	EGI s
hsa-miR-302a*	1.07152	1.32318	1.05058	1.14843	0.151704	0.165393	1	1	1
hsa-miR-302b	1.23662	0.955861	1.08128	1.09125	0.140646	0.323985	1	1	1
hsa-miR-302b*	1.0094	1.11602	1.09037	1.07193	0.0556485	0.0887365	1	1	1
hsa-miR-302c	1.24915	1.18706	0.973028	1.13641	0.144861	0.178217	1	1	1
hsa-miR-302c*	1.09695	0.939089	0.958813	0.998284	0.0860148	0.974093	1	1	1
hsa-miR-302d	1.1218	1.18799	0.996097	1.10196	0.0974714	0.144236	1	1	1
hsa-miR-302d*	1.22504	0.968078	1.223	1.13871	0.147772	0.179321	1	1	1
hsa-miR-302e	1.27464	1.24391	0.981685	1.16675	0.161002	0.14729	1	1	1
hsa-miR-302f	1.25484	1.28845	0.964705	1.16933	0.178008	0.174772	1	1	1
hsa-miR-3065-3p	0.82	1.17	1.62	1.20333	0.40104	0.429434	1	1	1
hsa-miR-3065-5p	0.46	1.46444	0.998453	0.974297	0.502655	0.933684	1	1	1
hsa-miR-30a	1.21252	1.21935	1.34243	1.2581	0.0731096	0.00362192	1	1	1	EGI s
hsa-miR-30a*	1.07487	1.27256	1.06287	1.13677	0.117754	0.114571	1	1	1
hsa-miR-30b	0.968378	1.05817	1.22883	1.08513	0.132302	0.327534	1	1	1
hsa-miR-30b*	1.01182	0.980515	1.19924	1.06386	0.118281	0.402673	1	1	1
hsa-miR-30c	1.05724	1.19153	1.19427	1.14768	0.0783356	0.0309238	1	1	1	EGI s
hsa-miR-30c-1*	1.04242	1.13321	1.18197	1.1192	0.0708213	0.0434527	1	1	1	EGI s
hsa-miR-30c-2*	1.10303	1.3956	1.12058	1.20641	0.164086	0.0948763	1	1	1
hsa-miR-30d	1.04957	1.16883	1.43583	1.21808	0.197783	0.128777	1	1	1
hsa-miR-30d-3p	1.2091	1.12564	0.771632	1.03546	0.232257	0.804525	1	1	1
hsa-miR-30d*	1.05609	0.855473	1.00028	0.970615	0.103548	0.648807	1	1	1
hsa-miR-30e	1.13222	1.19826	1.07603	1.1355	0.0611816	0.018522	1	1	1	EGI s
hsa-miR-30e*	1.07215	1.26835	0.943285	1.0946	0.16369	0.373495	1	1	1
hsa-miR-31	1.22402	1.10899	1.16624	1.16642	0.0575175	0.00743042	1	1	1	EGI s
hsa-miR-31*	1.12407	2.17325	1.07909	1.45881	0.619133	0.26862	1	1	1
hsa-miR-3116	0.720721	1.76771	1.32311	1.27051	0.525472	0.422964	1	1	1
hsa-miR-3118	1.06776	1.25089	1.075	1.13122	0.103702	0.0935212	1	1	1
hsa-miR-3120	0.0950799	1.82383	1.46273	1.12721	0.911907	0.820952	1	1	1
hsa-miR-3121	0.49	1.08	1.16551	0.911835	0.367813	0.69932	1	1	1
hsa-miR-3123	0.793081	2.1454	1.23423	1.3909	0.689639	0.381802	1	1	1
hsa-miR-3124	0.85462	1.48	1.45361	1.26274	0.353692	0.267625	1	1	1
hsa-miR-3126-3p	0.777289	1.69329	1.26341	1.24466	0.458287	0.407466	1	1	1
hsa-miR-3126-5p	1.3244	1.21835	1.17189	1.23821	0.078174	0.00617868	1	1	1	EGI s
hsa-miR-3129	0.696043	1.74817	1.29374	1.24598	0.527688	0.464708	1	1	1
hsa-miR-3130-3p	1.1	1.65925	1.00535	1.25487	0.353392	0.279716	1	1	1
hsa-miR-3130-5p	1.33587	1.10666	0.97717	1.1399	0.181645	0.25309	1	1	1
hsa-miR-3136	0.9122	1.93306	1.40411	1.41646	0.510544	0.230568	1	1	1
hsa-miR-3138	0.213539	1.02	0.92	0.717846	0.439595	0.328574	1	1	1
hsa-miR-3140	7.64504	1.70933	1.2994	3.55126	3.55124	0.28131	1	1	1
hsa-miR-3142	1.07555	1.13909	0.899554	1.03807	0.124091	0.623328	1	1	1
hsa-miR-3144-3p	0.901511	0.84	1.19	0.97717	0.186864	0.842757	1	1	1
hsa-miR-3144-5p	1.14596	1.36574	1.01173	1.17448	0.178721	0.166117	1	1	1
hsa-miR-3149	1.42171	1.21664	1.08654	1.24163	0.168978	0.0684503	1	1	1
hsa-miR-3151	1.14706	1.3507	1.04764	1.1818	0.154489	0.111163	1	1	1
hsa-miR-3152	1.42583	1.3301	1.14611	1.30068	0.142162	0.0215169	1	1	1	EGI s
hsa-miR-3154	0.871687	1.22	0.94	1.01056	0.184566	0.92581	1	1	1
hsa-miR-3158	1.23842	1.26074	0.937638	1.1456	0.180443	0.234775	1	1	1
hsa-miR-3164	0.994106	2.42045	1.70742	1.70733	0.713172	0.160954	1	1	1
hsa-miR-3167	0.75	1.71662	1.17349	1.21337	0.484543	0.488133	1	1	1
hsa-miR-3171	0.51	1.44568	1.04049	0.998722	0.469235	0.996463	1	1	1
hsa-miR-3175	1.19785	1.29841	1.11711	1.20446	0.0908311	0.0175594	1	1	1	EGI s
hsa-miR-3179	1.07	1.48925	1.13948	1.23291	0.224696	0.14703	1	1	1
hsa-miR-3180	0.797963	2.00121	0.97	1.25639	0.650741	0.532442	1	1	1
hsa-miR-3180-3p	1.01529	1.29906	1.0172	1.11051	0.163285	0.306138	1	1	1
hsa-miR-3180-5p	0.393305	0.431108	0.509123	0.444512	0.0590614	8.30985e-05	1	1	1	EGI s
hsa-miR-3182	1.28501	1.31666	1.12553	1.2424	0.102446	0.0148742	1	1	1	EGI s
hsa-miR-3184	0.888271	0.85	1.94	1.22609	0.61856	0.561067	1	1	1
hsa-miR-3186-3p	0.76682	0.68	1.86	1.10227	0.657645	0.800977	1	1	1
hsa-miR-3186-5p	0.58	1.30567	1.26748	1.05105	0.408388	0.839183	1	1	1
hsa-miR-3190	0.93	1.99679	1.22256	1.38312	0.55122	0.295021	1	1	1
hsa-miR-3192	0.583654	1.09	1.38191	1.01852	0.403902	0.940504	1	1	1
hsa-miR-32	1.14418	1.15538	1.14781	1.14912	0.00571487	1.43336e-06	1	1	1	EGI s
hsa-miR-32*	0.966632	1.20238	1.07914	1.08271	0.117913	0.291173	1	1	1
hsa-miR-3200-3p	1.76147	1.24329	0.974863	1.32654	0.399859	0.23013	1	1	1
hsa-miR-3200-5p	0.989751	2.20657	1.57	1.58877	0.608624	0.169135	1	1	1
hsa-miR-320a	0.969401	1.18725	1.1685	1.10838	0.120728	0.19493	1	1	1
hsa-miR-320b	0.890805	0.99206	0.956898	0.946588	0.0514088	0.146314	1	1	1
hsa-miR-320c	1.18802	1.13738	1.17448	1.16662	0.0262171	0.00038705	1	1	1	EGI s
hsa-miR-320d	1.14961	0.953369	1.05302	1.052	0.0981251	0.410626	1	1	1
hsa-miR-320e	1.49307	1.16858	1.10142	1.25436	0.209444	0.103247	1	1	1
hsa-miR-323-3p	1.00699	1.49171	1.0414	1.18003	0.270469	0.313161	1	1	1
hsa-miR-323-5p	1.21407	1.2038	1.1476	1.18849	0.0357816	0.000800541	1	1	1	EGI s
hsa-miR-323b-3p	0.92	1.88066	1.22799	1.34288	0.490527	0.292645	1	1	1
hsa-miR-323b-5p	1.36	0.867719	0.688956	0.972225	0.347514	0.896587	1	1	1
hsa-miR-324-3p	0.683663	0.641584	0.606396	0.643881	0.0386843	9.04411e-05	1	1	1	EGI s
hsa-miR-324-5p	1.02714	1.41787	1.30158	1.24887	0.200627	0.0981464	1	1	1
hsa-miR-325	1.0002	0.967631	1.057	1.00827	0.0452267	0.76717	1	1	1
hsa-miR-326	0.916967	1.28619	0.98797	1.06371	0.195917	0.60335	1	1	1
hsa-miR-328	0.925371	1.00626	0.941413	0.95768	0.0428257	0.162138	1	1	1
hsa-miR-329	0.789645	0.772749	0.86907	0.810488	0.0514322	0.00309288	1	1	1	EGI s
hsa-miR-330-3p	0.840846	0.78372	0.830641	0.818402	0.0304664	0.000496664	1	1	1	EGI s
hsa-miR-330-5p	1.17996	1.0831	1.23788	1.16698	0.0782009	0.0208657	1	1	1	EGI s
hsa-miR-331-3p	0.98724	1.09801	1.04425	1.04316	0.0553929	0.248439	1	1	1
hsa-miR-331-5p	1.20975	1.09168	0.924537	1.07533	0.143311	0.414121	1	1	1
hsa-miR-335	1.16851	1.2227	1.27549	1.22224	0.0534906	0.00197613	1	1	1	EGI s
hsa-miR-335*	1.10417	1.02857	1.0833	1.07202	0.0390446	0.033068	1	1	1	EGI s
hsa-miR-337-3p	1.056	0.969895	0.983247	1.00305	0.0463393	0.914831	1	1	1
hsa-miR-337-5p	1.45	1.03061	0.934785	1.13847	0.274018	0.430852	1	1	1
hsa-miR-338-3p	1.08865	1.03784	1.28904	1.13851	0.132812	0.145156	1	1	1
hsa-miR-338-5p	1.09944	1.00316	1.14836	1.08365	0.07388	0.121394	1	1	1
hsa-miR-339-3p	0.836609	0.95124	0.957221	0.915023	0.0679742	0.0963162	1	1	1
hsa-miR-339-5p	1.03735	1.22711	1.18609	1.15018	0.099843	0.0597109	1	1	1
hsa-miR-33a	1.20461	1.15235	1.18352	1.18016	0.0262924	0.000288633	1	1	1	EGI s
hsa-miR-33a*	1.11838	1.62487	1.01659	1.25328	0.325803	0.249383	1	1	1
hsa-miR-33b	0.849352	1.11174	1.03886	0.999984	0.135446	0.999844	1	1	1
hsa-miR-33b*	1.11	0.840516	1.06114	1.00389	0.143576	0.964854	1	1	1
hsa-miR-340	1.19069	1.04455	1.08645	1.10723	0.0752524	0.0690904	1	1	1
hsa-miR-340*	1.08247	1.28086	1.11518	1.1595	0.106364	0.0602142	1	1	1
hsa-miR-342-3p	1.06396	1.28947	1.10689	1.15344	0.119748	0.0906759	1	1	1
hsa-miR-342-5p	1.27762	1.21885	1.23845	1.24497	0.0299278	0.000143704	1	1	1	EGI s
hsa-miR-345	0.51	1.01684	1.14111	0.889316	0.334323	0.597054	1	1	1
hsa-miR-346	0.815426	0.764266	0.651193	0.743629	0.0840389	0.00615409	1	1	1	EGI s
hsa-miR-34a	0.964664	1.18176	1.39563	1.18068	0.215486	0.22006	1	1	1
hsa-miR-34a*	1.07702	0.892529	1.10742	1.02566	0.116288	0.721807	1	1	1
hsa-miR-34b	1.03882	1.16389	1.11829	1.107	0.063295	0.0428972	1	1	1	EGI s
hsa-miR-34b*	1.06	0.908666	1.07466	1.01444	0.0918961	0.798959	1	1	1
hsa-miR-34c-3p	1.47	0.803205	0.912275	1.06183	0.357671	0.779546	1	1	1
hsa-miR-34c-5p	1.26116	1.1576	1.20665	1.20847	0.0518073	0.00222812	1	1	1	EGI s
hsa-miR-3605-3p	-0.0480568	1.68553	1.14298	0.926818	0.88678	0.89325	1	1	1
hsa-miR-3605-5p	1.56201	1.26909	1.10653	1.31254	0.230829	0.0789288	1	1	1
hsa-miR-3609	1.3491	1.33625	1.00861	1.23132	0.192982	0.106489	1	1	1
hsa-miR-361-3p	0.772731	0.873937	0.945855	0.864174	0.0869738	0.0538196	1	1	1	EGI s
hsa-miR-361-5p	1.17202	1.39544	0.997549	1.18834	0.199445	0.177269	1	1	1
hsa-miR-362-3p	0.95	1.03243	0.87603	0.952821	0.0782392	0.355241	1	1	1
hsa-miR-362-5p	0.943347	0.794913	0.785363	0.841208	0.0885842	0.0360528	1	1	1	EGI s
hsa-miR-363	1.26204	1.0772	0.990958	1.11006	0.138497	0.240705	1	1	1
hsa-miR-363*	1.13006	0.876999	1.0788	1.02862	0.133784	0.729783	1	1	1
hsa-miR-3646	0.83	1.71523	1.26932	1.27151	0.442617	0.347902	1	1	1
hsa-miR-3647-5p	1.35057	1.36965	1.08396	1.26806	0.159719	0.0438133	1	1	1	EGI s
hsa-miR-365	1.04436	1.07391	0.927896	1.01539	0.0771999	0.747252	1	1	1
hsa-miR-365*	1.35939	1.29542	1.07102	1.24194	0.151437	0.0504751	1	1	1	EGI s
hsa-miR-3650	0.37	1.59654	1.02013	0.995557	0.613638	0.990594	1	1	1
hsa-miR-3653	0.89	1.55064	1.08687	1.17584	0.339189	0.419998	1	1	1
hsa-miR-3658	1.09518	1.30168	1.11282	1.16989	0.114473	0.0619425	1	1	1
hsa-miR-365a-5p	1.5316	1.39317	1.32107	1.41528	0.106995	0.00254984	1	1	1	EGI s
hsa-miR-367	1.18553	1.13037	0.685506	1.00047	0.274156	0.997782	1	1	1
hsa-miR-367*	0.653349	0.61671	0.664373	0.644811	0.0249527	1.60616e-05	1	1	1	EGI s
hsa-miR-369-3p	1.14253	1.15945	1.02676	1.10958	0.0722196	0.0583037	1	1	1
hsa-miR-369-5p	0.962905	1.33284	0.993304	1.09635	0.205369	0.462045	1	1	1
hsa-miR-370	1.12644	1.21193	1.07603	1.13813	0.0687007	0.0252931	1	1	1	EGI s
hsa-miR-371-3p	0.960983	0.717547	0.983951	0.887494	0.147625	0.257305	1	1	1
hsa-miR-371-5p	1.2744	0.96677	0.990134	1.0771	0.171263	0.4791	1	1	1
hsa-miR-372	0.63	1.04347	1.1186	0.930689	0.2631	0.671859	1	1	1
hsa-miR-373	1.61	1.06939	0.981137	1.22018	0.340469	0.325382	1	1	1
hsa-miR-373*	1.05678	0.95883	1.11764	1.04442	0.0801236	0.391337	1	1	1
hsa-miR-374a	1.56	1.02727	0.943004	1.17676	0.334562	0.411922	1	1	1
hsa-miR-374a*	0.786689	0.690632	0.954851	0.810724	0.13374	0.0703467	1	1	1
hsa-miR-374b	1.33858	1.03798	1.14571	1.17409	0.152293	0.118806	1	1	1
hsa-miR-374b*	0.901309	0.899099	0.943485	0.914631	0.025013	0.00409966	1	1	1	EGI s
hsa-miR-375	1.28467	1.33794	0.943285	1.18863	0.214139	0.201773	1	1	1
hsa-miR-376a	1.12776	1.06327	1.07021	1.08708	0.0353976	0.0130438	1	1	1	EGI s
hsa-miR-376a*	1.17881	1.3623	1.08539	1.20883	0.140875	0.0621352	1	1	1
hsa-miR-376b	0.950145	0.848489	1.00939	0.936006	0.0813747	0.244827	1	1	1
hsa-miR-376c	1.00631	0.938037	1.1892	1.04452	0.129869	0.584662	1	1	1
hsa-miR-377	1.26838	1.28078	0.997549	1.18224	0.160065	0.119897	1	1	1
hsa-miR-377-5p	1.00033	1.02292	1.14946	1.05757	0.0803776	0.282559	1	1	1
hsa-miR-377*	1.08345	0.959308	0.998945	1.0139	0.0634093	0.723446	1	1	1
hsa-miR-378, hsa-miR-378c	1.12165	1.35002	0.927896	1.13319	0.2113	0.336286	1	1	1
hsa-miR-378*	1.05483	1.33207	0.990958	1.12595	0.181335	0.295293	1	1	1
hsa-miR-378b	1.41	1.64266	1.13344	1.39537	0.254929	0.0548727	1	1	1	EGI s
hsa-miR-378c	0.98	1.88314	1.22506	f	0.467044	0.249759	1	1	1
hsa-miR-379	0.906759	1.08542	1.08128	1.02449	0.101976	0.698832	1	1	1
hsa-miR-379-3p	0.938875	0.880542	1.08321	0.967542	0.10433	0.618576	1	1	1
hsa-miR-379*	1.56	0.949964	0.986209	1.16539	0.342222	0.449646	1	1	1
hsa-miR-380	0.962822	0.877987	1.10742	0.982743	0.116007	0.809389	1	1	1
hsa-miR-380*	1.09185	1.1055	1.07265	1.09	0.0165042	0.000700726	1	1	1	EGI s
hsa-miR-381	1.0604	1.26468	1.09373	1.1396	0.109593	0.0919987	1	1	1
hsa-miR-382	1.2409	1.15072	0.990707	1.12744	0.126711	0.156461	1	1	1
hsa-miR-383	1.59	0.966164	0.959664	1.17194	0.362063	0.456972	1	1	1
hsa-miR-384	0.992628	1.2568	1.07027	1.10657	0.135774	0.24559	1	1	1
hsa-miR-3910	1.51409	1.27465	1.05239	1.28038	0.230905	0.103285	1	1	1
hsa-miR-3917	1.2964	1.41685	1.06198	1.25841	0.180461	0.0681966	1	1	1
hsa-miR-409-3p	1.36415	1.00199	1.248	1.20471	0.184917	0.127644	1	1	1
hsa-miR-409-5p	0.970123	0.093701	1.06352	0.709113	0.535004	0.399651	1	1	1
hsa-miR-410	1.44855	0.977696	1.13445	1.1869	0.239771	0.248313	1	1	1
hsa-miR-411	1.13875	1.1413	1.14522	1.14175	0.00325818	1.85849e-07	1	1	1	EGI s
hsa-miR-411*	0.871065	0.928482	1.10828	0.969276	0.123757	0.689346	1	1	1
hsa-miR-412	1.31137	1.24992	1.08256	1.21462	0.118423	0.0348827	1	1	1	EGI s
hsa-miR-412	1.02704	0.75	1.01136	0.92947	0.155623	0.476346	1	1	1
hsa-miR-421	1.23044	1.1098	1.06124	1.13383	0.0871253	0.0563641	1	1	1
hsa-miR-422a	1.55	1.21465	0.988875	1.25118	0.28234	0.198198	1	1	1
hsa-miR-423-3p	1.14629	1.3618	1.17291	1.227	0.117496	0.0286668	1	1	1	EGI s
hsa-miR-423-5p	1.22079	1.05093	1.10199	1.12457	0.0871522	0.0685318	1	1	1
hsa-miR-424	1.12294	1.24587	1.21042	1.19308	0.0632761	0.00614898	1	1	1	EGI s
hsa-miR-424*	0.824556	0.900279	0.747896	0.824244	0.0761919	0.0161917	1	1	1	EGI s
hsa-miR-425	1.04794	1.1642	1.09457	1.10224	0.058511	0.038917	1	1	1	EGI s
hsa-miR-425*	1.11562	1.16794	1.1947	1.15942	0.0402229	0.00235816	1	1	1	EGI s
hsa-miR-429	0.864394	0.9477	0.703099	0.838398	0.124355	0.0875641	1	1	1
hsa-miR-431	1.09891	1.41185	1.06131	1.19069	0.19245	0.161263	1	1	1
hsa-miR-431*	1.12834	1.01697	1.08917	1.07816	0.0564938	0.0746624	1	1	1
hsa-miR-432	1.17055	1.10192	0.921716	1.06473	0.128519	0.432248	1	1	1
hsa-miR-432*	1.16835	0.938739	0.983247	1.03011	0.121768	0.690477	1	1	1
hsa-miR-433	0.99817	1.2877	1.08265	1.12284	0.148888	0.226212	1	1	1
hsa-miR-448	1.00394	1.38536	1.08656	1.15862	0.200658	0.242787	1	1	1
hsa-miR-449a	1.016	0.996625	1.00458	1.00574	0.00974006	0.36535	1	1	1
hsa-miR-449a	0.984095	1.10299	1.07513	1.05407	0.0621833	0.206493	1	1	1
hsa-miR-449b	1.15416	1.28756	1.08871	1.17681	0.101343	0.0390928	1	1	1	EGI s
hsa-miR-449b*	1.43589	1.23109	0.970792	1.21259	0.233102	0.189335	1	1	1
hsa-miR-449c	1.18	1.18621	1.10491	1.15704	0.0452525	0.00385716	1	1	1	EGI s
hsa-miR-449c*	1.14236	1.23489	1.10843	1.16189	0.0654538	0.0128067	1	1	1	EGI s
hsa-miR-450a	1.03761	1.19919	1.02336	1.08672	0.0976611	0.198881	1	1	1
hsa-miR-450b-3p	0.995304	0.916415	1.02201	0.97791	0.0549041	0.524253	1	1	1
hsa-miR-450b-5p	0.98	1.05782	0.991985	1.00993	0.0418989	0.702369	1	1	1
hsa-miR-451	1.01652	1.23919	1.05899	1.1049	0.118221	0.199124	1	1	1
hsa-miR-452	0.738345	0.687092	0.612209	0.679215	0.063436	0.000936627	1	1	1	EGI s
hsa-miR-452*	0.99	0.983768	0.979101	0.98429	0.00546828	0.0076178	1	1	1	EGI s
hsa-miR-454	0.964399	0.0944411	1.19924	0.752692	0.582029	0.502582	1	1	1
hsa-miR-454*	1.0381	1.04111	0.804466	0.961223	0.135764	0.646748	1	1	1
hsa-miR-455-3p	1.67	0.861978	0.875179	1.13572	0.462748	0.638191	1	1	1
hsa-miR-455-5p	1.44932	1.04648	1.27319	1.25633	0.20195	0.0928119	1	1	1
hsa-miR-466	1.77683	1.2267	1.13172	1.37842	0.34829	0.132992	1	1	1
hsa-miR-483-3p	1.96	0.673443	0.912238	1.18189	0.684356	0.669173	1	1	1
hsa-miR-483-5p	0.896218	1.12737	1.20272	1.07543	0.159713	0.459247	1	1	1
hsa-miR-484	1.20901	1.06381	1.0088	1.09388	0.103433	0.191047	1	1	1
hsa-miR-485-3p	1.30891	1.14081	0.941939	1.13055	0.183702	0.285775	1	1	1
hsa-miR-485-5p	1.27921	1.10325	1.40335	1.26194	0.150795	0.0396019	1	1	1	EGI s
hsa-miR-486-3p	1.02977	0.879607	1.04088	0.983419	0.0900759	0.765814	1	1	1
hsa-miR-486-3p	0.788857	0.929235	0.846783	0.854958	0.0705455	0.0235628	1	1	1	EGI s
hsa-miR-486-5p	1.28163	0.929938	1.2225	1.14469	0.188317	0.254048	1	1	1
hsa-miR-487a	0.848203	0.951846	0.879733	0.89326	0.0531292	0.0253567	1	1	1	EGI s
hsa-miR-487b	1.28202	1.09786	1.1852	1.18836	0.0921216	0.023982	1	1	1	EGI s
hsa-miR-488	0.854147	0.897632	0.741269	0.831016	0.0807071	0.0222276	1	1	1	EGI s
hsa-miR-488*	1.52	1.09207	0.853114	1.15506	0.337876	0.471181	1	1	1
hsa-miR-489	6.07178	1.08126	1.03586	2.72963	2.89447	0.359132	1	1	1
hsa-miR-490-3p	1.2791	0.966314	1.33862	1.19468	0.199996	0.167077	1	1	1
hsa-miR-490-5p	1.04446	1.15246	1.16314	1.12002	0.0656561	0.033982	1	1	1	EGI s
hsa-miR-490-5p	1.10963	1.00896	1.17791	1.09883	0.0849907	0.114256	1	1	1
hsa-miR-491-3p	0.619252	1.09224	0.855472	0.855654	0.236492	0.350048	1	1	1
hsa-miR-491-3p	1.09505	1.02054	1.00028	1.03862	0.0499048	0.251184	1	1	1
hsa-miR-491-5p	1.22802	1.06984	1.31109	1.20298	0.122561	0.0455338	1	1	1	EGI s
hsa-miR-492	1.10917	1.0058	0.746045	0.953672	0.187091	0.69009	1	1	1
hsa-miR-493	1.0424	1.07115	0.996835	1.03679	0.0374722	0.164221	1	1	1
hsa-miR-493*	1.04572	0.802025	1.15881	1.00218	0.182332	0.984449	1	1	1
hsa-miR-494	1.10984	0.921758	1.06555	1.03238	0.0983321	0.598897	1	1	1
hsa-miR-495	1.25199	1.03579	1.0349	1.10756	0.125084	0.210619	1	1	1
hsa-miR-496	1.1711	1.02699	1.09298	1.09702	0.0721439	0.0803067	1	1	1
hsa-miR-497	1.16151	1.09465	1.23579	1.16399	0.0706016	0.0158249	1	1	1	EGI s
hsa-miR-497*	1.03209	0.888447	0.651193	0.857243	0.192355	0.26801	1	1	1
hsa-miR-498	0.767378	0.962242	0.74138	0.823666	0.120712	0.0646544	1	1	1
hsa-miR-499-3p	1.23975	1.01783	0.990134	1.08257	0.136824	0.354911	1	1	1
hsa-miR-499-5p	1.21607	1.12233	1.10142	1.1466	0.0610587	0.0141602	1	1	1	EGI s
hsa-miR-500a	0.805146	0.841951	1.01079	0.885963	0.10966	0.146038	1	1	1
hsa-miR-500a*	1.02749	1.06885	0.879733	0.992024	0.0994222	0.896208	1	1	1
hsa-miR-500b	1.15375	1.30553	0.94094	1.13341	0.183145	0.275628	1	1	1
hsa-miR-501-3p	0.973825	1.26546	1.08136	1.10688	0.147481	0.277731	1	1	1
hsa-miR-501-5p	1.17	1.08588	1.0534	1.1031	0.0601736	0.0412457	1	1	1	EGI s
hsa-miR-502-3p	1.41734	1.20228	1.23269	1.28411	0.116385	0.0133905	1	1	1	EGI s
hsa-miR-502-5p	0.85037	0.900502	0.802282	0.851051	0.0491137	0.006285	1	1	1	EGI s
hsa-miR-503	1.40761	1.01323	1.06766	1.16283	0.213719	0.257413	1	1	1
hsa-miR-504	1.00702	1.16211	1.15881	1.10931	0.0886051	0.0994383	1	1	1
hsa-miR-505	1.10401	1.08996	0.966995	1.05366	0.0753793	0.285116	1	1	1
hsa-miR-505*	1.59	0.993494	0.975954	1.18648	0.349566	0.407783	1	1	1
hsa-miR-506	0.939603	0.883186	0.954851	0.92588	0.0377522	0.0272625	1	1	1	EGI s
hsa-miR-507	1.5	1.08336	0.958035	1.18047	0.283731	0.332441	1	1	1
hsa-miR-508-3p	1.01	0.96205	1.23263	1.06823	0.144382	0.459044	1	1	1
hsa-miR-508-5p	1.07777	1.12243	0.958813	1.053	0.0845724	0.338737	1	1	1
hsa-miR-509-3-5p	1.19	1.09994	1.21068	1.16687	0.058877	0.00799157	1	1	1	EGI s
hsa-miR-509-3p	0.99	1.09809	1.06592	1.05134	0.0555029	0.184399	1	1	1
hsa-miR-509-5p	0.861241	0.797719	0.751376	0.803445	0.0551559	0.00349888	1	1	1	EGI s
hsa-miR-510	0.994745	0.92678	1.00761	0.976378	0.0434319	0.399506	1	1	1
hsa-miR-511	1.10267	1.10553	1.07069	1.09296	0.019337	0.00113659	1	1	1	EGI s
hsa-miR-512-3p	1.89	0.856685	0.840193	1.19563	0.601402	0.603243	1	1	1
hsa-miR-512-5p	1.16543	0.968078	0.983951	1.03915	0.109645	0.569741	1	1	1
hsa-miR-513a-3p	0.61	1.0879	1.03802	0.911973	0.262703	0.592785	1	1	1
hsa-miR-513a-5p	0.957425	0.874513	0.861253	0.897731	0.0521206	0.0273131	1	1	1	EGI s
hsa-miR-513b	1.28558	1.1015	0.367948	0.918345	0.485462	0.785279	1	1	1
hsa-miR-513c	1.13118	1.13619	1.00663	1.09133	0.0733998	0.0974097	1	1	1
hsa-miR-514	1.04411	1.2219	1.15878	1.1416	0.0901288	0.0529249	1	1	1	EGI s
hsa-miR-514b-3p	1.35005	1.1263	1.11426	1.19687	0.132795	0.0621211	1	1	1
hsa-miR-514b-5p	1.51	1.60049	1.10807	1.40619	0.262109	0.0549913	1	1	1	EGI s
hsa-miR-515-3p	1.62	0.872374	0.914683	1.13569	0.419962	0.605599	1	1	1
hsa-miR-515-5p	1.02064	1.30595	1.08193	1.13617	0.15019	0.191418	1	1	1
hsa-miR-516a-5p	0.96	1.07713	0.954818	0.997315	0.0691678	0.949619	1	1	1
hsa-miR-516b	1.36	0.873426	0.960546	1.06466	0.259457	0.688257	1	1	1
hsa-miR-517*	0.99	0.951577	0.995766	0.979114	0.0240215	0.206542	1	1	1
hsa-miR-517a	0.974517	1.46	0.967206	1.13391	0.282428	0.457647	1	1	1
hsa-miR-517b	1.16527	1.30795	0.92983	1.13435	0.190948	0.289924	1	1	1
hsa-miR-517c	1.17408	1.21105	1.25609	1.21374	0.0410707	0.000838788	1	1	1	EGI s
hsa-miR-518a-3p	1.01543	1.17	1.12285	1.10276	0.0792208	0.0879637	1	1	1
hsa-miR-518a-5p,hsa-miR-527	0.556909	1.3	1.12	0.992303	0.387654	0.974214	1	1	1
hsa-miR-518b	0.956283	0.830923	0.883495	0.890234	0.0629512	0.0391582	1	1	1	EGI s
hsa-miR-518c	0.893265	1.32078	1.10631	1.10679	0.213758	0.435699	1	1	1
hsa-miR-518c*	0.920618	1.05736	1.00567	0.994549	0.0690469	0.897842	1	1	1
hsa-miR-518d-3p	1.0951	1.07408	0.713304	0.96083	0.214621	0.767724	1	1	1
hsa-miR-518e	1.09063	1.05058	1.03243	1.05788	0.0297771	0.028126	1	1	1	EGI s
hsa-miR-518f	0.844216	0.857623	1.04845	0.916764	0.114243	0.275536	1	1	1
hsa-miR-518f*	1.09614	1.00362	0.987531	1.0291	0.0586146	0.438355	1	1	1
hsa-miR-519a	1.33975	1.08445	0.919563	1.11459	0.211707	0.401586	1	1	1
hsa-miR-519b-3p	1.16932	1.05537	1.04311	1.08927	0.0695996	0.0904594	1	1	1
hsa-miR-519c-3p	0.95	1.00757	1.00397	0.98718	0.032249	0.528961	1	1	1
hsa-miR-519d	1.4172	1.10295	1.04004	1.18673	0.202059	0.18471	1	1	1
hsa-miR-519e	1.16872	1.13511	0.888304	1.06405	0.153122	0.508887	1	1	1
hsa-miR-519e*	1.13696	1.05076	0.835475	1.00773	0.155279	0.935419	1	1	1
hsa-miR-520a-3p	0.95	1.26505	1.07734	1.09747	0.158487	0.346828	1	1	1
hsa-miR-520a-5p	0.870959	1.12003	1.04739	1.01279	0.128089	0.871056	1	1	1
hsa-miR-520b	1.30923	1.15422	1.25699	1.24015	0.0788649	0.00619432	1	1	1	EGI s
hsa-miR-520c-3p	1.10509	1.18	1.03287	1.10598	0.0735711	0.0671131	1	1	1
hsa-miR-520d-3p	1.03631	1.15872	1.08074	1.09192	0.0619696	0.0620283	1	1	1
hsa-miR-520d-5p	0.9	1.14817	1.07229	1.04015	0.127168	0.613537	1	1	1
hsa-miR-520e	1.11525	1.23053	1.02589	1.12389	0.102591	0.104633	1	1	1
hsa-miR-520f	1.53899	0.33	1.23081	1.03327	0.628239	0.931331	1	1	1
hsa-miR-520g	1.12731	1.08318	1.00715	1.07255	0.0607816	0.10755	1	1	1
hsa-miR-520h	1.19522	0.995784	0.899054	1.03002	0.151019	0.747977	1	1	1
hsa-miR-521	1.03142	0.993064	0.995695	1.00673	0.0214265	0.615486	1	1	1
hsa-miR-522	0.931279	1.1424	1.32901	1.13423	0.198989	0.307543	1	1	1
hsa-miR-523	1.06239	0.993391	1.00217	1.01932	0.037561	0.423422	1	1	1
hsa-miR-524-3p	1.1156	0.858738	0.862385	0.945575	0.147259	0.55691	1	1	1
hsa-miR-524-5p	1.09031	0.951432	0.764188	0.935311	0.163659	0.531192	1	1	1
hsa-miR-525-3p	1.08295	1.23038	0.933036	1.08212	0.148676	0.392883	1	1	1
hsa-miR-525-5p	0.99	0.93203	1.06033	0.994121	0.0642514	0.881765	1	1	1
hsa-miR-526b	1.04776	1.18871	0.931833	1.0561	0.128644	0.492065	1	1	1
hsa-miR-526b*	1.31678	1.08601	1.20805	1.20361	0.115452	0.0378552	1	1	1	EGI s
hsa-miR-532-3p	0.557797	0.635782	0.488845	0.560808	0.0735149	0.000492294	1	1	1	EGI s
hsa-miR-532-5p	1.27541	1.09869	1.08524	1.15311	0.106121	0.0668342	1	1	1
hsa-miR-539	1.43016	1.06604	1.16079	1.219	0.18891	0.115071	1	1	1
hsa-miR-541	1.04519	1.02806	1.13838	1.07054	0.0593663	0.108683	1	1	1
hsa-miR-541*	1.05197	1.17992	0.870788	1.03422	0.155327	0.722142	1	1	1
hsa-miR-542-3p	1.19446	1.11523	1.05633	1.122	0.069314	0.0380783	1	1	1	EGI s
hsa-miR-542-5p	1.24097	1.10476	1.01086	1.11887	0.1157	0.149781	1	1	1
hsa-miR-543	1.5561	0.908789	0.995844	1.15358	0.351302	0.491087	1	1	1
hsa-miR-544	1.16406	1.07528	1.19149	1.14361	0.0607438	0.0149163	1	1	1	EGI s
hsa-miR-544b	0.44	1.72592	1.15167	1.10586	0.644184	0.790047	1	1	1
hsa-miR-545	0.47	1.00597	1.10128	0.859086	0.340311	0.512902	1	1	1
hsa-miR-545*	0.999913	0.984578	1.03979	1.00809	0.0285004	0.648583	1	1	1
hsa-miR-548a-3p	1.31478	0.95553	0.864294	1.04487	0.238158	0.760555	1	1	1
hsa-miR-548a-5p	0.980525	1.13551	1.10397	1.07334	0.0819095	0.195898	1	1	1
hsa-miR-548b-3p	1.13918	1.11691	1.10012	1.11873	0.0195955	0.000466004	1	1	1	EGI s
hsa-miR-548b-5p	1.4	0.682381	0.779464	0.953948	0.38933	0.847672	1	1	1
hsa-miR-548c-3p	0.914751	1.06749	1.00772	0.996655	0.0769708	0.943612	1	1	1
hsa-miR-548c-5p	1.54	0.94135	0.950504	1.14395	0.343019	0.507561	1	1	1
hsa-miR-548d-3p	1.16023	1.0967	1.07381	1.11025	0.0447772	0.013007	1	1	1	EGI s
hsa-miR-548d-5p	1.23402	0.974424	0.879994	1.02948	0.183323	0.794412	1	1	1
hsa-miR-548e	1.22594	1.19392	1.0703	1.16338	0.0821892	0.026218	1	1	1	EGI s
hsa-miR-548f	1.00351	1.2372	0.995971	1.07889	0.137152	0.375476	1	1	1
hsa-miR-548g	1.16713	0.982762	0.989445	1.04645	0.104568	0.484617	1	1	1
hsa-miR-548h	1.26386	1.32	1.11445	1.23277	0.106245	0.0191906	1	1	1	EGI s
hsa-miR-548i	1.3713	1.16622	1.2645	1.26734	0.102567	0.0107024	1	1	1	EGI s
hsa-miR-548j	1.13948	1.2619	1.04379	1.14839	0.109328	0.0784406	1	1	1
hsa-miR-548k	1.25676	0.828397	1.10957	1.06491	0.217647	0.632709	1	1	1
hsa-miR-548l	1.3643	1.22641	1.26438	1.28503	0.0712234	0.00227431	1	1	1	EGI s
hsa-miR-548m	1.22831	1.32	1.41283	1.32038	0.0922576	0.00384751	1	1	1	EGI s
hsa-miR-548n	1.04073	1.27	0.933438	1.08139	0.171926	0.458297	1	1	1
hsa-miR-548o	1.29492	1.56	1.13783	1.33092	0.213376	0.0548767	1	1	1	EGI s
hsa-miR-548p	1.31969	1.19922	1.17746	1.23212	0.0766096	0.00630565	1	1	1	EGI s
hsa-miR-548q	1.06622	1.08905	0.981557	1.04561	0.0566339	0.235518	1	1	1
hsa-miR-548s	1.51	0.94	1.16829	1.2061	0.286874	0.281304	1	1	1
hsa-miR-548t	0.741659	1.19	1.36907	1.10024	0.323192	0.619608	1	1	1
hsa-miR-548u	0.834121	1.93849	1.18648	1.3197	0.564109	0.381873	1	1	1
hsa-miR-548v	0.679988	1.19	1.50698	1.12566	0.417234	0.629477	1	1	1
hsa-miR-548w	1.43	1.59096	0.972288	1.33108	0.320977	0.148542	1	1	1
hsa-miR-548x	0.64	1.64173	1.10704	1.12959	0.501248	0.677483	1	1	1
hsa-miR-549	0.91	1.10404	0.940956	0.984997	0.104246	0.815428	1	1	1
hsa-miR-550a	1.10075	1.28866	1.04884	1.14609	0.126173	0.115403	1	1	1
hsa-miR-550a*	1.01305	1.10657	0.972958	1.03086	0.0685658	0.479193	1	1	1
hsa-miR-551a	1.06033	0.896526	1.0103	0.989051	0.0839424	0.832339	1	1	1
hsa-miR-551b	1.27467	1.26776	1.33535	1.29259	0.0371886	0.000167906	1	1	1	EGI s
hsa-miR-551b*	1.01238	1.12453	0.990744	1.04255	0.0718118	0.362758	1	1	1
hsa-miR-552	1.55	1.03513	1.07943	1.22152	0.285333	0.249913	1	1	1
hsa-miR-553	0.98	1.05921	1.08487	1.04136	0.0546684	0.260217	1	1	1
hsa-miR-554	1.27245	1.0384	0.925574	1.07881	0.176932	0.483479	1	1	1
hsa-miR-555	0.5	1.13446	1.31072	0.981729	0.426397	0.944399	1	1	1
hsa-miR-556-3p	0.49	1.20949	1.07727	0.925589	0.38298	0.753387	1	1	1
hsa-miR-556-5p	0.891902	0.93747	0.999231	0.942867	0.0538679	0.140081	1	1	1
hsa-miR-557	1.82	1.16046	0.998205	1.32622	0.435251	0.264017	1	1	1
hsa-miR-558	1.26191	0.987588	1.15804	1.13585	0.138502	0.16458	1	1	1
hsa-miR-559	1.08885	0.957669	0.937739	0.994754	0.0820999	0.917205	1	1	1
hsa-miR-561	1.09571	0.804667	0.906833	0.935736	0.147657	0.492895	1	1	1
hsa-miR-562	1.11224	1.11249	1.12193	1.11555	0.00552687	3.47138e-06	1	1	1	EGI s
hsa-miR-563	1.12696	1.02784	1.05588	1.07023	0.0510941	0.0759335	1	1	1
hsa-miR-564	1.10656	1.04017	0.981055	1.0426	0.0627871	0.305145	1	1	1
hsa-miR-566	1.02241	0.755636	0.647038	0.808361	0.193161	0.16085	1	1	1
hsa-miR-567	0.94	1.13341	1.01033	1.02791	0.0978964	0.647276	1	1	1
hsa-miR-568	1.25341	1.23998	1.15836	1.21725	0.051441	0.00185796	1	1	1	EGI s
hsa-miR-569	1.30627	0.875275	0.834733	1.00543	0.261327	0.973032	1	1	1
hsa-miR-570	1.09345	1.13069	0.942265	1.05547	0.0997908	0.390178	1	1	1
hsa-miR-571	1.52	0.949183	1.1771	1.21543	0.287332	0.263887	1	1	1
hsa-miR-572	1.63	1.01667	0.955666	1.20078	0.372965	0.403902	1	1	1
hsa-miR-573	1.10247	0.745337	0.752554	0.866786	0.204137	0.321538	1	1	1
hsa-miR-574-3p	1.27346	1.1177	1.2285	1.20655	0.0801657	0.0111368	1	1	1	EGI s
hsa-miR-574-5p	0.952665	1.08867	0.995651	1.01233	0.0695175	0.774062	1	1	1
hsa-miR-575	1.1499	1.07919	0.929393	1.05283	0.112594	0.461993	1	1	1
hsa-miR-576-3p	0.948763	1.03118	1.41896	1.13297	0.251084	0.410909	1	1	1
hsa-miR-576-5p	1.02	1.09225	1.10111	1.07112	0.0444906	0.0503989	1	1	1	EGI s
hsa-miR-577	1.05769	1.13073	1.0161	1.06817	0.0580284	0.111595	1	1	1
hsa-miR-578	1.19131	1.06113	1.00938	1.08728	0.0937411	0.182131	1	1	1
hsa-miR-579	1.12097	0.919083	0.85404	0.964696	0.139186	0.683115	1	1	1
hsa-miR-580	0.888253	1.05236	0.885122	0.941911	0.0956629	0.352253	1	1	1
hsa-miR-581	1.11884	1.64344	0.98035	1.24754	0.349777	0.287508	1	1	1
hsa-miR-582-3p	1.23792	1.46668	0.763861	1.15615	0.358472	0.492538	1	1	1
hsa-miR-582-5p	1.24582	1.13611	1.22007	1.20067	0.0573714	0.00374745	1	1	1	EGI s
hsa-miR-583	1.28379	1.61714	0.848516	1.24982	0.385436	0.324431	1	1	1
hsa-miR-584	0.88	1.32	0.835074	1.01169	0.267946	0.943386	1	1	1
hsa-miR-585	1.35696	1.44	0.786337	1.19443	0.355851	0.397548	1	1	1
hsa-miR-586	1.21603	1.01046	1.1676	1.13136	0.107469	0.101669	1	1	1
hsa-miR-587	1.36734	1.45348	0.984177	1.26833	0.249826	0.136345	1	1	1
hsa-miR-588	1.48	1.08	1.06634	1.20878	0.234983	0.198658	1	1	1
hsa-miR-589	1.45153	1.32195	0.672796	1.14876	0.417257	0.570321	1	1	1
hsa-miR-589*	1.32216	1.40291	0.981284	1.23545	0.223787	0.142491	1	1	1
hsa-miR-590-3p	1.04302	0.912162	0.860429	0.938537	0.0941083	0.321186	1	1	1
hsa-miR-590-5p	1.24996	1.03844	1.33029	1.20623	0.150759	0.0768778	1	1	1
hsa-miR-591	1.10842	1.11204	0.888395	1.03628	0.128088	0.649381	1	1	1
hsa-miR-592	1.35532	1.15118	1.23465	1.24705	0.102633	0.0140389	1	1	1	EGI s
hsa-miR-593	1.00809	1.24798	1.08405	1.11338	0.122606	0.184491	1	1	1
hsa-miR-593*	1.05	1.04493	0.865162	0.986697	0.105283	0.837478	1	1	1
hsa-miR-595	0.82	1.52	0.800358	1.04679	0.409933	0.852935	1	1	1
hsa-miR-596	1.04655	1.15294	0.864895	1.02146	0.145651	0.811159	1	1	1
hsa-miR-597	1.37226	1.55224	0.838768	1.25442	0.371046	0.300673	1	1	1
hsa-miR-598	1.09	1.59558	0.826395	1.17066	0.390886	0.491618	1	1	1
hsa-miR-599	0.75	1.9	0.960944	1.20365	0.612212	0.595377	1	1	1
hsa-miR-600	1.13715	1.5189	0.91332	1.18979	0.306201	0.343467	1	1	1
hsa-miR-601	1.46518	1.41169	0.785447	1.22077	0.37795	0.368888	1	1	1
hsa-miR-602	0.9	1.41878	1.22933	1.1827	0.262513	0.294458	1	1	1
hsa-miR-603	1.24638	1.35163	1.06443	1.22081	0.145297	0.0580505	1	1	1
hsa-miR-604	1.55	1.32603	0.731904	1.20265	0.422775	0.453097	1	1	1
hsa-miR-605	1.14365	1.37135	0.666476	1.06049	0.359719	0.785325	1	1	1
hsa-miR-606	1.43374	1.53759	1.27317	1.41483	0.133219	0.00571699	1	1	1	EGI s
hsa-miR-607	1.29836	1.3574	0.960899	1.20555	0.213923	0.171388	1	1	1
hsa-miR-608	1.11509	1.49363	1.12233	1.24369	0.216491	0.123011	1	1	1
hsa-miR-609	1.13327	1.49288	0.871081	1.16575	0.312169	0.409807	1	1	1
hsa-miR-610	1.34985	1.37	0.955914	1.22526	0.233474	0.170025	1	1	1
hsa-miR-611	1.24612	1.24254	0.651477	1.04671	0.342288	0.824757	1	1	1
hsa-miR-612	1.09495	1.14416	1.04725	1.09545	0.048457	0.026984	1	1	1	EGI s
hsa-miR-613	1.19	1.82	0.982887	1.33096	0.435996	0.258894	1	1	1
hsa-miR-614	1.42738	1.02568	0.819096	1.09072	0.309313	0.638198	1	1	1
hsa-miR-615-3p	0.984405	0.957368	0.803543	0.915105	0.0975566	0.206227	1	1	1
hsa-miR-615-5p	0.568829	0.724225	0.766818	0.686624	0.104213	0.0064787	1	1	1	EGI s
hsa-miR-616	0.982493	1.30748	1.18224	1.15741	0.163912	0.171587	1	1	1
hsa-miR-616*	1.05283	1.44301	0.680897	1.05891	0.381093	0.802134	1	1	1
hsa-miR-617	1.13598	1.18116	0.943141	1.08676	0.126413	0.300291	1	1	1
hsa-miR-618	1.34357	1.48828	0.76484	1.1989	0.382805	0.419035	1	1	1
hsa-miR-619	1.09	1.62024	1.10773	1.27266	0.301144	0.191909	1	1	1
hsa-miR-620	1.05762	1.28781	1.542	1.29581	0.242289	0.101954	1	1	1
hsa-miR-621	1.3	1.3141	0.659355	1.09115	0.374015	0.694633	1	1	1
hsa-miR-622	1.18647	1.19731	1.16421	1.18267	0.0168751	4.76503e-05	1	1	1	EGI s
hsa-miR-623	1.24996	1.25728	0.940693	1.14931	0.180706	0.225641	1	1	1
hsa-miR-624	1.04	1.57	0.717305	1.1091	0.430527	0.683383	1	1	1
hsa-miR-624*	1.40845	0.96	0.507225	0.95856	0.450616	0.881164	1	1	1
hsa-miR-625	6.91456	1.56985	1.10542	3.19661	3.2282	0.303894	1	1	1
hsa-miR-625*	1.5	.1.61	0.803473	1.15174	0.492519	0.599907	1	1	1
hsa-miR-626	1.84	1.26428	0.756383	1.28689	0.542162	0.411251	1	1	1
hsa-miR-627	1.30494	1.40305	0.753935	1.15397	0.349899	0.488411	1	1	1
hsa-miR-628-3p	1.58	1.41	0.9925	1.3275	0.302314	0.133845	1	1	1
hsa-miR-628-5p	1.30943	1.27588	1.07658	1.22063	0.125876	0.0385586	1	1	1	EGI s
hsa-miR-629	1.12551	1.34	1.05495	1.17349	0.148459	0.112977	1	1	1
hsa-miR-629*	1.01899	1.27254	0.917949	1.06983	0.182683	0.544136	1	1	1
hsa-miR-630	0.8	1.19	1.02713	1.00571	0.19588	0.962157	1	1	1
hsa-miR-631	1.14492	1.27517	1.10155	1.17388	0.0903651	0.0290304	1	1	1	EGI s
hsa-miR-632	1.05	7.55698	0.988049	3.19834	3.77482	0.370184	1	1	1
hsa-miR-633	1.15516	1.28461	1.01791	1.15256	0.133368	0.11862	1	1	1
hsa-miR-634	1.34296	1.3042	0.824259	1.15714	0.288934	0.399534	1	1	1
hsa-miR-635	1.12534	1.09151	0.590767	0.935873	0.299348	0.729421	1	1	1
hsa-miR-636	0.704958	0.799938	0.487508	0.664135	0.160166	0.022119	1	1	1	EGI s
hsa-miR-637	1.16	0.95	1.01836	1.04279	0.10711	0.527069	1	1	1
hsa-miR-638	1.19	0.6	1.29658	1.02886	0.375208	0.900447	1	1	1
hsa-miR-639	1.03	1.332	1.0922	1.1514	0.159464	0.17543	1	1	1
hsa-miR-640	1.01	0.49	1.03149	0.84383	0.306614	0.427495	1	1	1
hsa-miR-641	1.15	1.06	1.06701	1.09234	0.0500614	0.0330681	1	1	1	EGI s
hsa-miR-642a	1.31684	8.4009	0.61676	3.44483	4.30633	0.381114	1	1	1
hsa-miR-643	1.37867	1.48485	0.748728	1.20408	0.397908	0.424542	1	1	1
hsa-miR-644	7.10829	7.86076	0.805966	5.25834	3.87418	0.12967	1	1	1
hsa-miR-645	1.1123	1.10767	0.931835	1.0506	0.10288	0.442269	1	1	1
hsa-miR-646	0.920489	1.0832	0.579017	0.860903	0.25732	0.402135	1	1	1
hsa-miR-647	1.28536	1.06841	1.04689	1.13355	0.13191	0.154359	1	1	1
hsa-miR-648	1.16288	1.52848	0.830178	1.17385	0.349279	0.437256	1	1	1
hsa-miR-649	1.37	0.86	1.17601	1.13534	0.257421	0.414014	1	1	1
hsa-miR-650	1.22741	1.36229	0.709694	1.0998	0.344504	0.642204	1	1	1
hsa-miR-651	1.01358	1.61441	1.24353	1.29051	0.303158	0.172298	1	1	1
hsa-miR-652	1.19218	1.0415	1.12632	1.12	0.0755391	0.051295	1	1	1	EGI s
hsa-miR-653	1.18492	1.07109	1.08058	1.1122	0.0631588	0.0370447	1	1	1	EGI s
hsa-miR-654-3p	1.65934	1.42026	1.06015	1.37992	0.301627	0.0945724	1	1	1
hsa-miR-654-5p	1.09595	1.13105	0.423015	0.883339	0.399039	0.639231	1	1	1
hsa-miR-655	1.356	0.64	1.11841	1.03814	0.364688	0.86507	1	1	1
hsa-miR-656	1.25	0.79	0.831647	0.957216	0.254412	0.785319	1	1	1
hsa-miR-657	0.97	1.26	0.714056	0.981352	0.273149	0.911571	1	1	1
hsa-miR-658	1.24625	1.4764	0.930901	1.21785	0.273856	0.240316	1	1	1
hsa-miR-659	1.22545	1.31157	0.718195	1.08507	0.320629	0.669699	1	1	1
hsa-miR-660	1.24577	1.32702	1.22666	1.26648	0.0532892	0.000977575	1	1	1	EGI s
hsa-miR-661	1.25035	1.23437	1.10008	1.19493	0.0825334	0.014965	1	1	1	EGI s
hsa-miR-662	1.34196	1.29006	0.656996	1.09634	0.381366	0.684306	1	1	1
hsa-miR-663	1.19794	1.68748	1.0367	1.30737	0.338914	0.191309	1	1	1
hsa-miR-663b	1.31278	1.21758	1.22253	1.25096	0.0535913	0.00125626	1	1	1	EGI s
hsa-miR-664	0.331693	0.469276	0.310364	0.370444	0.0862529	0.000225406	1	1	1	EGI s
hsa-miR-664*	1.21551	1.01899	1.03122	1.08857	0.110102	0.235937	1	1	1
hsa-miR-665	1.27887	1.33852	1.20124	1.27288	0.068835	0.00235628	1	1	1	EGI s
hsa-miR-668	1.38136	1.08122	1.22423	1.22894	0.150127	0.0575011	1	1	1
hsa-miR-670	0.0374997	1.27	1.16	0.8225	0.682051	0.675519	1	1	1
hsa-miR-671-3p	1.5891	1.30276	1.11221	1.33469	0.240043	0.0731595	1	1	1
hsa-miR-671-5p	1.15141	1.11039	1.06362	1.10847	0.0439289	0.0128792	1	1	1	EGI s
hsa-miR-675	1.27106	1.33031	1.01315	1.20484	0.168628	0.103187	1	1	1
hsa-miR-675*	1.01644	0.8	1.05365	0.956696	0.136972	0.613095	1	1	1
hsa-miR-7	0.877624	1.23387	1.18532	1.09894	0.193195	0.425184	1	1	1
hsa-miR-7-1*	1.05939	1.01085	1.07477	1.04834	0.0333639	0.0661081	1	1	1
hsa-miR-7-2*	1.11592	1.47175	1.05374	1.2138	0.22554	0.17595	1	1	1
hsa-miR-708	1.65055	1.10303	1.11836	1.29064	0.31178	0.181692	1	1	1
hsa-miR-708*	2.0971	1.21989	1.01257	1.44319	0.575717	0.253288	1	1	1
hsa-miR-711	1.26833	1.33074	0.962108	1.18706	0.197296	0.175899	1	1	1
hsa-miR-718	1.14464	1.2373	1.01136	1.1311	0.113573	0.116205	1	1	1
hsa-miR-720	1.02519	0.866855	0.923074	0.938374	0.08027	0.254358	1	1	1
hsa-miR-744	1.11987	0.873369	1.17015	1.05447	0.158836	0.584519	1	1	1
hsa-miR-744*	1.56	1.32411	1.18052	1.35488	0.191597	0.0326475	1	1	1	EGI s
hsa-miR-758	1.13804	1.17	1.26573	1.19126	0.0664463	0.00756789	1	1	1	EGI s
hsa-miR-759	0.574813	1.09	1.20622	0.95701	0.336055	0.8355	1	1	1
hsa-miR-759	1.70786	1.35854	1.20116	1.42252	0.25934	0.0477365	1	1	1	EGI s
hsa-miR-760	1.46018	1.1008	1.11888	1.22662	0.202471	0.124576	1	1	1
hsa-miR-761	1.59553	1.32178	1.26672	1.39468	0.176111	0.0178163	1	1	1	EGI s
hsa-miR-761	1.35887	1.22697	0.935693	1.17384	0.216533	0.236721	1	1	1
hsa-miR-762	1.48521	1.04924	0.954509	1.16298	0.283045	0.375036	1	1	1
hsa-miR-764	0.940396	2.18982	1.19229	1.44083	0.660755	0.312183	1	1	1
hsa-miR-765	1.01569	1.34003	1.10715	1.15429	0.167229	0.185276	1	1	1
hsa-miR-766	1.28096	1.49	0.992624	1.25453	0.249739	0.152279	1	1	1
hsa-miR-767-3p	0.942103	0.983057	0.848633	0.924597	0.0689005	0.130917	1	1	1
hsa-miR-767-5p	0.975783	1.29458	0.764053	1.01147	0.267056	0.944267	1	1	1
hsa-miR-769-3p	0.990775	1.22202	0.881333	1.03138	0.173935	0.770312	1	1	1
hsa-miR-769-5p	1.09617	1.15269	1.26955	1.1728	0.0884221	0.0276589	1	1	1	EGI s
hsa-miR-770-5p	1.0246	1.01404	0.939128	0.992591	0.0466007	0.79667	1	1	1
hsa-miR-802	1.25926	1.23299	1.05816	1.18347	0.109311	0.0438065	1	1	1	EGI s
hsa-miR-873	1.4296	1.11685	1.05999	1.20215	0.199021	0.153351	1	1	1
hsa-miR-874	1.73714	1.07727	1.06051	1.29164	0.385907	0.260681	1	1	1
hsa-miR-875-3p	1.02648	1.12028	0.983071	1.04328	0.0701289	0.345341	1	1	1
hsa-miR-875-5p	1.8696	1.24371	1.27141	1.46157	0.353636	0.0866118	1	1	1
hsa-miR-876-3p	1.11471	0.55	1.33928	1.00133	0.406673	0.995752	1	1	1
hsa-miR-876-5p	1.18561	0.89	1.17001	1.08188	0.166352	0.44198	1	1	1
hsa-miR-877	1.38952	1.24143	1.25166	1.2942	0.0827045	0.00352188	1	1	1	EGI s
hsa-miR-877*	0.569834	0.896398	0.615506	0.693913	0.176838	0.0400215	1	1	1	EGI s
hsa-miR-885-3p	1.20642	1.22223	1.26157	1.23007	0.0284036	0.000149754	1	1	1	EGI s
hsa-miR-885-5p	0.617374	0.9	0.502084	0.673152	0.204738	0.0505858	1	1	1	EGI s
hsa-miR-887	1.08597	1.07393	0.909845	1.02325	0.0983946	0.703333	1	1	1
hsa-miR-888	1.04213	1.15911	0.881333	1.02752	0.139464	0.749675	1	1	1
hsa-miR-888*	1.28096	1.19696	1.0782	1.18537	0.101878	0.0344618	1	1	1	EGI s
hsa-miR-889	1.12237	1.2996	1.2514	1.22446	0.0916392	0.0132383	1	1	1	EGI s
hsa-miR-890	1.09965	1.11832	1.13926	1.11908	0.0198142	0.000481105	1	1	1	EGI s
hsa-miR-891a	1.19587	1.15245	1.21304	1.18712	0.0312277	0.000486628	1	1	1	EGI s
hsa-miR-891b	0.989702	1.33917	0.961908	1.09693	0.21025	0.469307	1	1	1
hsa-miR-892a	1.19876	0.97	1.12023	1.09633	0.116236	0.224504	1	1	1
hsa-miR-892b	1.23223	1.27389	1.29545	1.26719	0.0321394	0.000135189	1	1	1	EGI s
hsa-miR-9	1.00419	1.13614	1.33396	1.1581	0.16598	0.17433	1	1	1
hsa-miR-9*	0.924442	1.1003	1.37361	1.13278	0.226337	0.367031	1	1	1
hsa-miR-920	1.2012	1.24348	1.13544	1.19337	0.0544443	0.003542	1	1	1	EGI s
hsa-miR-921	1.12502	1.55	0.994388	1.22314	0.290511	0.254181	1	1	1
hsa-miR-922	0.866904	1.12359	0.780991	0.923828	0.178252	0.500298	1	1	1
hsa-miR-924	1.08186	1.23437	1.27572	1.19732	0.102103	0.0286426	1	1	1	EGI s
hsa-miR-92a	1.03825	1.14333	0.940106	1.04056	0.10163	0.527415	1	1	1
hsa-miR-92a-1*	1.19718	1.15261	1.24941	1.19973	0.0484508	0.00203491	1	1	1	EGI s
hsa-miR-92a-2*	1.11813	1.167	1.03414	1.10643	0.0671987	0.0517386	1	1	1	EGI s
hsa-miR-92b	0.990368	0.84671	0.882166	0.906415	0.0748362	0.0962409	1	1	1
hsa-miR-92b*	1.2975	0.71	1.10042	1.03598	0.299007	0.845101	1	1	1
hsa-miR-93	0.930679	1.08382	0.969684	0.994729	0.0795851	0.914196	1	1	1
hsa-miR-93*	1.13376	1.40529	1.09159	1.21021	0.170251	0.0992426	1	1	1
hsa-miR-933	1.14496	1.21953	1.10917	1.15788	0.0563032	0.00829724	1	1	1	EGI s
hsa-miR-934	1.2975	1.32	1.08617	1.23456	0.128999	0.0345354	1	1	1	EGI s
hsa-miR-935	1.23223	1.27483	1.16836	1.22514	0.0535891	0.00189499	1	1	1	EGI s
hsa-miR-936	1.1539	1.15	1.17115	1.15835	0.0112569	1.6836e-05	1	1	1	EGI s
hsa-miR-937	1.24925	1.00738	1.02764	1.09475	0.134177	0.288401	1	1	1
hsa-miR-938	1.19587	1.00288	0.822913	1.00722	0.186514	0.949758	1	1	1
hsa-miR-939	1.2299	1.16586	1.1965	1.19742	0.0320335	0.00043627	1	1	1	EGI s
hsa-miR-940	1.05605	1.18343	1.04759	1.09569	0.0761049	0.0949779	1	1	1
hsa-miR-941	1.14481	1.34	0.956874	1.14723	0.191574	0.253955	1	1	1
hsa-miR-942	1.09441	0.988003	1.1267	1.0697	0.072572	0.171534	1	1	1
hsa-miR-943	1.14028	1.03971	0.898161	1.02605	0.121636	0.729486	1	1	1
hsa-miR-944	1.11998	0.998958	0.79521	0.971383	0.164132	0.777712	1	1	1
hsa-miR-95	1.19944	0.83	1.07063	1.03336	0.18752	0.773383	1	1	1
hsa-miR-96	0.957739	1.15458	1.02077	1.04436	0.10052	0.48721	1	1	1
hsa-miR-96*	1.13399	1.08292	0.836471	1.01779	0.159092	0.855839	1	1	1
hsa-miR-98	0.961947	1.07196	1.6129	1.2156	0.34844	0.344196	1	1	1
hsa-miR-99a	0.829337	1.13313	0.991812	0.98476	0.15202	0.870583	1	1	1
hsa-miR-99a*	1.22671	1.14836	1.05156	1.14221	0.0877401	0.0484474	1	1	1	EGI s
hsa-miR-99b	1.21502	1.2088	0.996097	1.13997	0.124638	0.123645	1	1	1
hsa-miR-99b*	1.09104	1.01051	0.955041	1.01886	0.0683846	0.657737	1	1	1
hsa-miRPlus-A1015	1.07626	1.1773	1.32176	1.19177	0.123388	0.0545458	1	1	1	EGI s
hsa-miRPlus-A1025	1.06305	1.24356	1.21958	1.1754	0.0980298	0.0362548	1	1	1	EGI s
hsa-miRPlus-A1027	1.07468	1.17763	0.946697	1.06633	0.115692	0.376871	1	1	1
hsa-miRPlus-A1031	0.932953	1.24152	1.33936	1.17128	0.212112	0.23449	1	1	1
hsa-miRPlus-A1065	1.1035	1.15678	1.17005	1.14344	0.0352235	0.00213035	1	1	1	EGI s
hsa-miRPlus-A1072	0.998674	1.07666	0.920794	0.99871	0.0779351	0.978509	1	1	1
hsa-miRPlus-A1073	1.19876	1.08594	1.0969	1.1272	0.0622126	0.0239847	1	1	1	EGI s
hsa-miRPlus-A1083	1.2299	1.15527	1.36269	1.24929	0.105059	0.0147339	1	1	1	EGI s
hsa-miRPlus-A1087	0.892775	1.4246	0.892429	1.06994	0.307152	0.713427	1	1	1
hsa-miRPlus-A1098	1.16868	0.82	1.21157	1.06675	0.214766	0.618905	1	1	1
hsa-miRPlus-B1114	0.963047	0.933106	0.923052	0.939735	0.0208049	0.0074001	1	1	1	EGI s
hsa-miRPlus-C1005	1.19089	1.45	1.02973	1.22354	0.212027	0.141868	1	1	1
hsa-miRPlus-C1040	1.09387	1.24589	0.960989	1.10025	0.142559	0.290145	1	1	1
hsa-miRPlus-C1049	1.46	1.75063	1.12044	1.44369	0.315412	0.071479	1	1	1
hsa-miRPlus-C1057	1.10237	1.17444	1.03017	1.10233	0.0721331	0.0699118	1	1	1
hsa-miRPlus-C1066	0.984188	1.11734	0.952686	1.01807	0.087398	0.73836	1	1	1
hsa-miRPlus-C1070	1.15304	1.20816	0.878688	1.07996	0.176475	0.476441	1	1	1
hsa-miRPlus-C1075	1.03238	1.25615	0.839925	1.04282	0.20831	0.739794	1	1	1
hsa-miRPlus-C1076	1.09965	1.2371	1.34509	1.22728	0.123012	0.0328938	1	1	1	EGI s
hsa-miRPlus-C1087	1.18561	1.29131	1.20734	1.22809	0.0558168	0.00210314	1	1	1	EGI s
hsa-miRPlus-C1099	1.02633	0.867458	0.981859	0.95855	0.0819622	0.430515	1	1	1
hsa-miRPlus-C1100	1.04001	1.13	1.00717	1.05906	0.0635902	0.182959	1	1	1
hsa-miRPlus-C1110	1.04577	1.28583	0.960108	1.09723	0.16885	0.37501	1	1	1
hsa-miRPlus-C1114	1.10258	0.99	1.1663	1.08629	0.0892721	0.169395	1	1	1
hsa-miRPlus-C1115	1.01492	0.921251	0.633032	0.8564	0.199031	0.27955	1	1	1
hsa-miRPlus-D1036	1.14496	0.56	1.12449	0.94315	0.331975	0.781527	1	1	1
hsa-miRPlus-D1058	0.871911	1.15286	0.818835	0.947868	0.179499	0.641372	1	1	1
hsa-miRPlus-D1090	1.29897	0.82398	1.20913	1.11069	0.252331	0.489678	1	1	1
hsa-miRPlus-D1100	1.59701	1.45767	1.24295	1.43254	0.178359	0.0136911	1	1	1	EGI s
hsa-miRPlus-D1120	1.57192	1.11883	1.36463	1.35179	0.226818	0.0548629	1	1	1	EGI s
hsa-miRPlus-I107*	1.18321	1.04076	1.1862	1.13672	0.0831238	0.0464459	1	1	1	EGI s
hsa-miRPlus-I1247*	1.57257	1.02015	1.2749	1.28921	0.276488	0.144259	1	1	1
hsa-miRPlus-I181d*	1.70214	1.16212	1.29277	1.38568	0.28174	0.0767351	1	1	1
hsa-miRPlus-I320a*	1.60462	1.14132	1.18876	1.31157	0.2549	0.101674	1	1	1
hsa-miRPlus-I421*	1.74381	1.17248	1.14436	1.35355	0.33827	0.144498	1	1	1
hsa-miRPlus-I874*	1.50415	1.1594	1.2391	1.30088	0.180491	0.0446807	1	1	1	EGI s
hsa-miRPlus-J135a-2*	1.51944	1.10085	1.14582	1.25537	0.229797	0.126571	1	1	1
hsa-miRPlus-J212*	1.08328	0.731345	1.02216	0.945594	0.188044	0.642601	1	1	1
mmu-miR-672	1.06609	1.22153	1.1097	1.13244	0.080177	0.0458776	1	1	1	EGI s
mmu-miR-871-5p	1.45752	1.18035	0.942639	1.1935	0.257693	0.263259	1	1	1

## Sheet: SNU1079
miRBase ID/miRPlus ID	CELL VIABILITY NORMALIZED TO Neg CTRLs REPLICATE 1	CELL VIABILITY NORMALIZED TO Neg CTRLs REPLICATE 2	CELL VIABILITY NORMALIZED TO Neg CTRLs REPLICATE 3	AVERAGE	SD	TTEST	CTRL 1	CTRL 2	CTRL 3	significant in SNU1079
hsa-let-7a	1.15313	1.41607	0.924346	1.16451	0.246058	0.311283	1	1	1
hsa-let-7a-2*	1.37592	1.00806	0.795483	1.05982	0.293662	0.742017	1	1	1
hsa-let-7a*	1.75256	0.752568	0.84179	1.11564	0.553392	0.735708	1	1	1
hsa-let-7b	1.67504	1.2851	0.893946	1.2847	0.390548	0.275322	1	1	1
hsa-let-7b*	1.39772	0.731532	0.920342	1.01653	0.343351	0.937549	1	1	1
hsa-let-7c	1.40551	1.06287	1.08183	1.18341	0.192583	0.174388	1	1	1
hsa-let-7c*	1.66497	1.08471	0.837469	1.19571	0.424772	0.469539	1	1	1
hsa-let-7d	1.33721	1.21387	0.843237	1.13144	0.257096	0.425911	1	1	1
hsa-let-7d*	1.14354	0.879769	0.901451	0.974919	0.14643	0.781487	1	1	1
hsa-let-7e	1.39961	1.09175	0.955377	1.14891	0.227567	0.320376	1	1	1
hsa-let-7e-3p	1.0772	0.967952	0.884054	0.976403	0.0968514	0.694722	1	1	1
hsa-let-7e*	1.40845	1.143	1.54334	1.36493	0.20369	0.0361112	1	1	1	SNU1079 s
hsa-let-7f	1.47909	1.01353	0.962126	1.15158	0.284793	0.408762	1	1	1
hsa-let-7f-1*	1.27675	0.894535	1.03972	1.07033	0.192938	0.562062	1	1	1
hsa-let-7f-2*	1.55009	1.16574	1.08962	1.26848	0.246831	0.13267	1	1	1
hsa-let-7g	0.83426	0.955026	0.797177	0.862155	0.0825387	0.0444448	1	1	1	SNU1079 s
hsa-let-7g*	0.926535	1.13601	0.986455	1.01633	0.107889	0.806087	1	1	1
hsa-let-7i	1.13008	1.02371	0.947902	1.0339	0.0915165	0.556078	1	1	1
hsa-let-7i*	0.822437	0.859112	0.935399	0.872316	0.0576271	0.018496	1	1	1	SNU1079 s
hsa-miR-1	0.80727	0.954229	1.29464	1.01871	0.249999	0.903111	1	1	1
hsa-miR-100	0.845833	0.585756	0.883161	0.771584	0.16201	0.0710544	1	1	1
hsa-miR-100*	1.31115	0.811146	0.790762	0.97102	0.29474	0.873041	1	1	1
hsa-miR-101	1.30625	0.934255	0.889972	1.04349	0.22863	0.758316	1	1	1
hsa-miR-101*	1.07635	0.974881	0.817403	0.956212	0.130479	0.592241	1	1	1
hsa-miR-103	0.950399	0.68436	1.00966	0.881474	0.173258	0.301644	1	1	1
hsa-miR-103-2*	1.56591	1.40748	0.987365	1.32025	0.298976	0.137141	1	1	1
hsa-miR-103-as	0.748883	1.30355	1.17503	1.07582	0.290338	0.674479	1	1	1
hsa-miR-103a-3p	0.975358	0.910325	0.92012	0.935268	0.0350631	0.0329749	1	1	1	SNU1079 s
hsa-miR-105	1.79447	0.945475	1.26246	1.33413	0.429012	0.248645	1	1	1
hsa-miR-105*	1.47122	1.11314	0.774727	1.1197	0.348294	0.583716	1	1	1
hsa-miR-106a	1.01213	1.27236	1.06721	1.11723	0.137137	0.212803	1	1	1
hsa-miR-106a*	1.10784	1.03565	0.958432	1.03397	0.074718	0.475012	1	1	1
hsa-miR-106b	0.98028	0.954236	0.954761	0.963092	0.0148873	0.0127058	1	1	1	SNU1079 s
hsa-miR-106b*	1.26505	1.20415	0.978828	1.14934	0.150778	0.161384	1	1	1
hsa-miR-107	1.29049	0.890352	1.06966	1.0835	0.20043	0.510464	1	1	1
hsa-miR-107	1.02713	1.11083	1.05182	1.06326	0.0430064	0.0634612	1	1	1
hsa-miR-10a	1.55669	0.938769	0.868781	1.12141	0.378584	0.608168	1	1	1
hsa-miR-10a*	1.16362	1.19459	0.923483	1.0939	0.148393	0.334649	1	1	1
hsa-miR-10b	1.28078	1.07672	0.924283	1.09393	0.178868	0.414518	1	1	1
hsa-miR-10b*	1.15363	1.16201	1.04604	1.12056	0.0646735	0.0320133	1	1	1	SNU1079 s
hsa-miR-1178	0.903187	1.30512	2.17093	1.45974	0.647859	0.286385	1	1	1
hsa-miR-1179	1.19005	1.18682	1.05936	1.14541	0.0745354	0.0278105	1	1	1	SNU1079 s
hsa-miR-1180	1.10509	1.08581	0.846074	1.01232	0.144298	0.889565	1	1	1
hsa-miR-1181	0.649902	1.16782	0.84807	0.888597	0.261326	0.501265	1	1	1
hsa-miR-1182	1.13946	1.45801	2.81696	1.80481	0.890903	0.192708	1	1	1
hsa-miR-1183	0.793488	1.26183	1.05671	1.03734	0.234772	0.796576	1	1	1
hsa-miR-1184	1.37205	1.6134	1.37961	1.45502	0.137213	0.00455335	1	1	1	SNU1079 s
hsa-miR-1185	0.809434	1.1925	1.00981	1.00392	0.191603	0.973456	1	1	1
hsa-miR-1193	1.12491	0.83166	1.45082	1.1358	0.309723	0.489904	1	1	1
hsa-miR-1197	0.99689	1.71362	1.38985	1.36679	0.358921	0.151439	1	1	1
hsa-miR-1197	1.58838	1.3313	1.12697	1.34889	0.231204	0.0591919	1	1	1
hsa-miR-1200	0.610425	1.41194	0.796901	0.939755	0.419418	0.815774	1	1	1
hsa-miR-1202	1.09993	1.12669	1.15644	1.12769	0.0282702	0.00144124	1	1	1	SNU1079 s
hsa-miR-1203	0.962526	1.53047	1.2682	1.25373	0.284249	0.196981	1	1	1
hsa-miR-1204	0.945126	0.642351	0.886405	0.824628	0.160563	0.131477	1	1	1
hsa-miR-1205	0.823542	0.982593	1.03058	0.945573	0.108372	0.433452	1	1	1
hsa-miR-1206	0.810413	0.97988	1.16875	0.986346	0.179254	0.901409	1	1	1
hsa-miR-1207-3p	1.23267	2.00142	2.66007	1.96472	0.714407	0.0794712	1	1	1
hsa-miR-1207-5p	1.09191	0.953327	1.13422	1.05982	0.09462	0.335019	1	1	1
hsa-miR-1208	0.745034	0.893777	1.10419	0.914334	0.180459	0.457135	1	1	1
hsa-miR-122	0.97065	1.00447	1.1264	1.03384	0.0819234	0.513895	1	1	1
hsa-miR-122*	1.69974	1.03534	1.30857	1.34788	0.333939	0.145498	1	1	1
hsa-miR-1224-3p	0.0196402	0.0804332	0.0679495	0.0560076	0.0321077	8.89929e-07	1	1	1	SNU1079 s
hsa-miR-1224-5p	1.12471	0.988165	1.02771	1.04686	0.0702572	0.312289	1	1	1
hsa-miR-1225-3p	0.190431	0.311691	0.223422	0.241848	0.0626951	3.07076e-05	1	1	1	SNU1079 s
hsa-miR-1225-5p	1.02116	0.799583	1.15221	0.990984	0.178241	0.934398	1	1	1
hsa-miR-1226	0.664848	1.08671	1.15909	0.970215	0.26692	0.856159	1	1	1
hsa-miR-1226*	0.599723	1.02882	1.6338	1.08745	0.519527	0.785131	1	1	1
hsa-miR-1227	0.295815	0.321054	0.362594	0.326488	0.0337192	4.16507e-06	1	1	1	SNU1079 s
hsa-miR-1228	0.0772095	0.141285	0.388779	0.202425	0.164537	0.00110124	1	1	1	SNU1079 s
hsa-miR-1228*	0.852058	1.41797	0.911551	1.06053	0.31098	0.752983	1	1	1
hsa-miR-1229	0.156017	0.191224	0.267051	0.204764	0.0567418	1.70859e-05	1	1	1	SNU1079 s
hsa-miR-1231	0.920978	0.93724	0.945323	0.934514	0.0123995	0.000792686	1	1	1	SNU1079 s
hsa-miR-1233	1.09734	0.732523	0.726346	0.852071	0.212435	0.294233	1	1	1
hsa-miR-1234	0.145103	0.131729	0.229501	0.168778	0.0530114	1.09295e-05	1	1	1	SNU1079 s
hsa-miR-1236	0.0807984	0.0910047	0.117391	0.096398	0.0188829	1.27016e-07	1	1	1	SNU1079 s
hsa-miR-1237	0.0370395	0.128015	-0.020563	0.0481637	0.0749109	2.52282e-05	1	1	1	SNU1079 s
hsa-miR-1238	1.04757	1.18445	1.24056	1.15753	0.099273	0.0514558	1	1	1	SNU1079 s
hsa-miR-124	1.01951	1.00005	0.76552	0.928361	0.14136	0.429623	1	1	1
hsa-miR-124*	0.911826	0.858184	0.988415	0.919475	0.0654514	0.100101	1	1	1
hsa-miR-1243	0.752455	1.08387	0.754504	0.863608	0.190752	0.283262	1	1	1
hsa-miR-1244	0.996694	1.43219	0.876694	1.10186	0.292298	0.578682	1	1	1
hsa-miR-1245	0.719615	1.0775	0.798748	0.865286	0.18799	0.282352	1	1	1
hsa-miR-1246	0.819798	1.03056	1.39255	1.08097	0.289683	0.653609	1	1	1
hsa-miR-1247	0.0771634	0.213729	0.290504	0.193799	0.108058	0.000206833	1	1	1	SNU1079 s
hsa-miR-1247-5p	0.321361	0.0849413	0.113303	0.173202	0.129091	0.0003756	1	1	1	SNU1079 s
hsa-miR-1248	0.439291	0.947132	0.643548	0.676657	0.255534	0.0935177	1	1	1
hsa-miR-1249-5p	0.0744031	0.0989198	0.0343872	0.0692367	0.032575	9.97495e-07	1	1	1	SNU1079 s
hsa-miR-1249	0.1394	0.241731	0.244198	0.208443	0.0598058	2.14518e-05	1	1	1	SNU1079 s
hsa-miR-1250	0.987205	1.5977	1.0579	1.21427	0.333938	0.328709	1	1	1
hsa-miR-1251	1.08849	1.07495	1.20723	1.12355	0.0727807	0.042374	1	1	1	SNU1079 s
hsa-miR-1251	1.38679	1.34334	0.875995	1.20204	0.2832	0.284182	1	1	1
hsa-miR-1252	0.888389	1.60908	1.15655	1.218	0.364254	0.358463	1	1	1
hsa-miR-1253	0.903948	0.919797	0.986897	0.93688	0.0440342	0.0680097	1	1	1
hsa-miR-1254	0.916075	1.41684	1.0173	1.11674	0.264775	0.487631	1	1	1
hsa-miR-1255a	0.603001	1.55709	0.932172	1.03075	0.484624	0.917768	1	1	1
hsa-miR-1255b	0.923196	1.15383	0.821447	0.966156	0.170303	0.748028	1	1	1
hsa-miR-1256	0.959626	0.930651	1.23222	1.04083	0.166377	0.692657	1	1	1
hsa-miR-1257	0.80145	0.925515	1.52177	1.08291	0.385089	0.728134	1	1	1
hsa-miR-1258	1.0008	0.89809	1.25401	1.05097	0.183184	0.655056	1	1	1
hsa-miR-125a-3p	1.53222	0.919542	1.30518	1.25232	0.309743	0.231096	1	1	1
hsa-miR-125a-5p	0.814791	0.932805	0.758162	0.835253	0.0891014	0.0328214	1	1	1	SNU1079 s
hsa-miR-125b	0.30257	0.611238	0.752566	0.555458	0.230126	0.0286789	1	1	1	SNU1079 s
hsa-miR-125b-1*	0.93998	1.05776	0.816658	0.938133	0.120562	0.424329	1	1	1
hsa-miR-125b-2*	1.50148	1.11045	0.863728	1.15855	0.321584	0.441252	1	1	1
hsa-miR-126	1.21095	1.02105	0.846814	1.02627	0.182122	0.815016	1	1	1
hsa-miR-126*	0.944887	1.0244	0.795105	0.921464	0.116428	0.307553	1	1	1
hsa-miR-1260	0.0236225	0.0310554	-0.00972405	0.0149846	0.0217187	1.57398e-07	1	1	1	SNU1079 s
hsa-miR-1261	0.900041	1.3	1.03228	1.07744	0.20377	0.546336	1	1	1
hsa-miR-1262	1.05622	1.17069	1.08831	1.10507	0.0590485	0.0368576	1	1	1	SNU1079 s
hsa-miR-1263	0.643855	1.12596	0.802903	0.857571	0.245656	0.372091	1	1	1
hsa-miR-1264	0.733036	0.739982	0.866075	0.779698	0.0748857	0.00700492	1	1	1	SNU1079 s
hsa-miR-1265	0.911495	1.24688	0.830988	0.996454	0.220578	0.979121	1	1	1
hsa-miR-1266	0.794754	1.41882	1.20745	1.14034	0.3174	0.486466	1	1	1
hsa-miR-1267	1.02664	0.665173	0.540161	0.743991	0.252635	0.154081	1	1	1
hsa-miR-1268	1.11137	0.907247	1.25834	1.09232	0.176321	0.415761	1	1	1
hsa-miR-1269	0.574151	1.03231	1.09443	0.900297	0.284154	0.576177	1	1	1
hsa-miR-127-3p	1.07429	0.915581	1.32391	1.10459	0.205844	0.428511	1	1	1
hsa-miR-127-5p	1.48763	1.03455	1.29475	1.27231	0.227369	0.106696	1	1	1
hsa-miR-1270	0.747354	0.96263	0.932748	0.880911	0.116625	0.151678	1	1	1
hsa-miR-1271	0.686298	0.592589	0.735235	0.671374	0.0724846	0.00142079	1	1	1	SNU1079 s
hsa-miR-1272	0.914387	1.017	1.27157	1.06765	0.183899	0.558662	1	1	1
hsa-miR-1273	0.535403	1.25928	0.92163	0.905437	0.362209	0.674569	1	1	1
hsa-miR-1273c	0.414969	0.32003	0.392209	0.375736	0.0495666	2.61296e-05	1	1	1	SNU1079 s
hsa-miR-1273d	1.12475	0.773408	1.25969	1.05262	0.251038	0.734958	1	1	1
hsa-miR-1274a	0.720886	1.00498	1.25823	0.994699	0.268821	0.974392	1	1	1
hsa-miR-1274b	1.16531	1.27521	1.20793	1.21615	0.0554077	0.00250197	1	1	1	SNU1079 s
hsa-miR-1275	1.15967	1.25598	0.966875	1.12751	0.147211	0.207946	1	1	1
hsa-miR-1276	0.951401	1.44596	0.980392	1.12592	0.277541	0.475918	1	1	1
hsa-miR-1277	0.72399	0.758752	0.76266	0.748467	0.0212879	3.36651e-05	1	1	1	SNU1079 s
hsa-miR-1278	0.844263	0.977069	0.947004	0.922779	0.0696385	0.127176	1	1	1
hsa-miR-1279	0.851271	1.56767	1.1687	1.19588	0.358972	0.398106	1	1	1
hsa-miR-128	0.756171	0.796502	0.833395	0.795356	0.0386248	0.00078299	1	1	1	SNU1079 s
hsa-miR-1280	0.056758	0.0646134	0.442334	0.187902	0.22038	0.00309195	1	1	1	SNU1079 s
hsa-miR-1281	0.310473	0.433128	0.344002	0.362534	0.0633929	6.37908e-05	1	1	1	SNU1079 s
hsa-miR-1282	1.20037	1.00344	0.878925	1.02758	0.162078	0.78286	1	1	1
hsa-miR-1283	0.497173	0.87895	0.836051	0.737391	0.209139	0.0952884	1	1	1
hsa-miR-1284	0.84316	1.09854	0.697102	0.879601	0.203185	0.362741	1	1	1
hsa-miR-1285	0.756978	1.03325	0.539594	0.776606	0.24741	0.19288	1	1	1
hsa-miR-1286	0.730234	0.954754	0.881696	0.855561	0.114519	0.0942606	1	1	1
hsa-miR-1287	0.930964	1.38009	1.27104	1.19403	0.234256	0.224709	1	1	1
hsa-miR-1288	1.09592	0.804429	1.32745	1.07593	0.262083	0.642154	1	1	1
hsa-miR-1289	0.890208	1.35301	1.10976	1.11766	0.231504	0.428403	1	1	1
hsa-miR-129-1-3p	1.1161	1.11541	0.65846	0.963321	0.264018	0.821673	1	1	1
hsa-miR-129-3p	0.611045	0.53329	0.51186	0.552065	0.0521901	0.000119238	1	1	1	SNU1079 s
hsa-miR-129-5p	1.43328	0.995718	0.973352	1.13412	0.259322	0.421006	1	1	1
hsa-miR-129*	0.905149	0.694435	0.622716	0.740767	0.146806	0.0377141	1	1	1	SNU1079 s
hsa-miR-1290	0.947077	0.893196	1.08088	0.973719	0.0966385	0.662154	1	1	1
hsa-miR-1291	0.796177	0.954441	0.787594	0.846071	0.0939495	0.0469708	1	1	1	SNU1079 s
hsa-miR-1292	1.26548	0.793284	1.09828	1.05235	0.239428	0.724146	1	1	1
hsa-miR-1293	1.43262	1.07717	1.55033	1.35338	0.246331	0.0678668	1	1	1
hsa-miR-1294	1.09982	0.933994	1.13416	1.05599	0.107041	0.416156	1	1	1
hsa-miR-1295	1.06596	0.958394	0.630467	0.884941	0.22685	0.429278	1	1	1
hsa-miR-1296	0.140245	0.281391	0.123727	0.181788	0.0866534	8.18161e-05	1	1	1	SNU1079 s
hsa-miR-1297	0.952402	0.895909	0.982398	0.94357	0.0439155	0.0900464	1	1	1
hsa-miR-1298	0.948171	1.35631	2.18039	1.49496	0.627701	0.243768	1	1	1
hsa-miR-1298	0.925982	1.02097	0.942542	0.963164	0.0507396	0.277005	1	1	1
hsa-miR-1299	0.750781	0.891015	0.979037	0.873611	0.115119	0.129997	1	1	1
hsa-miR-1301	0.8907	1.749	1.06775	1.23582	0.453159	0.418377	1	1	1
hsa-miR-1302	0.980927	1.00159	1.06007	1.01419	0.0410502	0.581499	1	1	1
hsa-miR-1303	0.779991	1.09578	0.851499	0.90909	0.165585	0.395487	1	1	1
hsa-miR-1304	0.708061	1.03188	0.976493	0.905478	0.173196	0.398047	1	1	1
hsa-miR-1305	1.00274	1.38907	0.665246	1.01902	0.362188	0.931898	1	1	1
hsa-miR-1306	1.02123	1.36883	0.952948	1.11433	0.223025	0.424748	1	1	1
hsa-miR-1307	0.787781	0.954407	0.862227	0.868138	0.08347	0.0521088	1	1	1	SNU1079 s
hsa-miR-130a	1.1599	0.948222	0.846037	0.984719	0.160082	0.876702	1	1	1
hsa-miR-130a*	1.20024	0.992018	0.882077	1.02478	0.161592	0.803678	1	1	1
hsa-miR-130b	0.851255	0.813088	0.893275	0.852539	0.0401086	0.00311836	1	1	1	SNU1079 s
hsa-miR-130b*	0.324575	0.297603	0.322679	0.314952	0.0150551	1.55344e-07	1	1	1	SNU1079 s
hsa-miR-132	0.72438	0.768965	1.26085	0.918066	0.297698	0.658447	1	1	1
hsa-miR-132*	1.37408	0.915359	0.792108	1.02718	0.306676	0.885426	1	1	1
hsa-miR-1321	0.996375	1.19487	1.29374	1.16166	0.151437	0.138152	1	1	1
hsa-miR-1322	1.1843	1.91019	1.03959	1.37803	0.466513	0.233129	1	1	1
hsa-miR-1323	0.69368	1.40346	1.04646	1.04787	0.354893	0.826747	1	1	1
hsa-miR-1324	0.530929	0.668885	0.93448	0.711432	0.205112	0.0714555	1	1	1
hsa-miR-133a	0.881679	0.708734	1.01505	0.868488	0.153584	0.212189	1	1	1
hsa-miR-133a	0.78741	1.12266	0.753119	0.887729	0.204175	0.394819	1	1	1
hsa-miR-133b	0.0869308	0.0525027	0.168569	0.102667	0.0596117	1.2858e-05	1	1	1	SNU1079 s
hsa-miR-133b	0.423952	0.575264	0.22473	0.407982	0.175811	0.00430627	1	1	1	SNU1079 s
hsa-miR-134	1.26156	1.08644	1.29469	1.21423	0.111903	0.0294916	1	1	1	SNU1079 s
hsa-miR-135a	1.20945	0.953644	1.08308	1.08206	0.127907	0.328768	1	1	1
hsa-miR-135a*	1.38945	1.12469	1.07051	1.19488	0.170667	0.119099	1	1	1
hsa-miR-135b	0.916316	0.936938	1.01928	0.957511	0.054478	0.248096	1	1	1
hsa-miR-135b-3p	1.46586	1.40466	1.08052	1.31701	0.207085	0.0568944	1	1	1
hsa-miR-135b*	1.30376	1.02708	0.872176	1.06767	0.218639	0.620309	1	1	1
hsa-miR-136	1.00836	0.928659	1.01319	0.983402	0.0474704	0.577457	1	1	1
hsa-miR-136*	1.40097	1.42517	1.15043	1.32552	0.152119	0.0207185	1	1	1	SNU1079 s
hsa-miR-137	0.733395	0.689171	0.861737	0.761434	0.0896346	0.00995628	1	1	1	SNU1079 s
hsa-miR-138	0.828286	0.921057	1.01894	0.92276	0.0953372	0.233199	1	1	1
hsa-miR-138-1*	1.10784	1.03565	0.989319	1.04427	0.0597292	0.268558	1	1	1
hsa-miR-138-2*	1.47231	0.902686	0.739536	1.03818	0.384718	0.871877	1	1	1
hsa-miR-139-3p	1.11363	1.11216	1.17998	1.13526	0.0387377	0.00377155	1	1	1	SNU1079 s
hsa-miR-139-5p	0.118315	0.148341	0.0987457	0.1218	0.0249805	4.35671e-07	1	1	1	SNU1079 s
hsa-miR-140-3p	1.52929	1.23237	1.0793	1.28032	0.228798	0.101105	1	1	1
hsa-miR-140-5p	0.947287	0.886715	0.831219	0.888407	0.0580526	0.0291199	1	1	1	SNU1079 s
hsa-miR-141	0.781667	0.858221	0.833498	0.824462	0.0390688	0.00147025	1	1	1	SNU1079 s
hsa-miR-141*	1.19099	1.02805	0.761813	0.993617	0.216649	0.961746	1	1	1
hsa-miR-142-3p	1.07637	0.928233	0.7321	0.912234	0.172691	0.428424	1	1	1
hsa-miR-142-5p	0.80215	0.845144	0.786556	0.811283	0.0303431	0.000421074	1	1	1	SNU1079 s
hsa-miR-143	1.13387	0.847749	0.885208	0.955609	0.15551	0.64693	1	1	1
hsa-miR-143*	1.1801	0.877736	1.268	1.10861	0.204716	0.410134	1	1	1
hsa-miR-144	0.902908	0.780873	1.29837	0.994049	0.270518	0.971432	1	1	1
hsa-miR-144*	2.58999	1.08846	1.4453	1.70792	0.784458	0.193078	1	1	1
hsa-miR-145	1.02047	0.818776	1.05909	0.966113	0.12905	0.672831	1	1	1
hsa-miR-145*	1.20024	0.992018	0.834025	1.00876	0.183681	0.938125	1	1	1
hsa-miR-1468	1.02472	1.48622	0.90578	1.13891	0.306607	0.476501	1	1	1
hsa-miR-1469	0.855794	1.31411	0.935096	1.035	0.244946	0.816715	1	1	1
hsa-miR-146a	0.925684	0.831003	1.10256	0.953084	0.137838	0.587189	1	1	1
hsa-miR-146a*	1.01077	1.26969	0.740289	1.00692	0.26472	0.966076	1	1	1
hsa-miR-146b-3p	1.33348	0.880828	0.731895	0.982066	0.313308	0.925794	1	1	1
hsa-miR-146b-5p	1.04349	0.86888	1.0902	1.00086	0.116657	0.990456	1	1	1
hsa-miR-147	1.4776	0.961505	0.722962	1.05402	0.385732	0.820264	1	1	1
hsa-miR-1470	0.200066	0.16828	0.327633	0.231993	0.0843378	9.44034e-05	1	1	1	SNU1079 s
hsa-miR-1471	0.609266	1.03909	1.33927	0.995874	0.366914	0.985394	1	1	1
hsa-miR-147b	1.81118	1.39658	1.01933	1.40903	0.396074	0.148172	1	1	1
hsa-miR-148a	1.64686	1.1022	1.02797	1.25901	0.337933	0.255028	1	1	1
hsa-miR-148a*	1.27996	1.1672	1.19465	1.21394	0.0588027	0.00324138	1	1	1	SNU1079 s
hsa-miR-148b	0.958213	0.789415	0.882599	0.876742	0.0845511	0.065012	1	1	1
hsa-miR-148b*	1.37944	1.00553	0.839137	1.0747	0.276715	0.664413	1	1	1
hsa-miR-149	0.673547	0.881931	0.892825	0.816101	0.123575	0.0614854	1	1	1
hsa-miR-149*	2.12907	1.35518	0.852966	1.44574	0.642856	0.296019	1	1	1
hsa-miR-150	0.493633	0.711658	0.74552	0.65027	0.136705	0.0114124	1	1	1	SNU1079 s
hsa-miR-150*	0.859659	0.971255	0.727159	0.852691	0.122197	0.105068	1	1	1
hsa-miR-151-3p	1.46453	1.11058	0.690838	1.08865	0.387313	0.712015	1	1	1
hsa-miR-151-5p	1.32709	1.28825	1.03492	1.21675	0.158667	0.0771473	1	1	1
hsa-miR-152	1.05386	0.898836	0.978264	0.976987	0.0775199	0.63422	1	1	1
hsa-miR-153	0.88552	0.910318	0.976244	0.924027	0.0468899	0.0484976	1	1	1	SNU1079 s
hsa-miR-1537	0.98637	1.38816	1.12338	1.16597	0.204255	0.232056	1	1	1
hsa-miR-1538	0.935319	1.13004	1.12414	1.06316	0.110757	0.379175	1	1	1
hsa-miR-1539	1.06842	1.17863	0.890852	1.04597	0.145195	0.612625	1	1	1
hsa-miR-154	0.876452	0.827707	0.682152	0.795437	0.10109	0.024785	1	1	1	SNU1079 s
hsa-miR-154*	0.892187	1.08272	0.74381	0.906238	0.16989	0.393248	1	1	1
hsa-miR-155	1.27833	1.14061	0.665117	1.02802	0.321738	0.887401	1	1	1
hsa-miR-155*	1.9158	0.592738	1.06158	1.19004	0.670822	0.649349	1	1	1
hsa-miR-15a	2.06153	1.1597	1.15046	1.45723	0.523363	0.204784	1	1	1
hsa-miR-15a*	2.35035	0.794586	1.30437	1.4831	0.793134	0.35093	1	1	1
hsa-miR-15b	1.00601	1.02796	1.1835	1.07249	0.0967578	0.264182	1	1	1
hsa-miR-15b*	1.5906	1.15727	0.955048	1.23431	0.324701	0.279488	1	1	1
hsa-miR-16	1.51747	1.56125	1.17682	1.41852	0.210457	0.0261888	1	1	1	SNU1079 s
hsa-miR-16-1*	1.38061	0.920482	0.68465	0.995247	0.353952	0.982559	1	1	1
hsa-miR-16-2*	1.27833	1.14061	0.641387	1.02011	0.335134	0.922225	1	1	1
hsa-miR-17	0.727628	1.17976	0.928248	0.945213	0.226544	0.696821	1	1	1
hsa-miR-17-5p	1.33971	1.1453	1.13835	1.20778	0.114303	0.0345614	1	1	1	SNU1079 s
hsa-miR-17*	2.48382	0.861839	1.40048	1.58205	0.826095	0.289351	1	1	1
hsa-miR-181a	1.23128	1.02503	0.903407	1.05324	0.16575	0.60763	1	1	1
hsa-miR-181a-2*	1.21082	0.999923	0.858993	1.02324	0.177069	0.831281	1	1	1
hsa-miR-181a*	0.633329	0.986391	0.713085	0.777602	0.185162	0.105979	1	1	1
hsa-miR-181b	1.10259	0.97859	0.726681	0.935955	0.191548	0.593554	1	1	1
hsa-miR-181c	1.79214	1.06145	1.05232	1.30197	0.424527	0.285413	1	1	1
hsa-miR-181c*	2.29684	0.736606	1.56691	1.53345	0.780656	0.302114	1	1	1
hsa-miR-181d	1.15663	0.707197	0.846059	0.903297	0.230121	0.507021	1	1	1
hsa-miR-182	1.22649	0.854921	0.959981	1.0138	0.191544	0.906717	1	1	1
hsa-miR-182*	1.24387	0.906219	0.818313	0.989469	0.224664	0.93919	1	1	1
hsa-miR-1825	0.220616	0.285755	0.254047	0.253473	0.0325731	2.40618e-06	1	1	1	SNU1079 s
hsa-miR-1827	0.799025	1.23736	1.32008	1.11882	0.280024	0.503129	1	1	1
hsa-miR-183	1.2898	0.92096	0.855851	1.0222	0.23402	0.877437	1	1	1
hsa-miR-183*	0.953159	1.25112	1.03063	1.0783	0.154596	0.429872	1	1	1
hsa-miR-185	0.981371	0.875498	0.727955	0.861608	0.127278	0.132775	1	1	1
hsa-miR-185*	1.17177	1.08131	0.887673	1.04692	0.145139	0.605414	1	1	1
hsa-miR-186	1.04154	0.898038	0.783602	0.907726	0.129241	0.28387	1	1	1
hsa-miR-186*	1.19837	1.20857	1.17577	1.19424	0.0167881	3.65932e-05	1	1	1	SNU1079 s
hsa-miR-187	1.50207	1.04982	0.927689	1.15986	0.302585	0.411932	1	1	1
hsa-miR-187*	0.967372	0.966981	0.925501	0.953284	0.024062	0.0282337	1	1	1	SNU1079 s
hsa-miR-188-3p	1.46766	1.17055	1.16335	1.26719	0.173654	0.0561007	1	1	1
hsa-miR-188-5p	0.91955	0.761895	1.02039	0.900611	0.130283	0.256905	1	1	1
hsa-miR-18a	1.6656	1.4251	1.27382	1.45484	0.197576	0.0163008	1	1	1	SNU1079 s
hsa-miR-18a*	1.21785	0.650113	0.628016	0.831995	0.334347	0.433232	1	1	1
hsa-miR-18b	1.79564	1.07844	1.53936	1.47114	0.363434	0.0880954	1	1	1
hsa-miR-18b*	1.47231	0.902686	0.126862	0.833953	0.675353	0.692129	1	1	1
hsa-miR-190	1.01556	0.9571	1.1478	1.04015	0.0976981	0.515872	1	1	1
hsa-miR-1908	1.50846	0.749299	1.06839	1.10872	0.381184	0.647203	1	1	1
hsa-miR-1909	0.762908	0.600148	0.651113	0.671389	0.083253	0.00239466	1	1	1	SNU1079 s
hsa-miR-1909*	1.01444	1.28021	0.812906	1.03585	0.234386	0.80415	1	1	1
hsa-miR-190b	1.00072	1.37839	0.919488	1.09953	0.24489	0.520278	1	1	1
hsa-miR-191	0.83554	1.00739	1.09479	0.979241	0.131898	0.79865	1	1	1
hsa-miR-191*	1.07004	0.739167	0.991041	0.933416	0.172799	0.541045	1	1	1
hsa-miR-1910	0.612377	0.77933	0.914753	0.76882	0.151462	0.0573596	1	1	1
hsa-miR-1911	0.797865	0.90904	1.3836	1.03017	0.31109	0.874754	1	1	1
hsa-miR-1911*	0.877902	1.10533	0.93844	0.973889	0.117784	0.720539	1	1	1
hsa-miR-1912	0.769908	1.16259	0.94733	0.959941	0.196642	0.742015	1	1	1
hsa-miR-1913	0.636736	0.493017	0.572628	0.56746	0.0719991	0.000481763	1	1	1	SNU1079 s
hsa-miR-1914	0.614456	1.16281	0.69741	0.824893	0.295572	0.36283	1	1	1
hsa-miR-1914*	0.819709	1.1511	0.903779	0.958195	0.172265	0.69584	1	1	1
hsa-miR-1915	1.05938	1.26599	0.713492	1.01295	0.279159	0.939808	1	1	1
hsa-miR-1915*	1.04725	0.80438	1.08614	0.979259	0.152692	0.825549	1	1	1
hsa-miR-192	1.32895	0.994172	1.04879	1.12397	0.179606	0.297917	1	1	1
hsa-miR-192-3p	1.18399	1.04477	1.28993	1.17289	0.122957	0.0715563	1	1	1
hsa-miR-192*	1.08661	1.01684	0.996045	1.03316	0.047437	0.292604	1	1	1
hsa-miR-193a-3p	0.918217	0.939185	0.835416	0.897606	0.0548691	0.0319065	1	1	1	SNU1079 s
hsa-miR-193a-5p	1.33075	0.849431	0.693636	0.95794	0.33213	0.837123	1	1	1
hsa-miR-193b	1.38139	1.06987	0.853934	1.10173	0.265166	0.54272	1	1	1
hsa-miR-193b-5p	1.3581	1.06064	0.953512	1.12409	0.209625	0.363189	1	1	1
hsa-miR-193b*	1.15816	1.16878	0.961607	1.09618	0.116669	0.226492	1	1	1
hsa-miR-194	0.858932	0.954048	0.979378	0.930786	0.0635032	0.132085	1	1	1
hsa-miR-194-3p	1.29048	1.31341	0.805165	1.13635	0.287044	0.456868	1	1	1
hsa-miR-194*	1.37415	0.843734	0.847262	1.02172	0.305225	0.907864	1	1	1
hsa-miR-195	1.0893	0.942704	0.961411	0.997805	0.079787	0.964278	1	1	1
hsa-miR-195-3p	0.774515	0.724606	0.608622	0.702581	0.0851111	0.00376016	1	1	1	SNU1079 s
hsa-miR-195*	0.908027	0.736783	0.700255	0.781688	0.110926	0.0270569	1	1	1	SNU1079 s
hsa-miR-196a	1.11106	1.3201	1.12668	1.18595	0.116443	0.0505431	1	1	1	SNU1079 s
hsa-miR-196a*	1.12568	1.14205	1.03137	1.0997	0.0597401	0.0445375	1	1	1	SNU1079 s
hsa-miR-196b	1.00779	0.940501	0.997696	0.981995	0.0362871	0.438559	1	1	1
hsa-miR-196b*	1.3575	1.20657	0.981557	1.18187	0.189183	0.171217	1	1	1
hsa-miR-197	0.505917	0.296063	0.287328	0.363103	0.123758	0.000875666	1	1	1	SNU1079 s
hsa-miR-1972	0.318057	1.01843	1.33367	0.89005	0.519833	0.732661	1	1	1
hsa-miR-198	1.09944	0.98248	0.898381	0.993434	0.100976	0.915749	1	1	1
hsa-miR-199a-3p,hsa-miR-199b-3p	1.22622	1.29537	0.820027	1.11387	0.256814	0.485324	1	1	1
hsa-miR-199a-5p	1.28147	1.2992	0.958531	1.17973	0.191773	0.179843	1	1	1
hsa-miR-199b-5p	1.15256	1.0243	0.877234	1.01803	0.137771	0.831777	1	1	1
hsa-miR-19a	1.15555	1.13324	1.0696	1.11946	0.0446026	0.00974032	1	1	1	SNU1079 s
hsa-miR-19a*	1.19445	0.70167	0.913191	0.936438	0.247212	0.679113	1	1	1
hsa-miR-19b	1.45938	1.2519	0.84002	1.18376	0.315249	0.36978	1	1	1
hsa-miR-19b-1-5p	1.21793	0.978923	0.951346	1.0494	0.146603	0.590785	1	1	1
hsa-miR-19b-1*	1.42914	0.927194	0.668185	1.00817	0.386889	0.972562	1	1	1
hsa-miR-19b-2*	1.5476	0.892574	1.43674	1.29231	0.350588	0.222204	1	1	1
hsa-miR-200a	1.01169	0.739022	0.968936	0.90655	0.14665	0.331646	1	1	1
hsa-miR-200a*	0.918597	1.0441	0.839547	0.934081	0.103152	0.330436	1	1	1
hsa-miR-200b	0.936726	0.969007	0.798576	0.901437	0.09053	0.132399	1	1	1
hsa-miR-200b*	1.18532	1.10464	0.825714	1.03856	0.188689	0.741261	1	1	1
hsa-miR-200c	0.862398	0.872622	0.853665	0.862895	0.00948869	1.51326e-05	1	1	1	SNU1079 s
hsa-miR-200c*	1.58966	1.10362	1.12119	1.27149	0.275686	0.163262	1	1	1
hsa-miR-202	2.577	1.41139	1.11911	1.7025	0.771312	0.18981	1	1	1
hsa-miR-202*	1.02861	0.762549	0.76452	0.851894	0.153047	0.169022	1	1	1
hsa-miR-203	0.963396	1.05784	1.12484	1.04869	0.0811117	0.357162	1	1	1
hsa-miR-204	0.937152	1.14093	1.09759	1.05856	0.107349	0.398258	1	1	1
hsa-miR-205	0.982278	1.01903	0.917332	0.97288	0.0514968	0.413295	1	1	1
hsa-miR-205*	1.10996	0.837041	1.43982	1.12894	0.301839	0.500433	1	1	1
hsa-miR-2053	1.76265	1.31163	1.08633	1.38687	0.344382	0.123559	1	1	1
hsa-miR-206	0.986246	0.952408	0.839372	0.926009	0.0769134	0.170994	1	1	1
hsa-miR-208a	1.26877	1.09274	0.916904	1.0928	0.175932	0.412595	1	1	1
hsa-miR-208b	1.37174	1.07648	0.910798	1.11967	0.233487	0.424829	1	1	1
hsa-miR-20a	0.945788	1.16236	0.824189	0.977446	0.171294	0.830789	1	1	1
hsa-miR-20a*	1.48063	1.11774	0.86701	1.15513	0.308515	0.432955	1	1	1
hsa-miR-20b	1.0181	0.937266	1.1006	1.01865	0.0816683	0.712572	1	1	1
hsa-miR-20b*	1.11725	0.904099	1.00277	1.00804	0.106674	0.902432	1	1	1
hsa-miR-21	0.844723	0.851273	0.753108	0.816368	0.0548824	0.00440767	1	1	1	SNU1079 s
hsa-miR-21*	1.3285	1.04249	0.712093	1.02769	0.308469	0.883957	1	1	1
hsa-miR-210	0.794149	1.05454	0.898679	0.91579	0.131038	0.328051	1	1	1
hsa-miR-211	-0.00563895	0.174602	0.0738601	0.0809411	0.090329	6.08947e-05	1	1	1	SNU1079 s
hsa-miR-2110	0.394311	1.04051	1.20195	0.878925	0.42738	0.64935	1	1	1
hsa-miR-2113	1.2501	1.1191	1.19568	1.18829	0.0658107	0.00773052	1	1	1	SNU1079 s
hsa-miR-2114	0.863504	0.820022	1.22509	0.969539	0.222381	0.824121	1	1	1
hsa-miR-2114*	1.14373	1.35479	1.24921	1.24925	0.105533	0.0149661	1	1	1	SNU1079 s
hsa-miR-2115	0.79865	0.946035	1.20339	0.982691	0.204844	0.890723	1	1	1
hsa-miR-2115*	0.771977	0.669607	1.0209	0.820827	0.180668	0.16098	1	1	1
hsa-miR-212	0.817405	1.0362	0.803291	0.885633	0.130588	0.203886	1	1	1
hsa-miR-214	1.00255	0.804263	1.02189	0.9429	0.120452	0.457724	1	1	1
hsa-miR-214*	1.17267	1.03548	1.07808	1.09541	0.0702169	0.0782139	1	1	1
hsa-miR-215	1.1444	0.947021	0.81616	0.969192	0.165237	0.762923	1	1	1
hsa-miR-216a	0.773346	0.798097	1.10386	0.891767	0.184093	0.366112	1	1	1
hsa-miR-216b	1.03236	1.22115	0.693026	0.982177	0.267613	0.913722	1	1	1
hsa-miR-217	1.58447	1.10193	0.968764	1.21839	0.323952	0.307808	1	1	1
hsa-miR-218	1.01508	1.04269	1.15303	1.07027	0.0729923	0.170767	1	1	1
hsa-miR-218-1*	1.71444	1.03432	1.08166	1.2768	0.379738	0.27534	1	1	1
hsa-miR-218-2*	1.20362	1.06742	1.10414	1.12506	0.0704715	0.0371597	1	1	1	SNU1079 s
hsa-miR-219-1-3p	2.02197	0.669574	1.00681	1.23278	0.70395	0.597465	1	1	1
hsa-miR-219-2-3p	1.39391	0.988177	1.07988	1.15399	0.212777	0.27829	1	1	1
hsa-miR-219-2-3p	1.20928	1.07948	1.0087	1.09915	0.101726	0.166635	1	1	1
hsa-miR-219-5p	1.02591	1.17564	1.12049	1.10735	0.0757265	0.0700441	1	1	1
hsa-miR-22	0.943706	0.813925	0.92977	0.8958	0.0712477	0.0644505	1	1	1
hsa-miR-22*	1.44491	0.82021	1.00338	1.0895	0.321132	0.654524	1	1	1
hsa-miR-221	0.820125	1.03439	0.984845	0.946455	0.112175	0.454833	1	1	1
hsa-miR-221*	0.727425	0.694391	0.812663	0.744826	0.0610259	0.00192906	1	1	1	SNU1079 s
hsa-miR-222	0.948994	1.10398	0.955622	1.00287	0.0876316	0.957545	1	1	1
hsa-miR-222*	0.801314	0.86259	0.626052	0.763319	0.122761	0.028853	1	1	1	SNU1079 s
hsa-miR-223	0.523876	0.506672	0.572827	0.534458	0.0343235	1.94631e-05	1	1	1	SNU1079 s
hsa-miR-223*	2.48382	0.861839	1.29496	1.54687	0.839823	0.322446	1	1	1
hsa-miR-224	0.83506	0.885546	0.737903	0.819503	0.0750406	0.014075	1	1	1	SNU1079 s
hsa-miR-224*	0.893672	0.75395	1.12055	0.922723	0.185018	0.509458	1	1	1
hsa-miR-2277-3p	1.23595	1.02187	1.01071	1.08951	0.126947	0.289045	1	1	1
hsa-miR-2277-5p	1.10022	1.04214	1.34748	1.16328	0.162145	0.156069	1	1	1
hsa-miR-2355-5p	1.22769	0.751243	1.06021	1.01305	0.241698	0.930011	1	1	1
hsa-miR-23a	0.96092	0.782637	0.818135	0.853897	0.0943689	0.0551382	1	1	1
hsa-miR-23a-5p	1.4973	1.07585	1.03545	1.20286	0.255785	0.241492	1	1	1
hsa-miR-23a*	1.2172	0.889438	0.744325	0.95032	0.242244	0.740368	1	1	1
hsa-miR-23b	0.895121	0.919621	0.99272	0.935821	0.0507763	0.0937713	1	1	1
hsa-miR-23b*	1.53088	1.25626	0.941482	1.24287	0.294926	0.226917	1	1	1
hsa-miR-23c	1.77547	1.32048	1.21591	1.43729	0.297504	0.0635845	1	1	1
hsa-miR-24	0.977927	1.14523	1.15121	1.09146	0.0983662	0.182598	1	1	1
hsa-miR-24-1*	1.43487	1.10968	1.01769	1.18741	0.219185	0.212726	1	1	1
hsa-miR-24-2*	1.33348	0.880828	0.761651	0.991985	0.301683	0.965503	1	1	1
hsa-miR-25	0.969181	0.908222	0.941691	0.939698	0.0305279	0.0267473	1	1	1	SNU1079 s
hsa-miR-25*	2.2172	0.939911	1.2151	1.4574	0.672233	0.303905	1	1	1
hsa-miR-26a	1.24718	0.896659	1.01384	1.05256	0.178439	0.636779	1	1	1
hsa-miR-26a-1-3p	0.96538	0.624706	0.674122	0.754736	0.184088	0.0822453	1	1	1
hsa-miR-26a-1*	1.21082	0.999923	1.01595	1.07557	0.117407	0.327403	1	1	1
hsa-miR-26a-2*	1.47239	1.05327	1.10942	1.21169	0.227509	0.182334	1	1	1
hsa-miR-26b	1.07316	1.11246	0.932861	1.03949	0.0944149	0.508851	1	1	1
hsa-miR-26b*	1.37803	0.710332	0.855558	0.981308	0.351164	0.930977	1	1	1
hsa-miR-27a	1.48291	1.24547	0.989625	1.23933	0.246698	0.168188	1	1	1
hsa-miR-27a*	1.52651	0.776325	1.05807	1.1203	0.378946	0.611666	1	1	1
hsa-miR-27b	1.08341	1.11392	1.07096	1.08943	0.0221059	0.00218385	1	1	1	SNU1079 s
hsa-miR-27b*	1.15869	1.16804	0.654646	0.993793	0.293747	0.972559	1	1	1
hsa-miR-28-3p	1.69974	1.03534	1.37567	1.37025	0.332232	0.125781	1	1	1
hsa-miR-28-5p	0.985493	1.01903	0.914129	0.972884	0.053575	0.430167	1	1	1
hsa-miR-2861	1.02725	0.750133	1.15636	0.977913	0.207557	0.862735	1	1	1
hsa-miR-296-3p	1.40123	1.04077	1.03687	1.15963	0.209247	0.256904	1	1	1
hsa-miR-296-5p	0.0820172	0.0532996	0.0833984	0.072905	0.0169929	7.5189e-08	1	1	1	SNU1079 s
hsa-miR-297	1.28	0.830109	0.856359	0.988824	0.252511	0.942577	1	1	1
hsa-miR-298	1.32904	0.94	0.780808	1.01662	0.282034	0.92363	1	1	1
hsa-miR-299-3p	0.945672	0.910811	0.89526	0.917248	0.0258148	0.00514907	1	1	1	SNU1079 s
hsa-miR-299-5p	0.705853	0.608208	0.673855	0.662639	0.0497794	0.0003013	1	1	1	SNU1079 s
hsa-miR-29a	1.23809	1.05823	0.947809	1.08138	0.146517	0.390531	1	1	1
hsa-miR-29a*	0.412771	0.787874	0.830904	0.677183	0.229996	0.0718982	1	1	1
hsa-miR-29b	1.59196	1.05706	1.19814	1.28238	0.277222	0.15245	1	1	1
hsa-miR-29b-1*	1.88687	1.27335	1.03059	1.39694	0.441315	0.19426	1	1	1
hsa-miR-29b-2*	1.47122	1.11314	0.821972	1.13545	0.325199	0.510576	1	1	1
hsa-miR-29c	0.734952	0.887295	0.819363	0.81387	0.0763198	0.0134328	1	1	1	SNU1079 s
hsa-miR-29c*	1.24123	1.1258	0.866337	1.07779	0.192002	0.521526	1	1	1
hsa-miR-300	2.26674	1.01904	1.2349	1.5069	0.666838	0.258336	1	1	1
hsa-miR-301a	0.746754	0.990894	1.03136	0.923001	0.15397	0.435253	1	1	1
hsa-miR-301b	1.87785	1.13447	0.672597	1.22831	0.60808	0.550957	1	1	1
hsa-miR-302a	1.05648	1.02685	1.01724	1.03352	0.0204567	0.0469419	1	1	1	SNU1079 s
hsa-miR-302a*	1.23345	0.960887	0.98948	1.06127	0.149796	0.517748	1	1	1
hsa-miR-302b	0.850333	0.779102	0.701525	0.776987	0.0744269	0.00656136	1	1	1	SNU1079 s
hsa-miR-302b*	1.59372	1.21228	0.916407	1.2408	0.339558	0.286659	1	1	1
hsa-miR-302c	0.842524	1.06449	0.943793	0.95027	0.111125	0.481541	1	1	1
hsa-miR-302c*	1.49175	1.01718	1.12196	1.2103	0.249315	0.217817	1	1	1
hsa-miR-302d	0.858932	0.719521	0.961003	0.846485	0.121221	0.0933293	1	1	1
hsa-miR-302d*	1.13856	0.831061	0.993732	0.987783	0.153833	0.897239	1	1	1
hsa-miR-302e	1.20318	1.15997	0.777588	1.04691	0.234239	0.746165	1	1	1
hsa-miR-302f	0.894436	1.64537	1.24388	1.26123	0.375765	0.294929	1	1	1
hsa-miR-3065-3p	1.09479	1.37275	1.34587	1.27114	0.15331	0.0375394	1	1	1	SNU1079 s
hsa-miR-3065-5p	1.03779	0.845675	0.968798	0.950755	0.0973206	0.430273	1	1	1
hsa-miR-30a	1.07788	0.845275	1.05333	0.992161	0.127798	0.920506	1	1	1
hsa-miR-30a*	1.19269	0.871926	1.01971	1.02811	0.160547	0.776818	1	1	1
hsa-miR-30b	0.768119	0.92919	1.04168	0.912998	0.137499	0.334656	1	1	1
hsa-miR-30b*	0.863887	0.750356	0.819097	0.811113	0.0571852	0.00461935	1	1	1	SNU1079 s
hsa-miR-30c	1.4094	1.23904	0.991265	1.21323	0.210258	0.153833	1	1	1
hsa-miR-30c-1*	1.24822	1.04087	1.25121	1.1801	0.120587	0.0608866	1	1	1
hsa-miR-30c-2*	1.29035	1.39621	1.17256	1.28637	0.111875	0.0113899	1	1	1	SNU1079 s
hsa-miR-30d	1.4786	1.15989	1.05629	1.23159	0.220098	0.14246	1	1	1
hsa-miR-30d-3p	1.27431	1.2876	0.989686	1.18386	0.168295	0.131403	1	1	1
hsa-miR-30d*	1.40257	1.1352	1.1651	1.23429	0.146498	0.050329	1	1	1	SNU1079 s
hsa-miR-30e	0.74592	0.80826	0.869707	0.807962	0.061894	0.00579176	1	1	1	SNU1079 s
hsa-miR-30e*	0.787334	0.811354	0.806763	0.801817	0.0127506	1.13181e-05	1	1	1	SNU1079 s
hsa-miR-31	1.78916	1.17139	1.16919	1.37658	0.357306	0.141971	1	1	1
hsa-miR-31*	0.926245	0.773108	0.940833	0.880062	0.0929118	0.0890291	1	1	1
hsa-miR-3116	0.811072	1.1786	1.0932	1.02763	0.19234	0.815787	1	1	1
hsa-miR-3118	1.84689	1.27907	1.08456	1.40351	0.396102	0.152425	1	1	1
hsa-miR-3120	0.835702	0.780666	1.27149	0.96262	0.268903	0.821571	1	1	1
hsa-miR-3121	0.989393	0.958361	1.06223	1.00333	0.0533192	0.919108	1	1	1
hsa-miR-3123	0.933896	0.883654	1.35065	1.05607	0.25635	0.724072	1	1	1
hsa-miR-3124	1.122	1.2077	1.14525	1.15831	0.0443159	0.00346725	1	1	1	SNU1079 s
hsa-miR-3126-3p	0.77999	0.864133	0.821308	0.82181	0.0420735	0.00183838	1	1	1	SNU1079 s
hsa-miR-3126-5p	1.62646	1.23662	0.895811	1.25297	0.365601	0.296896	1	1	1
hsa-miR-3129	1.05898	0.815267	1.12682	1.00036	0.163842	0.997176	1	1	1
hsa-miR-3130-3p	1.19051	1.11478	1.4868	1.26403	0.196603	0.0805969	1	1	1
hsa-miR-3130-5p	1.87467	1.15352	0.986917	1.33837	0.471863	0.282069	1	1	1
hsa-miR-3136	1.07624	0.95323	0.979736	1.00307	0.0647396	0.938508	1	1	1
hsa-miR-3138	0.884207	0.947161	1.41881	1.08339	0.292181	0.646975	1	1	1
hsa-miR-3140	1.20729	1.0992	1.45255	1.25301	0.181054	0.0727282	1	1	1
hsa-miR-3142	1.32865	1.15485	0.888237	1.12391	0.221832	0.388077	1	1	1
hsa-miR-3144-3p	0.78241	0.892038	1.02072	0.898391	0.119284	0.214136	1	1	1
hsa-miR-3144-5p	1.39352	0.804645	0.933768	1.04398	0.30952	0.817722	1	1	1
hsa-miR-3149	1.4577	1.1995	0.758958	1.13872	0.353313	0.533803	1	1	1
hsa-miR-3151	1.47854	1.41472	1.11929	1.33752	0.191662	0.0380224	1	1	1	SNU1079 s
hsa-miR-3152	1.88162	1.43795	1.11004	1.47654	0.387233	0.10004	1	1	1
hsa-miR-3154	0.87485	0.989833	0.960853	0.941846	0.0598014	0.167398	1	1	1
hsa-miR-3158	1.85579	1.2687	0.965873	1.36345	0.452463	0.236515	1	1	1
hsa-miR-3164	0.68271	1.24699	1.18485	1.03818	0.309413	0.841198	1	1	1
hsa-miR-3167	0.903674	0.94128	1.46147	1.10214	0.311755	0.600725	1	1	1
hsa-miR-3171	0.97767	0.989019	0.859706	0.942132	0.0716081	0.234179	1	1	1
hsa-miR-3175	1.56434	1.35827	1.13707	1.35323	0.21368	0.0457819	1	1	1	SNU1079 s
hsa-miR-3179	0.910235	0.892852	1.2061	1.00306	0.176048	0.977421	1	1	1
hsa-miR-3180	0.807201	0.882528	1.23229	0.974006	0.226828	0.852341	1	1	1
hsa-miR-3180-3p	1.30146	1.41758	0.640697	1.11991	0.419052	0.646159	1	1	1
hsa-miR-3180-5p	0.0411398	0.0270341	0.0218889	0.0300209	0.00996693	7.43024e-09	1	1	1	SNU1079 s
hsa-miR-3182	1.40242	1.16018	1.02513	1.19591	0.191165	0.150549	1	1	1
hsa-miR-3184	0.782195	0.964305	1.64931	1.13194	0.45722	0.643452	1	1	1
hsa-miR-3186-3p	0.734496	1.42675	1.27236	1.14453	0.363397	0.528771	1	1	1
hsa-miR-3186-5p	1.05984	1.08162	1.29377	1.14508	0.129233	0.12375	1	1	1
hsa-miR-3190	0.932068	0.79318	1.09648	0.940578	0.151831	0.535037	1	1	1
hsa-miR-3192	1.10098	0.89792	0.850725	0.949874	0.13297	0.549424	1	1	1
hsa-miR-32	1.65283	1.15834	1.12233	1.31117	0.296437	0.143191	1	1	1
hsa-miR-32*	1.00434	0.927744	1.08726	1.00645	0.0797776	0.895438	1	1	1
hsa-miR-3200-3p	0.381998	0.403988	0.587978	0.457988	0.11311	0.00115074	1	1	1	SNU1079 s
hsa-miR-3200-5p	0.717395	0.985453	1.18785	0.963565	0.235988	0.802368	1	1	1
hsa-miR-320a	0.939129	0.758101	1.04856	0.915265	0.146695	0.373694	1	1	1
hsa-miR-320b	0.696579	0.860974	0.929008	0.828854	0.119497	0.0681619	1	1	1
hsa-miR-320c	1.1462	1.53889	2.56427	1.74979	0.732184	0.150789	1	1	1
hsa-miR-320d	0.75231	1.23208	1.3081	1.0975	0.301347	0.605119	1	1	1
hsa-miR-320e	1.10363	1.43452	1.32526	1.28781	0.168595	0.0416885	1	1	1	SNU1079 s
hsa-miR-323-3p	0.842744	0.655252	1.16646	0.888152	0.258612	0.495446	1	1	1
hsa-miR-323-5p	1.31997	1.31935	1.22219	1.28717	0.0562734	0.000904477	1	1	1	SNU1079 s
hsa-miR-323b-3p	1.20428	1.30211	1.27063	1.25901	0.0499403	0.000849989	1	1	1	SNU1079 s
hsa-miR-323b-5p	0.932466	0.779074	0.852289	0.85461	0.0767224	0.0304357	1	1	1	SNU1079 s
hsa-miR-324-3p	0.124237	0.159199	0.118171	0.133869	0.0221451	2.84479e-07	1	1	1	SNU1079 s
hsa-miR-324-5p	1.01836	0.900186	0.833539	0.917362	0.0936001	0.200947	1	1	1
hsa-miR-325	0.929758	0.880181	0.999861	0.9366	0.0601324	0.141857	1	1	1
hsa-miR-326	0.530732	0.337189	0.507558	0.458493	0.105689	0.000890675	1	1	1	SNU1079 s
hsa-miR-328	0.526827	0.416927	0.718034	0.553929	0.152372	0.00712741	1	1	1	SNU1079 s
hsa-miR-329	0.572089	0.595991	0.70209	0.62339	0.0691963	0.000705954	1	1	1	SNU1079 s
hsa-miR-330-3p	0.803373	0.883254	0.811774	0.8328	0.0438953	0.00273455	1	1	1	SNU1079 s
hsa-miR-330-5p	1.64038	1.57323	1.10774	1.44045	0.290086	0.0581957	1	1	1
hsa-miR-331-3p	0.467513	0.620985	1.31708	0.801861	0.452747	0.49065	1	1	1
hsa-miR-331-5p	1.35378	1.40308	1.01611	1.25766	0.210629	0.101483	1	1	1
hsa-miR-335	0.924432	1.0208	0.856873	0.934036	0.0823853	0.237776	1	1	1
hsa-miR-335*	1.43312	1.53155	1.43738	1.46735	0.0556416	0.000129835	1	1	1	SNU1079 s
hsa-miR-337-3p	1.20219	0.957159	1.39036	1.18324	0.217222	0.217796	1	1	1
hsa-miR-337-5p	0.829568	0.876781	0.775956	0.827435	0.0504463	0.00406568	1	1	1	SNU1079 s
hsa-miR-338-3p	0.846911	0.98119	0.87379	0.900631	0.0710494	0.0725717	1	1	1
hsa-miR-338-5p	1.34779	1.28073	0.928832	1.18578	0.225038	0.225964	1	1	1
hsa-miR-339-3p	0.826802	0.813036	1.2135	0.951112	0.227337	0.728436	1	1	1
hsa-miR-339-5p	0.955888	0.90628	0.890358	0.917509	0.0341773	0.0139123	1	1	1	SNU1079 s
hsa-miR-33a	1.33513	1.04024	1.11734	1.16424	0.152934	0.136392	1	1	1
hsa-miR-33a*	1.44685	0.767168	0.889604	1.03454	0.362279	0.876846	1	1	1
hsa-miR-33b	1.01029	0.888375	0.920503	0.939721	0.0631875	0.173815	1	1	1
hsa-miR-33b*	0.875131	0.936716	0.852846	0.888231	0.0434425	0.0111927	1	1	1	SNU1079 s
hsa-miR-340	1.3396	1.44726	1.08226	1.28971	0.187545	0.0554829	1	1	1
hsa-miR-340*	0.892143	0.568154	0.891641	0.783979	0.18691	0.115877	1	1	1
hsa-miR-342-3p	0.785448	0.868966	0.968236	0.874217	0.0915072	0.0759206	1	1	1
hsa-miR-342-5p	1.46327	1.20619	1.29681	1.32209	0.130389	0.0128622	1	1	1	SNU1079 s
hsa-miR-345	0.803667	0.985344	0.802462	0.863824	0.105241	0.0885065	1	1	1
hsa-miR-346	0.220659	0.464036	0.478584	0.387759	0.144896	0.00185453	1	1	1	SNU1079 s
hsa-miR-34a	1.09801	1.00604	0.704291	0.936116	0.205965	0.619599	1	1	1
hsa-miR-34a*	0.836161	0.675304	0.805168	0.772211	0.0853428	0.00985865	1	1	1	SNU1079 s
hsa-miR-34b	1.18725	0.885011	1.15927	1.07718	0.167007	0.468318	1	1	1
hsa-miR-34b*	0.916337	0.764531	0.792432	0.824433	0.0808042	0.0197184	1	1	1	SNU1079 s
hsa-miR-34c-3p	1.2461	0.876248	1.082	1.06812	0.185318	0.558956	1	1	1
hsa-miR-34c-5p	1.15243	0.904405	0.973836	1.01022	0.127954	0.896613	1	1	1
hsa-miR-3605-3p	1.18739	0.854309	1.48202	1.17458	0.314052	0.390165	1	1	1
hsa-miR-3605-5p	1.50358	1.24623	0.885181	1.21167	0.310647	0.303322	1	1	1
hsa-miR-3609	1.44381	1.31249	1.21393	1.32341	0.115327	0.00829641	1	1	1	SNU1079 s
hsa-miR-361-3p	0.0856205	0.189637	0.096839	0.124032	0.0570919	1.19169e-05	1	1	1	SNU1079 s
hsa-miR-361-5p	0.864986	0.911437	0.744927	0.84045	0.0859241	0.0323974	1	1	1	SNU1079 s
hsa-miR-362-3p	0.827096	0.599351	0.794343	0.740263	0.123128	0.0216996	1	1	1	SNU1079 s
hsa-miR-362-5p	0.725376	0.56842	0.743242	0.679013	0.0961913	0.00445088	1	1	1	SNU1079 s
hsa-miR-363	0.708015	0.679628	0.661273	0.682972	0.0235499	2.00523e-05	1	1	1	SNU1079 s
hsa-miR-363*	1.06862	0.957978	1.14242	1.05634	0.0928316	0.352485	1	1	1
hsa-miR-3646	0.75649	1.34053	1.40741	1.16814	0.358067	0.46166	1	1	1
hsa-miR-3647-5p	1.3762	1.03939	0.948443	1.12134	0.225349	0.403795	1	1	1
hsa-miR-365	0.585	0.512276	0.497816	0.531698	0.0467245	6.46298e-05	1	1	1	SNU1079 s
hsa-miR-365*	1.42199	1.07042	1.15648	1.21629	0.18326	0.110406	1	1	1
hsa-miR-3650	1.27973	1.06485	1.50614	1.28357	0.22067	0.0900312	1	1	1
hsa-miR-3653	1.17191	0.78148	1.1126	1.022	0.210394	0.865103	1	1	1
hsa-miR-3658	1.12124	1.28736	0.597532	1.00204	0.360029	0.992627	1	1	1
hsa-miR-365a-5p	1.50403	1.22483	0.863005	1.19729	0.321398	0.347616	1	1	1
hsa-miR-367	1.10115	0.926813	1.01362	1.01386	0.0871664	0.796649	1	1	1
hsa-miR-367*	0.159792	0.246828	0.466565	0.291061	0.158098	0.00148129	1	1	1	SNU1079 s
hsa-miR-369-3p	1.09566	0.894983	0.787103	0.925916	0.156587	0.458539	1	1	1
hsa-miR-369-5p	0.958169	0.702786	0.974478	0.878478	0.152372	0.239311	1	1	1
hsa-miR-370	1.11567	0.985363	0.964153	1.02173	0.082042	0.670267	1	1	1
hsa-miR-371-3p	0.607055	0.868628	1.10469	0.860124	0.248926	0.385531	1	1	1
hsa-miR-371-5p	1.22668	0.979609	1.19806	1.13478	0.135143	0.159164	1	1	1
hsa-miR-372	0.871245	0.970145	0.880944	0.907445	0.0545162	0.0423638	1	1	1	SNU1079 s
hsa-miR-373	0.87931	0.856953	0.805407	0.847223	0.0379003	0.00221345	1	1	1	SNU1079 s
hsa-miR-373*	1.06044	0.971825	1.09108	1.04111	0.0619312	0.314271	1	1	1
hsa-miR-374a	0.88708	0.850111	0.864865	0.867352	0.0186097	0.000247346	1	1	1	SNU1079 s
hsa-miR-374a*	1.53596	0.974078	1.01339	1.17448	0.31367	0.389885	1	1	1
hsa-miR-374b	1.46262	0.644216	0.5954	0.900747	0.487212	0.742011	1	1	1
hsa-miR-374b*	1.0459	1.16957	0.990389	1.06862	0.0917277	0.264779	1	1	1
hsa-miR-375	1.05087	0.907405	1.04536	1.00121	0.0812839	0.980664	1	1	1
hsa-miR-376a	1.02512	1.01234	1.05797	1.03181	0.0235363	0.0793015	1	1	1
hsa-miR-376a*	0.129763	0.817653	0.87146	0.606292	0.413562	0.174514	1	1	1
hsa-miR-376b	1.23539	0.929669	1.17537	1.11348	0.161986	0.291739	1	1	1
hsa-miR-376c	0.898854	0.810701	0.88357	0.864375	0.0471072	0.00756128	1	1	1	SNU1079 s
hsa-miR-377	0.81063	0.876513	1.00557	0.897571	0.0991619	0.148104	1	1	1
hsa-miR-377-5p	1.28649	0.982386	0.887998	1.05229	0.208239	0.686049	1	1	1
hsa-miR-377*	0.862121	0.815699	0.919946	0.865922	0.0522274	0.011277	1	1	1	SNU1079 s
hsa-miR-378, hsa-miR-378c	1.03499	0.917437	0.870582	0.941002	0.084698	0.294103	1	1	1
hsa-miR-378*	1.04205	0.803197	0.919701	0.921649	0.119439	0.319324	1	1	1
hsa-miR-378b	1.38244	1.30468	1.32515	1.33742	0.0403082	0.000131566	1	1	1	SNU1079 s
hsa-miR-378c	1.16922	0.870327	1.21571	1.08508	0.187433	0.475679	1	1	1
hsa-miR-379	1.03674	0.754351	0.98422	0.925104	0.150191	0.436456	1	1	1
hsa-miR-379-3p	1.06664	0.957694	0.943503	0.98928	0.0673727	0.796504	1	1	1
hsa-miR-379*	1.01264	0.855969	0.739182	0.869264	0.137213	0.17423	1	1	1
hsa-miR-380	1.29061	0.987065	1.58935	1.28901	0.301147	0.171801	1	1	1
hsa-miR-380*	0.947201	0.822511	0.93061	0.900107	0.0677107	0.062952	1	1	1
hsa-miR-381	0.765267	0.807838	0.927868	0.833658	0.0843192	0.0268556	1	1	1	SNU1079 s
hsa-miR-382	1.01529	0.851387	0.880791	0.915822	0.0873864	0.170551	1	1	1
hsa-miR-383	0.886492	0.911849	0.906176	0.901505	0.013308	0.00021345	1	1	1	SNU1079 s
hsa-miR-384	1.3264	0.995286	1.16194	1.16121	0.165557	0.166967	1	1	1
hsa-miR-3910	1.66442	1.18446	0.99277	1.28055	0.345985	0.232866	1	1	1
hsa-miR-3917	1.50437	1.60691	0.990833	1.36737	0.330097	0.126159	1	1	1
hsa-miR-409-3p	1.56448	0.999876	1.01287	1.19241	0.32229	0.359527	1	1	1
hsa-miR-409-5p	0.770005	0.704051	0.676674	0.71691	0.0479761	0.000516522	1	1	1	SNU1079 s
hsa-miR-410	1.4887	0.950547	1.03892	1.15939	0.288593	0.392946	1	1	1
hsa-miR-411	1.21212	0.611343	0.927279	0.916914	0.300523	0.657037	1	1	1
hsa-miR-411*	1.16881	1.0249	0.979305	1.05767	0.0989118	0.369672	1	1	1
hsa-miR-412	0.770252	1.362	0.931941	1.0214	0.305848	0.909394	1	1	1
hsa-miR-412	0.580534	1.02346	0.899547	0.834514	0.228513	0.278021	1	1	1
hsa-miR-421	1.50745	0.654568	1.0164	1.05947	0.428069	0.821671	1	1	1
hsa-miR-422a	0.884137	0.829628	1.06688	0.926882	0.124268	0.365771	1	1	1
hsa-miR-423-3p	1.01292	0.790306	1.02301	0.94208	0.131537	0.48815	1	1	1
hsa-miR-423-5p	1.40676	1.31016	0.907223	1.20805	0.26496	0.245433	1	1	1
hsa-miR-424	1.0281	0.888326	1.11338	1.00993	0.113619	0.886963	1	1	1
hsa-miR-424*	0.836573	0.938068	0.853244	0.875962	0.0544274	0.0168564	1	1	1	SNU1079 s
hsa-miR-425	1.18368	0.828954	0.932455	0.981696	0.182417	0.870469	1	1	1
hsa-miR-425*	1.05201	0.915421	1.12854	1.03199	0.107962	0.634829	1	1	1
hsa-miR-429	0.735559	0.588003	0.640562	0.654708	0.0747885	0.00132596	1	1	1	SNU1079 s
hsa-miR-431	0.988659	0.902718	0.782612	0.89133	0.103495	0.143098	1	1	1
hsa-miR-431*	1.28848	1.5658	0.942126	1.26547	0.312475	0.215124	1	1	1
hsa-miR-432	1.0811	0.910333	1.06632	1.01925	0.0946166	0.74229	1	1	1
hsa-miR-432*	0.892143	1.21918	0.979723	1.03035	0.169297	0.771681	1	1	1
hsa-miR-433	0.951632	0.703254	0.862648	0.839178	0.125841	0.0912681	1	1	1
hsa-miR-448	0.7024	0.798791	0.748018	0.749736	0.0482184	0.000847547	1	1	1	SNU1079 s
hsa-miR-449a	0.976288	0.868122	0.876357	0.906922	0.060213	0.0553772	1	1	1
hsa-miR-449a	0.856286	1.14837	0.862305	0.955652	0.166922	0.669299	1	1	1
hsa-miR-449b	1.07161	1.0593	1.04717	1.05936	0.0122223	0.00109324	1	1	1	SNU1079 s
hsa-miR-449b*	1.2496	1.06185	0.804748	1.03873	0.223326	0.778834	1	1	1
hsa-miR-449c	0.821612	1.01198	1.26389	1.0325	0.221853	0.812232	1	1	1
hsa-miR-449c*	1.20029	1.59292	1.0822	1.2918	0.267375	0.131705	1	1	1
hsa-miR-450a	0.999452	0.716052	0.97232	0.895941	0.156378	0.313282	1	1	1
hsa-miR-450b-3p	1.34129	0.981985	1.44003	1.25443	0.241058	0.141529	1	1	1
hsa-miR-450b-5p	1.12413	0.995422	0.905698	1.00842	0.109796	0.900769	1	1	1
hsa-miR-451	0.907585	0.794947	0.680641	0.794391	0.113473	0.0349013	1	1	1	SNU1079 s
hsa-miR-452	0.977793	0.815699	0.82849	0.873994	0.0901199	0.0726242	1	1	1
hsa-miR-452*	0.853645	0.792429	0.832151	0.826075	0.0310567	0.000632291	1	1	1	SNU1079 s
hsa-miR-454	0.975968	0.791159	0.944621	0.903916	0.0989001	0.167716	1	1	1
hsa-miR-454*	0.852585	0.826842	1.48986	1.05643	0.375581	0.807536	1	1	1
hsa-miR-455-3p	1.27954	0.982435	1.23666	1.16621	0.160593	0.147494	1	1	1
hsa-miR-455-5p	1.61803	0.880924	0.966928	1.15529	0.403043	0.541065	1	1	1
hsa-miR-466	1.50084	1.1083	1.17322	1.26079	0.210413	0.0983422	1	1	1
hsa-miR-483-3p	0.3504	0.360839	0.301959	0.337733	0.0314175	3.35966e-06	1	1	1	SNU1079 s
hsa-miR-483-5p	1.06862	0.854618	0.774682	0.899308	0.151981	0.315126	1	1	1
hsa-miR-484	0.765833	0.40198	0.592316	0.586709	0.181991	0.0170545	1	1	1	SNU1079 s
hsa-miR-485-3p	1.35293	0.634028	0.933522	0.973492	0.361112	0.904962	1	1	1
hsa-miR-485-5p	1.37679	0.769891	0.749898	0.965528	0.356308	0.87505	1	1	1
hsa-miR-486-3p	0.851231	0.79755	0.78105	0.809944	0.0366953	0.000854423	1	1	1	SNU1079 s
hsa-miR-486-3p	1.12714	1.01042	0.873116	1.00356	0.127153	0.963648	1	1	1
hsa-miR-486-5p	0.0414205	0.126212	0.0970483	0.0882268	0.0430784	3.30559e-06	1	1	1	SNU1079 s
hsa-miR-487a	1.14821	0.86023	1.28529	1.09791	0.21695	0.478079	1	1	1
hsa-miR-487b	1.24575	0.908311	1.06853	1.0742	0.168792	0.488843	1	1	1
hsa-miR-488	0.840576	0.735239	0.795696	0.790504	0.0528602	0.00235855	1	1	1	SNU1079 s
hsa-miR-488*	0.718429	0.644497	0.661815	0.674914	0.0386679	0.000129355	1	1	1	SNU1079 s
hsa-miR-489	0.853821	0.783007	0.733053	0.78996	0.0606834	0.00389433	1	1	1	SNU1079 s
hsa-miR-490-3p	1.38005	0.853619	0.802461	1.01204	0.319727	0.951112	1	1	1
hsa-miR-490-5p	1.13655	0.773339	0.920901	0.943598	0.182669	0.621133	1	1	1
hsa-miR-490-5p	1.24695	1.24109	1.1116	1.19988	0.0765076	0.0106165	1	1	1	SNU1079 s
hsa-miR-491-3p	0.802078	0.686816	0.628304	0.705733	0.0884177	0.00449398	1	1	1	SNU1079 s
hsa-miR-491-3p	0.912425	0.726927	0.697652	0.779001	0.116472	0.0303158	1	1	1	SNU1079 s
hsa-miR-491-5p	1.02342	0.670159	0.839869	0.844484	0.176677	0.202042	1	1	1
hsa-miR-492	1.37314	0.843761	0.9053	1.04073	0.28951	0.819458	1	1	1
hsa-miR-493	0.850701	0.700827	0.856508	0.802678	0.0882541	0.0179541	1	1	1	SNU1079 s
hsa-miR-493*	0.669512	0.574443	0.739182	0.661046	0.0826956	0.00207924	1	1	1	SNU1079 s
hsa-miR-494	1.43166	0.864013	0.901451	1.06571	0.317476	0.738101	1	1	1
hsa-miR-495	1.0149	0.730707	0.800273	0.848626	0.148137	0.151458	1	1	1
hsa-miR-496	0.844567	0.594514	0.954334	0.797805	0.184411	0.130377	1	1	1
hsa-miR-497	1.6078	0.72815	0.77674	1.03756	0.494439	0.901661	1	1	1
hsa-miR-497*	1.27872	1.2969	1.31753	1.29772	0.0194201	1.19569e-05	1	1	1	SNU1079 s
hsa-miR-498	0.846522	1.00599	0.828171	0.893561	0.0977986	0.132503	1	1	1
hsa-miR-499-3p	0.904034	0.649208	0.736635	0.763292	0.129488	0.0339797	1	1	1	SNU1079 s
hsa-miR-499-5p	0.391228	0.835306	0.756569	0.661034	0.236953	0.068377	1	1	1
hsa-miR-500a	0.945122	0.968425	0.864149	0.925898	0.0547314	0.0789415	1	1	1
hsa-miR-500a*	0.804374	0.724956	1.21811	0.915815	0.264793	0.611169	1	1	1
hsa-miR-500b	1.35869	1.07527	0.973447	1.1358	0.199627	0.303993	1	1	1
hsa-miR-501-3p	1.00876	0.944049	1.35494	1.10258	0.220931	0.466347	1	1	1
hsa-miR-501-5p	1.01411	0.907015	0.894953	0.938693	0.0655932	0.18079	1	1	1
hsa-miR-502-3p	1.00623	0.937143	1.13075	1.02471	0.0981164	0.685206	1	1	1
hsa-miR-502-5p	0.974614	0.864286	0.995881	0.944927	0.0706421	0.248258	1	1	1
hsa-miR-503	0.866772	0.80136	0.885162	0.851098	0.0440448	0.00424456	1	1	1	SNU1079 s
hsa-miR-504	0.804347	0.784739	0.731274	0.773454	0.0378211	0.00048729	1	1	1	SNU1079 s
hsa-miR-505	0.964371	0.879976	0.919787	0.921378	0.0422201	0.032115	1	1	1	SNU1079 s
hsa-miR-505*	0.788421	0.859124	0.713154	0.7869	0.0729967	0.00719869	1	1	1	SNU1079 s
hsa-miR-506	1.21914	0.892635	1.31817	1.14332	0.22267	0.327401	1	1	1
hsa-miR-507	1.04831	0.948514	0.864786	0.953871	0.0918815	0.433606	1	1	1
hsa-miR-508-3p	1.08899	0.960272	1.06059	1.03662	0.0676254	0.401402	1	1	1
hsa-miR-508-5p	0.968374	0.71918	1.37731	1.02162	0.332279	0.915698	1	1	1
hsa-miR-509-3-5p	1.01741	0.925696	0.93881	0.960639	0.0496006	0.241264	1	1	1
hsa-miR-509-3p	0.809318	0.826022	0.872825	0.836055	0.0329204	0.000993197	1	1	1	SNU1079 s
hsa-miR-509-5p	1.19725	1.21587	1.14863	1.18725	0.0347174	0.000731097	1	1	1	SNU1079 s
hsa-miR-510	0.979441	1.10558	0.856269	0.980431	0.12466	0.799158	1	1	1
hsa-miR-511	1.07092	1.03438	1.02852	1.04461	0.0229761	0.0282376	1	1	1	SNU1079 s
hsa-miR-512-3p	0.964136	1.20771	1.06664	1.0795	0.122297	0.323189	1	1	1
hsa-miR-512-5p	0.775235	0.693166	0.861283	0.776561	0.0840667	0.0100039	1	1	1	SNU1079 s
hsa-miR-513a-3p	0.726241	1.04057	0.875293	0.8807	0.157233	0.25908	1	1	1
hsa-miR-513a-5p	0.84275	0.93431	0.724831	0.833963	0.105015	0.0519863	1	1	1	SNU1079 s
hsa-miR-513b	0.890134	1.17757	0.690084	0.919263	0.245045	0.598751	1	1	1
hsa-miR-513c	1.00133	0.722833	0.946624	0.890263	0.147556	0.267168	1	1	1
hsa-miR-514	0.83257	1.18627	1.14197	1.0536	0.192696	0.655128	1	1	1
hsa-miR-514b-3p	1.30097	0.991123	1.15932	1.15047	0.155111	0.168212	1	1	1
hsa-miR-514b-5p	1.25666	0.779728	1.55968	1.19869	0.393194	0.430853	1	1	1
hsa-miR-515-3p	1.61073	1.03078	1.02076	1.22076	0.337766	0.320886	1	1	1
hsa-miR-515-5p	1.32313	1.06435	1.15134	1.17961	0.131686	0.0774649	1	1	1
hsa-miR-516a-5p	1.33895	1.1662	1.02076	1.1753	0.159292	0.12932	1	1	1
hsa-miR-516b	1.02992	0.835159	0.774674	0.879917	0.133379	0.193916	1	1	1
hsa-miR-517*	0.431838	0.551682	0.578167	0.520562	0.0779702	0.00044014	1	1	1	SNU1079 s
hsa-miR-517a	0.733183	1.23584	2.22471	1.39791	0.758857	0.415135	1	1	1
hsa-miR-517b	0.74336	1.04712	0.812521	0.867668	0.159214	0.22339	1	1	1
hsa-miR-517c	0.968233	0.984961	1.02502	0.992739	0.029182	0.688686	1	1	1
hsa-miR-518a-3p	0.792301	0.622318	1.04381	0.819477	0.212057	0.214368	1	1	1
hsa-miR-518a-5p,hsa-miR-527	1.1156	0.883341	0.824128	0.941025	0.154062	0.543566	1	1	1
hsa-miR-518b	0.76191	0.709445	0.569571	0.680309	0.0994247	0.0050926	1	1	1	SNU1079 s
hsa-miR-518c	0.844482	0.83402	0.861629	0.84671	0.013939	4.47558e-05	1	1	1	SNU1079 s
hsa-miR-518c*	0.297457	0.579262	0.594093	0.490271	0.167146	0.00616151	1	1	1	SNU1079 s
hsa-miR-518d-3p	1.11227	1.02534	1.36186	1.16649	0.174692	0.174142	1	1	1
hsa-miR-518e	1.19537	1.08821	0.961318	1.08163	0.117164	0.293996	1	1	1
hsa-miR-518f	0.999644	0.950759	0.814696	0.9217	0.0958375	0.229956	1	1	1
hsa-miR-518f*	0.85813	0.876673	0.964782	0.899862	0.0569821	0.0382579	1	1	1	SNU1079 s
hsa-miR-519a	1.16717	1.05759	1.35633	1.19369	0.151128	0.0906228	1	1	1
hsa-miR-519b-3p	1.18406	0.917168	1.1501	1.08377	0.145281	0.374432	1	1	1
hsa-miR-519c-3p	1.27478	1.22741	1.16729	1.22316	0.0538711	0.00199813	1	1	1	SNU1079 s
hsa-miR-519d	1.35758	1.22944	1.27783	1.28829	0.0647028	0.00151773	1	1	1	SNU1079 s
hsa-miR-519e	1.69097	0.981468	1.20694	1.29312	0.362517	0.233963	1	1	1
hsa-miR-519e*	1.00707	0.914081	1.3572	1.09278	0.233662	0.529407	1	1	1
hsa-miR-520a-3p	0.99885	1.03443	1.01023	1.0145	0.0181735	0.239035	1	1	1
hsa-miR-520a-5p	0.525498	0.594616	0.789933	0.636682	0.137145	0.0101185	1	1	1	SNU1079 s
hsa-miR-520b	1.21286	0.867128	1.25986	1.11328	0.214469	0.412015	1	1	1
hsa-miR-520c-3p	1.09875	1.6911	2.34367	1.71117	0.6227	0.119055	1	1	1
hsa-miR-520d-3p	1.0778	0.856972	0.965316	0.966698	0.110423	0.62901	1	1	1
hsa-miR-520d-5p	1.28586	0.685155	1.00776	0.992927	0.300628	0.969447	1	1	1
hsa-miR-520e	0.757159	0.878134	1.11604	0.917113	0.18259	0.475675	1	1	1
hsa-miR-520f	1.12845	1.53445	0.905933	1.18961	0.318693	0.360999	1	1	1
hsa-miR-520g	1.06461	0.845842	0.854636	0.921695	0.123844	0.334967	1	1	1
hsa-miR-520h	1.85808	1.01547	1.2206	1.36471	0.439404	0.223914	1	1	1
hsa-miR-521	0.961145	0.749901	0.999434	0.903493	0.134385	0.28147	1	1	1
hsa-miR-522	0.90979	0.985367	1.23639	1.04385	0.170972	0.679865	1	1	1
hsa-miR-523	1.15171	0.731298	0.927335	0.93678	0.210364	0.630178	1	1	1
hsa-miR-524-3p	0.763343	0.751485	0.713969	0.742932	0.0257741	6.58889e-05	1	1	1	SNU1079 s
hsa-miR-524-5p	1.17252	0.924114	1.52065	1.20576	0.299655	0.300081	1	1	1
hsa-miR-525-3p	0.955866	0.751241	0.956321	0.887809	0.118272	0.175728	1	1	1
hsa-miR-525-5p	0.858888	0.998284	0.849172	0.902115	0.0834267	0.111928	1	1	1
hsa-miR-526b	0.936561	0.868954	1.30782	1.03778	0.236294	0.795563	1	1	1
hsa-miR-526b*	0.912384	1.16861	1.35114	1.14404	0.220405	0.320913	1	1	1
hsa-miR-532-3p	0.293492	0.246826	0.279621	0.273313	0.0239638	7.86485e-07	1	1	1	SNU1079 s
hsa-miR-532-5p	1.07449	0.809899	0.799206	0.894532	0.155941	0.306438	1	1	1
hsa-miR-539	1.55418	1.09755	1.03224	1.22799	0.284368	0.237261	1	1	1
hsa-miR-541	0.722018	1.22201	0.784669	0.909566	0.272393	0.596063	1	1	1
hsa-miR-541*	1.62841	1.15781	0.96601	1.25075	0.340839	0.271583	1	1	1
hsa-miR-542-3p	0.859523	0.855434	0.964687	0.893215	0.0619304	0.0404761	1	1	1	SNU1079 s
hsa-miR-542-5p	1.01144	1.16969	1.06833	1.08316	0.08016	0.146781	1	1	1
hsa-miR-543	0.606126	0.776578	0.765779	0.716161	0.0954457	0.00674063	1	1	1	SNU1079 s
hsa-miR-544	0.995834	0.897793	0.821918	0.905182	0.0871929	0.132739	1	1	1
hsa-miR-544b	0.882809	0.785109	0.999597	0.889172	0.107386	0.148368	1	1	1
hsa-miR-545	0.900515	0.68158	0.828648	0.803581	0.111599	0.0380846	1	1	1	SNU1079 s
hsa-miR-545*	1.20789	1.05178	0.861033	1.04023	0.173716	0.708817	1	1	1
hsa-miR-548a-3p	1.45033	1.15487	1.26158	1.28893	0.149619	0.0287092	1	1	1	SNU1079 s
hsa-miR-548a-5p	0.94463	0.680565	1.09592	0.907039	0.210214	0.486406	1	1	1
hsa-miR-548b-3p	1.05903	0.798846	1.06667	0.974847	0.152469	0.789269	1	1	1
hsa-miR-548b-5p	1.22501	0.992557	1.12824	1.11527	0.116766	0.162476	1	1	1
hsa-miR-548c-3p	1.24387	0.906219	0.823317	0.991137	0.222768	0.948367	1	1	1
hsa-miR-548c-5p	1.18994	1.17883	0.994369	1.12105	0.109847	0.128945	1	1	1
hsa-miR-548d-3p	0.944583	1.16569	0.997659	1.03598	0.115429	0.617938	1	1	1
hsa-miR-548d-5p	1.61314	0.95994	1.32268	1.29859	0.327268	0.189199	1	1	1
hsa-miR-548e	0.813524	0.951195	1.12885	0.964524	0.158086	0.717309	1	1	1
hsa-miR-548f	0.840997	1.0726	0.78005	0.897884	0.154351	0.315731	1	1	1
hsa-miR-548g	0.749199	0.65553	1.06571	0.823479	0.21494	0.227966	1	1	1
hsa-miR-548h	0.956233	1.57643	1.05329	1.19532	0.333602	0.367901	1	1	1
hsa-miR-548i	1.16926	0.978717	1.13276	1.09358	0.101133	0.184273	1	1	1
hsa-miR-548j	0.883016	0.920088	0.882232	0.895112	0.0216333	0.00110031	1	1	1	SNU1079 s
hsa-miR-548k	0.745772	1.03391	1.48485	1.08818	0.372518	0.702823	1	1	1
hsa-miR-548l	1.11832	1.33777	0.848455	1.10152	0.24509	0.512786	1	1	1
hsa-miR-548m	1.00495	1.20001	0.992959	1.06597	0.116234	0.381211	1	1	1
hsa-miR-548n	0.825166	1.07465	1.02966	0.976494	0.13297	0.774736	1	1	1
hsa-miR-548o	1.1228	1.33697	1.10153	1.1871	0.130229	0.0675981	1	1	1
hsa-miR-548p	0.751767	1.31832	1.00512	1.02507	0.283802	0.885817	1	1	1
hsa-miR-548q	1.43402	1.32286	1.38263	1.37984	0.0556325	0.000292688	1	1	1	SNU1079 s
hsa-miR-548s	0.662329	1.05409	1.00363	0.906682	0.213115	0.490428	1	1	1
hsa-miR-548t	0.924754	0.77735	1.46838	1.05683	0.363953	0.800202	1	1	1
hsa-miR-548u	0.858395	0.938777	1.55392	1.11703	0.380488	0.622428	1	1	1
hsa-miR-548v	1.00467	1.09176	1.13552	1.07731	0.0666106	0.114756	1	1	1
hsa-miR-548w	1.17207	0.718223	1.3267	1.07233	0.316263	0.712232	1	1	1
hsa-miR-548x	1.34571	1.46642	1.33073	1.38095	0.0743918	0.000892464	1	1	1	SNU1079 s
hsa-miR-549	1.01122	0.807579	0.952789	0.923862	0.104856	0.276924	1	1	1
hsa-miR-550a	0.96861	0.923221	1.21833	1.03672	0.158907	0.709433	1	1	1
hsa-miR-550a*	0.865826	1.04715	0.91514	0.942705	0.0937512	0.349502	1	1	1
hsa-miR-551a	0.715985	0.743849	0.76801	0.742615	0.0260345	6.82274e-05	1	1	1	SNU1079 s
hsa-miR-551b	0.777922	0.773108	0.861802	0.804277	0.0498758	0.00244733	1	1	1	SNU1079 s
hsa-miR-551b*	1.15646	0.778293	1.12397	1.01958	0.209586	0.879327	1	1	1
hsa-miR-552	0.832268	0.919971	0.841842	0.864694	0.0481104	0.00821233	1	1	1	SNU1079 s
hsa-miR-553	1.20238	0.84966	0.911009	0.987684	0.188448	0.915328	1	1	1
hsa-miR-554	0.910771	0.878012	1.0101	0.932959	0.0687804	0.166636	1	1	1
hsa-miR-555	0.749995	0.888857	1.05367	0.897509	0.152024	0.307782	1	1	1
hsa-miR-556-3p	0.83257	0.87525	0.880224	0.862681	0.0261955	0.000815764	1	1	1	SNU1079 s
hsa-miR-556-5p	0.809117	0.815216	0.77494	0.799758	0.0217078	8.97202e-05	1	1	1	SNU1079 s
hsa-miR-557	1.11657	0.871838	0.851304	0.946569	0.147579	0.564617	1	1	1
hsa-miR-558	1.5314	1.16555	1.12351	1.27349	0.224346	0.102325	1	1	1
hsa-miR-559	1.11838	1.32392	1.14443	1.19558	0.111912	0.0388981	1	1	1	SNU1079 s
hsa-miR-561	1.0303	1.0153	1.16049	1.0687	0.0798485	0.210436	1	1	1
hsa-miR-562	1.03912	0.808473	1.17288	1.00683	0.18434	0.951941	1	1	1
hsa-miR-563	0.92902	0.849173	0.741423	0.839872	0.0941437	0.0421355	1	1	1	SNU1079 s
hsa-miR-564	1.08738	1.27067	1.02762	1.12856	0.12665	0.153548	1	1	1
hsa-miR-566	0.203948	0.398428	0.302698	0.301691	0.0972441	0.000240261	1	1	1	SNU1079 s
hsa-miR-567	0.940256	1.19569	0.643136	0.926361	0.276539	0.668602	1	1	1
hsa-miR-568	1.59455	0.742999	0.656032	0.997861	0.518576	0.994641	1	1	1
hsa-miR-569	1.35275	1.12871	1.11565	1.19904	0.133282	0.0609055	1	1	1
hsa-miR-570	0.6773	0.919443	1.24692	0.947886	0.285871	0.767981	1	1	1
hsa-miR-571	0.872236	0.763305	0.748686	0.794742	0.0675082	0.00622787	1	1	1	SNU1079 s
hsa-miR-572	1.60643	1.09654	1.20434	1.30244	0.268729	0.123055	1	1	1
hsa-miR-573	1.89375	1.12185	1.37779	1.46446	0.393182	0.110184	1	1	1
hsa-miR-574-3p	1.10611	0.829037	0.959564	0.964903	0.138613	0.683629	1	1	1
hsa-miR-574-5p	1.31105	1.15542	0.914479	1.12698	0.199807	0.332795	1	1	1
hsa-miR-575	1.5553	1.20483	1.09279	1.28431	0.241283	0.11083	1	1	1
hsa-miR-576-3p	0.946817	0.768017	0.936997	0.883943	0.100515	0.116136	1	1	1
hsa-miR-576-5p	0.883698	1.07099	1.06953	1.00807	0.107715	0.902965	1	1	1
hsa-miR-577	0.807534	0.909451	1.10725	0.941411	0.152392	0.541909	1	1	1
hsa-miR-578	0.942669	0.920784	1.02775	0.963735	0.0565109	0.328654	1	1	1
hsa-miR-579	0.729031	0.862861	0.644802	0.745565	0.109966	0.0160291	1	1	1	SNU1079 s
hsa-miR-580	0.871859	0.85555	0.755816	0.827742	0.0628209	0.00897497	1	1	1	SNU1079 s
hsa-miR-581	0.91067	1.27281	0.95916	1.04755	0.196586	0.69679	1	1	1
hsa-miR-582-3p	1.15727	1.3431	0.75406	1.08481	0.301129	0.651215	1	1	1
hsa-miR-582-5p	1.29992	0.742916	0.995211	1.01268	0.278913	0.941008	1	1	1
hsa-miR-583	0.826233	1.36386	0.799053	0.996383	0.318537	0.985252	1	1	1
hsa-miR-584	1.13406	1.53901	0.96712	1.2134	0.294084	0.277197	1	1	1
hsa-miR-585	0.460805	1.35348	1.02713	0.94714	0.451682	0.849261	1	1	1
hsa-miR-586	1.25611	1.3571	1.15831	1.25717	0.099403	0.0109804	1	1	1	SNU1079 s
hsa-miR-587	0.623388	1.33418	0.87042	0.942663	0.360862	0.796791	1	1	1
hsa-miR-588	0.362807	1.38394	0.918389	0.88838	0.51123	0.724519	1	1	1
hsa-miR-589	0.448363	1.42734	1.25681	1.04417	0.522982	0.890772	1	1	1
hsa-miR-589*	0.362807	1.32772	0.920604	0.870376	0.484412	0.667117	1	1	1
hsa-miR-590-3p	1.14532	1.16748	0.849336	1.05404	0.177629	0.626077	1	1	1
hsa-miR-590-5p	1.08154	0.696721	1.11138	0.963216	0.231273	0.796589	1	1	1
hsa-miR-591	0.756614	1.20042	1.10238	1.0198	0.233141	0.890149	1	1	1
hsa-miR-592	1.12246	0.77484	0.685702	0.861001	0.230775	0.355735	1	1	1
hsa-miR-593	1.3411	1.44409	0.767351	1.18418	0.364641	0.431033	1	1	1
hsa-miR-593*	1.13658	1.23765	1.00658	1.12693	0.115836	0.130541	1	1	1
hsa-miR-595	0.716702	1.15796	0.680548	0.851736	0.26581	0.3887	1	1	1
hsa-miR-596	1.01021	0.723368	0.748176	0.82725	0.158929	0.132869	1	1	1
hsa-miR-597	1.2559	1.42612	1.0407	1.2409	0.193144	0.0968505	1	1	1
hsa-miR-598	0.933317	1.32287	0.712251	0.989479	0.309158	0.955823	1	1	1
hsa-miR-599	1.26254	0.971641	0.874157	1.03611	0.202058	0.772354	1	1	1
hsa-miR-600	0.91067	1.23495	0.943932	1.02985	0.178399	0.786358	1	1	1
hsa-miR-601	0.838605	1.48479	1.02236	1.11525	0.332959	0.58112	1	1	1
hsa-miR-602	1.20571	1.41147	0.95563	1.19094	0.228279	0.220997	1	1	1
hsa-miR-603	0.844616	1.3527	1.02388	1.07373	0.257682	0.646173	1	1	1
hsa-miR-604	1.06102	1.15311	0.921643	1.04526	0.116535	0.538027	1	1	1
hsa-miR-605	1.03977	1.21169	0.977296	1.07625	0.121379	0.337725	1	1	1
hsa-miR-606	0.844616	1.30974	0.865643	1.00667	0.262681	0.967042	1	1	1
hsa-miR-607	1.30972	1.36205	1.08085	1.25087	0.149552	0.0438748	1	1	1	SNU1079 s
hsa-miR-608	1.18684	1.09242	0.986917	1.08873	0.100012	0.1992	1	1	1
hsa-miR-609	1.13267	1.24068	1.05718	1.14351	0.092232	0.0543764	1	1	1	SNU1079 s
hsa-miR-610	1.22067	1.16991	0.980549	1.12371	0.126551	0.16568	1	1	1
hsa-miR-611	1.14825	1.48753	0.977157	1.20432	0.259766	0.244762	1	1	1
hsa-miR-612	1.74008	1.32605	1.05794	1.37469	0.343664	0.131991	1	1	1
hsa-miR-613	0.826233	1.32826	0.947946	1.03415	0.261877	0.8324	1	1	1
hsa-miR-614	0.677559	1.22751	1.24774	1.05094	0.323511	0.798582	1	1	1
hsa-miR-615-3p	1.25606	0.459476	0.659127	0.791554	0.414474	0.432871	1	1	1
hsa-miR-615-5p	0.644125	0.391543	0.414886	0.483518	0.139579	0.00304489	1	1	1	SNU1079 s
hsa-miR-616	0.792612	0.963364	0.8988	0.884925	0.0862175	0.0818724	1	1	1
hsa-miR-616*	1.07374	1.24284	0.832556	1.04971	0.206193	0.697691	1	1	1
hsa-miR-617	1.32146	1.5158	1.17215	1.33647	0.172313	0.0277313	1	1	1	SNU1079 s
hsa-miR-618	0.826233	1.46657	0.803484	1.0321	0.376439	0.889741	1	1	1
hsa-miR-619	0.802677	1.30754	1.15872	1.08965	0.259422	0.581733	1	1	1
hsa-miR-620	1.14818	1.01038	0.672242	0.943603	0.244898	0.710367	1	1	1
hsa-miR-621	1.21361	1.13567	0.792547	1.04728	0.224017	0.733229	1	1	1
hsa-miR-622	1.36228	1.26566	1.06091	1.22962	0.153883	0.0610366	1	1	1
hsa-miR-623	1.36228	1.40976	1.10999	1.29401	0.161123	0.0341655	1	1	1	SNU1079 s
hsa-miR-624	1.26275	1.29691	1.13574	1.2318	0.0849244	0.00912027	1	1	1	SNU1079 s
hsa-miR-624*	0.677	1.48788	1.06451	1.07646	0.405571	0.760381	1	1	1
hsa-miR-625	1.11114	1.35617	0.86239	1.1099	0.246894	0.483726	1	1	1
hsa-miR-625*	0.485269	0.513347	0.290492	0.429702	0.121375	0.00124027	1	1	1	SNU1079 s
hsa-miR-626	0.308566	1.23245	1.08507	0.875364	0.496362	0.686059	1	1	1
hsa-miR-627	1.76539	1.64466	1.12716	1.5124	0.339047	0.058945	1	1	1
hsa-miR-628-3p	0.896271	0.80384	0.791508	0.83054	0.0572578	0.00685666	1	1	1	SNU1079 s
hsa-miR-628-5p	0.896271	1.51805	0.782648	1.06566	0.395881	0.788183	1	1	1
hsa-miR-629	1.93594	1.63001	1.12515	1.5637	0.409441	0.0756092	1	1	1
hsa-miR-629*	1.53766	1.20855	0.972312	1.23951	0.283941	0.217812	1	1	1
hsa-miR-630	0.91067	0.977029	0.803899	0.897199	0.0873476	0.111136	1	1	1
hsa-miR-631	0.956733	1.10834	0.768527	0.944534	0.170235	0.602665	1	1	1
hsa-miR-632	1.36466	1.35025	0.989755	1.23489	0.212413	0.12796	1	1	1
hsa-miR-633	0.623388	1.28158	0.958122	0.954363	0.329112	0.821998	1	1	1
hsa-miR-634	0.485269	1.02331	0.874573	0.794385	0.277841	0.269168	1	1	1
hsa-miR-635	0.308566	1.35936	0.974112	0.880678	0.53159	0.717247	1	1	1
hsa-miR-636	0.19568	0.179948	0.38034	0.251989	0.111433	0.000312757	1	1	1	SNU1079 s
hsa-miR-637	0.777514	1.4458	0.947254	1.05686	0.347366	0.790857	1	1	1
hsa-miR-638	0.844616	1.2495	0.919497	1.00454	0.215421	0.972649	1	1	1
hsa-miR-639	0.609898	0.750943	0.763613	0.708151	0.0853254	0.00406718	1	1	1	SNU1079 s
hsa-miR-640	1.33698	1.61121	1.05503	1.33441	0.278097	0.105693	1	1	1
hsa-miR-641	0.756614	1.04134	0.761328	0.853094	0.163042	0.193628	1	1	1
hsa-miR-642a	0.369587	1.08704	1.26567	0.90743	0.474272	0.752311	1	1	1
hsa-miR-643	0.716702	0.99231	0.730871	0.813295	0.155194	0.105576	1	1	1
hsa-miR-644	1.2647	1.15805	0.864951	1.0959	0.206997	0.467248	1	1	1
hsa-miR-645	0.896271	1.46736	0.853391	1.07234	0.342765	0.733216	1	1	1
hsa-miR-646	0.362807	0.772494	0.829095	0.654799	0.254451	0.0785331	1	1	1
hsa-miR-647	0.756614	1.41539	1.1491	1.10703	0.331396	0.605717	1	1	1
hsa-miR-648	0.91766	1.09316	0.93341	0.981409	0.0970969	0.756816	1	1	1
hsa-miR-649	0.623388	1.13239	1.02042	0.925399	0.267474	0.654287	1	1	1
hsa-miR-650	0.716702	1.12083	0.813244	0.883592	0.211049	0.393503	1	1	1
hsa-miR-651	1.28714	1.22222	0.717996	1.07579	0.31155	0.695173	1	1	1
hsa-miR-652	1.14935	0.939163	0.955775	1.01476	0.116852	0.837502	1	1	1
hsa-miR-653	1.20205	0.721056	1.02696	0.983355	0.243442	0.911436	1	1	1
hsa-miR-654-3p	1.09439	1.58887	1.11474	1.266	0.2798	0.174981	1	1	1
hsa-miR-654-5p	0.308566	1.44894	0.946008	0.901171	0.571507	0.779464	1	1	1
hsa-miR-655	0.485269	1.34951	0.970235	0.935006	0.433198	0.807794	1	1	1
hsa-miR-656	0.838605	0.855562	0.550968	0.748378	0.171172	0.0635679	1	1	1
hsa-miR-657	0.444099	0.156291	0.296445	0.298945	0.14392	0.00108086	1	1	1	SNU1079 s
hsa-miR-658	1.14853	1.38507	0.857475	1.13036	0.264267	0.441034	1	1	1
hsa-miR-659	0.838605	1.31092	0.985325	1.04495	0.241735	0.763534	1	1	1
hsa-miR-660	1.13323	1.30749	1.09248	1.17773	0.114206	0.054348	1	1	1	SNU1079 s
hsa-miR-661	1.52501	1.33408	0.963867	1.27432	0.285304	0.17117	1	1	1
hsa-miR-662	1.55338	1.33203	1.17174	1.35238	0.191637	0.0333785	1	1	1	SNU1079 s
hsa-miR-663	1.39751	1.52314	0.751637	1.2241	0.413956	0.401508	1	1	1
hsa-miR-663b	0.913597	1.06414	1.31287	1.09687	0.201639	0.452149	1	1	1
hsa-miR-664	0.389086	0.531489	0.487693	0.469422	0.0729383	0.00022841	1	1	1	SNU1079 s
hsa-miR-664*	0.952139	0.750839	0.998279	0.900419	0.131578	0.2601	1	1	1
hsa-miR-665	1.31475	1.20483	1.00796	1.17585	0.155436	0.121624	1	1	1
hsa-miR-668	1.47746	0.81988	0.919808	1.07238	0.354347	0.741346	1	1	1
hsa-miR-670	0.774881	0.706022	0.735646	0.73885	0.0345412	0.000196336	1	1	1	SNU1079 s
hsa-miR-671-3p	1.41527	1.34221	0.776863	1.17811	0.349409	0.427145	1	1	1
hsa-miR-671-5p	1.20949	0.739451	0.973438	0.974125	0.235018	0.858052	1	1	1
hsa-miR-675	1.42582	1.36519	0.950092	1.24703	0.258939	0.173795	1	1	1
hsa-miR-675*	0.436292	0.671388	0.738268	0.615316	0.158605	0.0136852	1	1	1	SNU1079 s
hsa-miR-7	1.08385	0.949404	0.972722	1.00199	0.0718441	0.963994	1	1	1
hsa-miR-7-1*	1.15184	1.034	1.08015	1.08866	0.0593797	0.0609316	1	1	1
hsa-miR-7-2*	0.946108	1.22021	0.948362	1.03823	0.157605	0.695998	1	1	1
hsa-miR-708	1.12955	1.28275	1.0301	1.14747	0.127271	0.115204	1	1	1
hsa-miR-708*	0.828271	1.11193	0.981025	0.973741	0.141969	0.764732	1	1	1
hsa-miR-711	1.54389	1.29031	1.11284	1.31568	0.216643	0.0650902	1	1	1
hsa-miR-718	1.17955	0.621308	0.869602	0.890154	0.279689	0.533682	1	1	1
hsa-miR-720	0.398893	0.498783	0.629866	0.50918	0.115837	0.00183518	1	1	1	SNU1079 s
hsa-miR-744	1.31404	1.19874	1.14231	1.21837	0.0875272	0.012436	1	1	1	SNU1079 s
hsa-miR-744*	1.16648	1.11681	0.85436	1.04588	0.167713	0.660305	1	1	1
hsa-miR-758	1.03312	1.3686	1.19933	1.20035	0.16774	0.107379	1	1	1
hsa-miR-759	0.748047	0.670859	1.24783	0.888913	0.31322	0.572242	1	1	1
hsa-miR-759	1.42695	1.17373	0.948926	1.1832	0.239151	0.255241	1	1	1
hsa-miR-760	1.11546	1.20617	0.850946	1.05752	0.184561	0.617954	1	1	1
hsa-miR-761	1.44779	1.25198	1.05582	1.25186	0.195989	0.0900245	1	1	1
hsa-miR-761	1.6971	1.19988	0.937512	1.27816	0.385799	0.279828	1	1	1
hsa-miR-762	1.44322	0.990076	1.21853	1.21728	0.226574	0.172054	1	1	1
hsa-miR-764	0.664426	1.00541	1.53711	1.06898	0.439803	0.799317	1	1	1
hsa-miR-765	1.19199	0.702604	0.673866	0.856155	0.2912	0.440449	1	1	1
hsa-miR-766	0.700386	0.426887	0.380259	0.502511	0.172944	0.00758434	1	1	1	SNU1079 s
hsa-miR-767-3p	0.897532	0.777447	0.641497	0.772159	0.128099	0.0369073	1	1	1	SNU1079 s
hsa-miR-767-5p	0.547881	0.541485	0.608111	0.565826	0.0367597	3.37173e-05	1	1	1	SNU1079 s
hsa-miR-769-3p	1.47807	0.723202	1.04378	1.08169	0.37886	0.727765	1	1	1
hsa-miR-769-5p	1.19269	1.15384	0.837362	1.0613	0.194905	0.614879	1	1	1
hsa-miR-770-5p	1.12353	1.31679	0.940382	1.1269	0.188229	0.307771	1	1	1
hsa-miR-802	1.26985	0.96094	1.10162	1.1108	0.154661	0.282451	1	1	1
hsa-miR-873	1.14989	1.13888	0.85804	1.04894	0.165413	0.635353	1	1	1
hsa-miR-874	1.75561	1.56907	1.18554	1.50341	0.290652	0.0399458	1	1	1	SNU1079 s
hsa-miR-875-3p	0.934838	1.33351	0.833865	1.03407	0.26419	0.834194	1	1	1
hsa-miR-875-5p	1.21214	1.37197	0.826429	1.13685	0.280456	0.445619	1	1	1
hsa-miR-876-3p	1.42512	0.977973	0.917425	1.10684	0.277296	0.541083	1	1	1
hsa-miR-876-5p	1.2942	1.21516	0.95043	1.15326	0.180049	0.214399	1	1	1
hsa-miR-877	1.39736	1.22884	0.746493	1.12423	0.337808	0.558772	1	1	1
hsa-miR-877*	0.451892	0.289202	0.310053	0.350383	0.088526	0.000220724	1	1	1	SNU1079 s
hsa-miR-885-3p	1.28826	0.945941	0.824453	1.01955	0.240507	0.89483	1	1	1
hsa-miR-885-5p	0.373369	0.486237	0.406841	0.422149	0.0579702	6.60409e-05	1	1	1	SNU1079 s
hsa-miR-887	0.836684	1.10256	0.810145	0.916464	0.161713	0.421509	1	1	1
hsa-miR-888	1.01727	0.841249	0.860255	0.906259	0.0966095	0.168132	1	1	1
hsa-miR-888*	1.36252	1.15589	1.13167	1.21669	0.126871	0.041623	1	1	1	SNU1079 s
hsa-miR-889	1.04822	1.15297	0.976884	1.05936	0.0885692	0.310278	1	1	1
hsa-miR-890	1.2453	1.337	0.86388	1.14873	0.250908	0.362602	1	1	1
hsa-miR-891a	0.666224	0.913866	0.976439	0.852176	0.16405	0.193608	1	1	1
hsa-miR-891b	1.29217	1.0183	0.823054	1.04451	0.235656	0.759973	1	1	1
hsa-miR-892a	1.27317	0.959164	0.851543	1.02796	0.219071	0.835873	1	1	1
hsa-miR-892b	1.52935	1.08511	0.917298	1.17725	0.316259	0.386641	1	1	1
hsa-miR-9	0.86189	1.00989	0.887747	0.919842	0.0790467	0.15386	1	1	1
hsa-miR-9*	0.838101	0.943863	0.86526	0.882408	0.0549267	0.0206876	1	1	1	SNU1079 s
hsa-miR-920	1.24034	1.15384	0.938792	1.11099	0.155273	0.283383	1	1	1
hsa-miR-921	0.916604	1.06141	0.938029	0.972015	0.0781579	0.568731	1	1	1
hsa-miR-922	1.38167	0.931409	0.816313	1.04313	0.298775	0.814883	1	1	1
hsa-miR-924	1.02768	1.09685	0.923021	1.01585	0.0875153	0.769424	1	1	1
hsa-miR-92a	1.32694	1.00097	1.13463	1.15418	0.163858	0.178492	1	1	1
hsa-miR-92a-1*	0.934768	1.26194	0.996471	1.06439	0.173839	0.556068	1	1	1
hsa-miR-92a-2*	1.3387	1.0752	0.818984	1.07763	0.259867	0.632167	1	1	1
hsa-miR-92b	1.04931	0.689957	0.577961	0.772408	0.246252	0.184674	1	1	1
hsa-miR-92b*	1.44845	1.26953	0.875009	1.19766	0.293399	0.308076	1	1	1
hsa-miR-93	1.18131	1.05632	1.02154	1.08639	0.084022	0.149544	1	1	1
hsa-miR-93*	0.774125	0.583461	0.849528	0.735704	0.137132	0.028884	1	1	1	SNU1079 s
hsa-miR-933	1.09719	0.962742	0.904071	0.988002	0.0990082	0.84401	1	1	1
hsa-miR-934	1.20156	0.85325	0.789413	0.948076	0.221836	0.705922	1	1	1
hsa-miR-935	1.36839	0.967543	0.841432	1.05912	0.275158	0.728652	1	1	1
hsa-miR-936	1.39347	1.02004	0.844357	1.08596	0.280429	0.623593	1	1	1
hsa-miR-937	0.737691	0.958204	0.78865	0.828182	0.115449	0.0614738	1	1	1
hsa-miR-938	0.941894	0.446481	0.683468	0.690614	0.247784	0.0966007	1	1	1
hsa-miR-939	1.25829	0.976707	0.840669	1.02522	0.212996	0.847504	1	1	1
hsa-miR-940	0.711634	0.410478	0.460131	0.527414	0.161459	0.00713206	1	1	1	SNU1079 s
hsa-miR-941	1.16237	0.830295	0.697395	0.896688	0.239494	0.496489	1	1	1
hsa-miR-942	1.21121	0.958204	0.768237	0.979216	0.22223	0.879165	1	1	1
hsa-miR-943	1.13115	1.20394	0.834373	1.05649	0.195769	0.643485	1	1	1
hsa-miR-944	1.09566	0.924557	0.787887	0.936034	0.154205	0.512194	1	1	1
hsa-miR-95	1.28358	0.934071	0.807601	1.00842	0.246546	0.95568	1	1	1
hsa-miR-96	1.37559	1.15952	0.854463	1.12986	0.261828	0.438751	1	1	1
hsa-miR-96*	1.64686	1.01982	1.00798	1.22489	0.365484	0.346591	1	1	1
hsa-miR-98	1.18804	1.01643	1.04544	1.08331	0.0918557	0.191317	1	1	1
hsa-miR-99a	0.71138	1.01581	0.647212	0.791469	0.19692	0.140544	1	1	1
hsa-miR-99a*	1.20841	1.09685	0.921813	1.07569	0.144466	0.415478	1	1	1
hsa-miR-99b	0.813613	0.823823	0.67994	0.772459	0.0802858	0.00799291	1	1	1	SNU1079 s
hsa-miR-99b*	1.16136	1.15894	1.10022	1.14017	0.0346225	0.00217768	1	1	1	SNU1079 s
hsa-miRPlus-A1015	1.17676	1.08581	0.809827	1.02413	0.191085	0.837556	1	1	1
hsa-miRPlus-A1025	1.09216	1.337	0.928808	1.11932	0.205446	0.371342	1	1	1
hsa-miRPlus-A1027	0.774997	0.969681	0.784262	0.84298	0.109824	0.0684761	1	1	1
hsa-miRPlus-A1031	1.25082	0.945941	0.850844	1.01587	0.208954	0.901711	1	1	1
hsa-miRPlus-A1065	1.12353	0.410478	0.83202	0.788676	0.358497	0.364982	1	1	1
hsa-miRPlus-A1072	1.01867	0.965797	0.905788	0.963418	0.0564788	0.324714	1	1	1
hsa-miRPlus-A1073	1.00791	0.905138	0.856122	0.923057	0.0774652	0.16048	1	1	1
hsa-miRPlus-A1083	1.26709	0.898548	1.01587	1.0605	0.188284	0.607487	1	1	1
hsa-miRPlus-A1087	1.24816	0.917226	0.909476	1.02495	0.193342	0.834057	1	1	1
hsa-miRPlus-A1098	1.49826	1.07245	0.909476	1.16006	0.304013	0.413394	1	1	1
hsa-miRPlus-B1114	2.37089	0.856585	1.37884	1.53544	0.769201	0.294384	1	1	1
hsa-miRPlus-C1005	1.39731	0.997349	0.892306	1.09566	0.26647	0.567781	1	1	1
hsa-miRPlus-C1040	1.59069	1.138	1.04289	1.25719	0.292703	0.202681	1	1	1
hsa-miRPlus-C1049	1.06781	1.1237	0.829976	1.00716	0.155972	0.940417	1	1	1
hsa-miRPlus-C1057	1.19968	0.881572	0.717109	0.932786	0.245328	0.659862	1	1	1
hsa-miRPlus-C1066	1.1549	0.983253	0.710304	0.949485	0.224212	0.716256	1	1	1
hsa-miRPlus-C1070	1.47612	1.03139	0.878443	1.12865	0.310481	0.512634	1	1	1
hsa-miRPlus-C1075	0.864558	0.754929	0.604932	0.741473	0.130335	0.0263994	1	1	1	SNU1079 s
hsa-miRPlus-C1076	1.16552	1.15297	0.744136	1.02087	0.239744	0.887429	1	1	1
hsa-miRPlus-C1087	1.17348	0.787964	0.804167	0.921871	0.218051	0.568471	1	1	1
hsa-miRPlus-C1099	0.95384	1.31679	0.967854	1.0795	0.205625	0.53977	1	1	1
hsa-miRPlus-C1100	1.28442	1.25976	1.05072	1.1983	0.128403	0.0555246	1	1	1
hsa-miRPlus-C1110	1.58258	0.825931	0.886901	1.09847	0.42036	0.705698	1	1	1
hsa-miRPlus-C1114	1.49512	1.00472	0.775042	1.09163	0.367821	0.688363	1	1	1
hsa-miRPlus-C1115	1.24788	0.987137	0.719589	0.984869	0.264154	0.925744	1	1	1
hsa-miRPlus-D1036	1.45222	0.935031	0.791512	1.05959	0.347521	0.781256	1	1	1
hsa-miRPlus-D1058	0.974309	0.722111	0.66509	0.78717	0.164556	0.0886054	1	1	1
hsa-miRPlus-D1090	1.42386	1.18175	0.937222	1.18095	0.243321	0.267193	1	1	1
hsa-miRPlus-D1100	1.33841	1.29131	0.858306	1.16268	0.264642	0.347017	1	1	1
hsa-miRPlus-D1120	1.37835	1.1455	1.02567	1.18317	0.179331	0.151587	1	1	1
hsa-miRPlus-I107*	1.37358	1.15045	0.880695	1.13491	0.246808	0.397372	1	1	1
hsa-miRPlus-I1247*	1.55329	1.25887	0.830552	1.21424	0.363429	0.36497	1	1	1
hsa-miRPlus-I181d*	1.22029	1.15574	0.879808	1.08528	0.180846	0.459919	1	1	1
hsa-miRPlus-I320a*	1.14027	1.09347	0.847444	1.02706	0.157304	0.780561	1	1	1
hsa-miRPlus-I421*	1.10878	1.02532	0.85937	0.997821	0.126957	0.977709	1	1	1
hsa-miRPlus-I874*	1.35163	1.04759	0.938907	1.11271	0.213926	0.413116	1	1	1
hsa-miRPlus-J135a-2*	0.977811	0.879176	0.787636	0.881541	0.0951096	0.0971863	1	1	1
hsa-miRPlus-J212*	1.32395	0.912818	0.879941	1.0389	0.247404	0.798831	1	1	1
mmu-miR-672	1.16927	0.823922	0.980109	0.991099	0.172934	0.933249	1	1	1
mmu-miR-871-5p	1.25847	1.12932	1.02793	1.13857	0.115545	0.106357	1	1	1

## Sheet: SNU1196
miRBase ID/miRPlus ID	CELL VIABILITY NORMALIZED TO NEG CTRLS REPLICATE 1	CELL VIABILITY NORMALIZED TO NEG CTRLS REPLICATE 2	CELL VIABILITY NORMALIZED TO NEG CTRLS REPLICATE 3	AVERAGE	SD	TTEST	CTRL 1	CTRL 2	CTRL 3	significant in SNU1196
hsa-let-7a	0.942631	1.10219	1.24826	1.09769	0.152864	0.330412	1	1	1
hsa-let-7a-2*	0.831517	1.07146	1.05972	0.987565	0.135268	0.881207	1	1	1
hsa-let-7a*	0.967247	1.02008	1.19297	1.0601	0.118064	0.427739	1	1	1
hsa-let-7b	1.22882	1.09301	1.36488	1.2289	0.135932	0.0433867	1	1	1	SNU1196 s
hsa-let-7b*	0.940435	1.07595	1.25369	1.09002	0.157101	0.377123	1	1	1
hsa-let-7c	1.06659	0.962391	1.38688	1.13862	0.22122	0.338812	1	1	1
hsa-let-7c*	1.08502	0.933264	1.71534	1.24454	0.414722	0.364852	1	1	1
hsa-let-7d	1.14104	1.02385	1.44347	1.20279	0.216513	0.180067	1	1	1
hsa-let-7d*	0.967412	1.11864	1.23977	1.10861	0.136454	0.240109	1	1	1
hsa-let-7e	1.04795	1.05115	1.3262	1.14176	0.159731	0.199054	1	1	1
hsa-let-7e-3p	0.937879	1.10595	1.17849	1.07411	0.123426	0.357088	1	1	1
hsa-let-7e*	1.06772	1.04494	1.67872	1.26379	0.359517	0.272654	1	1	1
hsa-let-7f	1.09393	1.10096	1.45226	1.21572	0.204881	0.142272	1	1	1
hsa-let-7f-1*	0.935854	1.09426	1.2575	1.09587	0.160828	0.360183	1	1	1
hsa-let-7f-2*	1.19467	1.05596	2.46807	1.5729	0.778335	0.271367	1	1	1
hsa-let-7g	0.755921	1.35425	1.36457	1.15825	0.348463	0.475514	1	1	1
hsa-let-7g*	0.898554	0.958242	1.04155	0.966117	0.0718248	0.459747	1	1	1
hsa-let-7i	0.91387	1.39598	1.35424	1.22136	0.267113	0.224507	1	1	1
hsa-let-7i*	0.994817	0.998633	0.99663	0.996694	0.00190875	0.0399309	1	1	1	SNU1196 s
hsa-miR-1	0.899403	1.35963	1.40878	1.2226	0.280977	0.241915	1	1	1
hsa-miR-100	0.97302	1.07804	1.26056	1.10387	0.145503	0.28391	1	1	1
hsa-miR-100*	1.05778	1.02604	1.88095	1.32159	0.484678	0.314505	1	1	1
hsa-miR-101	0.967712	1.03796	1.33657	1.11408	0.19586	0.370117	1	1	1
hsa-miR-101*	0.96611	1.07997	1.18801	1.07803	0.110961	0.290158	1	1	1
hsa-miR-103	1.016	1.02206	1.21874	1.0856	0.115344	0.268032	1	1	1
hsa-miR-103-2*	0.814141	0.935709	0.912829	0.887559	0.0646034	0.0393719	1	1	1	SNU1196 s
hsa-miR-103-as	1.14846	1.0903	1.24982	1.16286	0.0807278	0.0250276	1	1	1	SNU1196 s
hsa-miR-103a-3p	1.0436	1.07669	1.35342	1.1579	0.170128	0.183211	1	1	1
hsa-miR-105	1.17011	0.989213	1.52571	1.22834	0.272949	0.220923	1	1	1
hsa-miR-105*	1.14987	0.95751	1.40623	1.1712	0.225119	0.25815	1	1	1
hsa-miR-106a	1.07996	0.945114	1.15802	1.06103	0.107708	0.381938	1	1	1
hsa-miR-106a*	1.14275	0.773399	1.75053	1.22223	0.493388	0.478897	1	1	1
hsa-miR-106b	1.00521	0.969197	1.44887	1.14109	0.267149	0.412075	1	1	1
hsa-miR-106b*	0.876744	1.00058	1.02427	0.967195	0.0792239	0.512903	1	1	1
hsa-miR-107	0.909158	1.01767	1.25233	1.05972	0.175407	0.5871	1	1	1
hsa-miR-107	0.978242	0.976468	1.34041	1.09837	0.209614	0.461901	1	1	1
hsa-miR-10a	0.925048	1.05316	1.27114	1.08311	0.174978	0.456887	1	1	1
hsa-miR-10a*	1.10095	1.06554	1.00709	1.05786	0.0474	0.102013	1	1	1
hsa-miR-10b	0.905146	0.993603	1.29105	1.06326	0.202161	0.616579	1	1	1
hsa-miR-10b*	1.03834	1.03194	0.920301	0.996859	0.0663791	0.938624	1	1	1
hsa-miR-1178	0.846659	0.837797	1.27777	0.987409	0.2515	0.935067	1	1	1
hsa-miR-1179	0.867659	1.06739	1.14907	1.02804	0.144775	0.754132	1	1	1
hsa-miR-1180	0.830045	0.957019	1.55024	1.11244	0.38443	0.6391	1	1	1
hsa-miR-1181	0.862995	1.00343	1.28136	1.04926	0.212912	0.70909	1	1	1
hsa-miR-1182	0.954512	0.791841	1.23874	0.99503	0.226187	0.971467	1	1	1
hsa-miR-1183	0.949689	1.19403	1.06598	1.0699	0.122219	0.377951	1	1	1
hsa-miR-1184	0.910384	0.717653	1.10268	0.910237	0.192511	0.464603	1	1	1
hsa-miR-1185	1.07912	0.915522	1.20829	1.06764	0.146719	0.469293	1	1	1
hsa-miR-1193	0.820731	1.06973	1.44905	1.11317	0.316402	0.569119	1	1	1
hsa-miR-1197	1.04253	0.63374	1.20397	0.96008	0.29392	0.825569	1	1	1
hsa-miR-1197	0.892838	0.934077	0.959573	0.928829	0.0336752	0.021569	1	1	1	SNU1196 s
hsa-miR-1200	1.02503	0.911156	1.22022	1.05214	0.156307	0.59441	1	1	1
hsa-miR-1202	0.977368	1.12838	1.23497	1.11357	0.129436	0.203203	1	1	1
hsa-miR-1203	0.985815	0.739602	1.22969	0.985037	0.245047	0.920861	1	1	1
hsa-miR-1204	0.973782	1.08268	1.24214	1.09953	0.134969	0.270606	1	1	1
hsa-miR-1205	0.962996	1.40436	0.989351	1.1189	0.247565	0.452253	1	1	1
hsa-miR-1206	1.01606	1.08197	1.21912	1.10572	0.103594	0.151867	1	1	1
hsa-miR-1207-3p	0.87262	0.672005	0.895532	0.813386	0.122974	0.0582841	1	1	1	SNU1196 s
hsa-miR-1207-5p	1.04246	0.801668	1.08849	0.97754	0.154039	0.81307	1	1	1
hsa-miR-1208	1.02781	1.02876	1.20696	1.08784	0.103161	0.214264	1	1	1
hsa-miR-122	0.844796	1.39022	1.29871	1.17791	0.292088	0.350945	1	1	1
hsa-miR-122*	1.13253	0.942125	1.45845	1.1777	0.26111	0.303822	1	1	1
hsa-miR-1224-3p	0.803157	0.887246	0.92976	0.873388	0.0644292	0.0271842	1	1	1	SNU1196 s
hsa-miR-1224-5p	0.925863	1.01083	1.25476	1.06382	0.170733	0.552628	1	1	1
hsa-miR-1225-3p	0.859069	1.07173	1.15874	1.02985	0.154164	0.754228	1	1	1
hsa-miR-1225-5p	1.04745	1.08862	1.1794	1.10516	0.0675114	0.0542129	1	1	1	SNU1196 s
hsa-miR-1226	0.942293	1.1159	1.34338	1.13386	0.201143	0.313255	1	1	1
hsa-miR-1226*	0.946762	0.950734	0.90756	0.935018	0.0238627	0.00919441	1	1	1	SNU1196 s
hsa-miR-1227	0.950323	0.982226	1.17849	1.03701	0.123558	0.631241	1	1	1
hsa-miR-1228	0.74936	0.614122	0.655411	0.672964	0.0693067	0.00122034	1	1	1	SNU1196 s
hsa-miR-1228*	0.930003	0.908257	0.993043	0.943768	0.0440372	0.0914521	1	1	1
hsa-miR-1229	1.04602	0.872287	1.04548	0.987929	0.100149	0.844827	1	1	1
hsa-miR-1231	0.980017	1.06023	1.28327	1.10784	0.157131	0.300313	1	1	1
hsa-miR-1233	1.00749	1.04752	1.21949	1.0915	0.112636	0.232148	1	1	1
hsa-miR-1234	0.870372	0.578839	0.887658	0.778956	0.173522	0.0919943	1	1	1
hsa-miR-1236	0.866683	1.10557	1.28048	1.08424	0.207721	0.521121	1	1	1
hsa-miR-1237	0.995365	0.648009	0.910276	0.851217	0.181053	0.227727	1	1	1
hsa-miR-1238	0.815856	1.06476	1.21311	1.03124	0.200736	0.800825	1	1	1
hsa-miR-124	0.843564	1.34614	1.28896	1.15955	0.275144	0.372017	1	1	1
hsa-miR-124*	0.978169	1.05835	0.987334	1.00795	0.0438842	0.769386	1	1	1
hsa-miR-1243	0.919378	0.793663	1.17526	0.962769	0.194466	0.756832	1	1	1
hsa-miR-1244	1.06407	0.8818	1.20201	1.04929	0.160614	0.623186	1	1	1
hsa-miR-1245	0.844006	1.00159	1.28704	1.04421	0.224573	0.750266	1	1	1
hsa-miR-1246	0.915762	0.975839	0.894347	0.928649	0.0422466	0.0430162	1	1	1	SNU1196 s
hsa-miR-1247	0.863154	0.766515	0.715248	0.781639	0.075104	0.00730336	1	1	1	SNU1196 s
hsa-miR-1247-5p	0.811615	1.10079	0.975245	0.96255	0.145004	0.677785	1	1	1
hsa-miR-1248	0.931335	0.915782	1.18008	1.00906	0.148305	0.920784	1	1	1
hsa-miR-1249-5p	0.683808	0.861458	0.819748	0.788338	0.0928968	0.0168686	1	1	1	SNU1196 s
hsa-miR-1249	0.907135	0.629114	0.705535	0.747261	0.143631	0.0381108	1	1	1	SNU1196 s
hsa-miR-1250	0.99663	0.727841	1.03741	0.920627	0.168198	0.45961	1	1	1
hsa-miR-1251	1.05402	1.05737	1.30259	1.13799	0.142558	0.168928	1	1	1
hsa-miR-1251	0.87568	0.945477	1.02981	0.950321	0.077177	0.327351	1	1	1
hsa-miR-1252	1.00222	0.356371	0.304796	0.554463	0.388627	0.118031	1	1	1
hsa-miR-1253	1.06001	1.10435	1.07146	1.07861	0.0230172	0.0040904	1	1	1	SNU1196 s
hsa-miR-1254	1.00704	1.09432	1.26013	1.12049	0.128559	0.179831	1	1	1
hsa-miR-1255a	0.876511	0.893218	1.23356	1.0011	0.201492	0.992933	1	1	1
hsa-miR-1255b	0.827718	0.732325	1.00672	0.855587	0.139303	0.14699	1	1	1
hsa-miR-1256	1.08153	1.09404	1.19998	1.12519	0.0650762	0.029054	1	1	1	SNU1196 s
hsa-miR-1257	1.09504	0.385633	0.335559	0.605411	0.424771	0.182905	1	1	1
hsa-miR-1258	0.932897	1.07655	1.17248	1.06064	0.120579	0.432883	1	1	1
hsa-miR-125a-3p	0.861272	0.977228	1.19178	1.01009	0.167685	0.921992	1	1	1
hsa-miR-125a-5p	0.826609	1.43306	1.36532	1.20833	0.33231	0.338607	1	1	1
hsa-miR-125b	0.805362	1.32442	1.31429	1.14803	0.296798	0.436396	1	1	1
hsa-miR-125b-1*	1.06019	0.996151	0.951107	1.00248	0.0548177	0.941229	1	1	1
hsa-miR-125b-2*	1.13227	1.01514	2.03172	1.39304	0.556205	0.288129	1	1	1
hsa-miR-126	0.8151	1.33716	1.3023	1.15152	0.29187	0.419395	1	1	1
hsa-miR-126*	0.840045	1.41322	1.34788	1.20038	0.313767	0.33071	1	1	1
hsa-miR-1260	0.820818	0.787522	1.1143	0.907548	0.179828	0.423531	1	1	1
hsa-miR-1261	0.895012	1.01405	1.31133	1.07346	0.214424	0.584835	1	1	1
hsa-miR-1262	0.916155	1.00861	1.13474	1.01984	0.109726	0.769841	1	1	1
hsa-miR-1263	0.973144	0.772542	1.19976	0.981816	0.213742	0.889984	1	1	1
hsa-miR-1264	1.01285	0.754652	1.13148	0.966325	0.192672	0.77719	1	1	1
hsa-miR-1265	0.899569	1.10573	1.37587	1.12706	0.238868	0.409023	1	1	1
hsa-miR-1266	1.10366	1.18002	1.28487	1.18952	0.0909788	0.0225957	1	1	1	SNU1196 s
hsa-miR-1267	0.932086	0.99648	1.17391	1.03416	0.125239	0.66125	1	1	1
hsa-miR-1268	1.03364	1.18479	1.25151	1.15665	0.111628	0.071938	1	1	1
hsa-miR-1269	1.05262	1.12894	1.05864	1.08007	0.0424296	0.0308326	1	1	1	SNU1196 s
hsa-miR-127-3p	0.847609	1.37361	1.3617	1.19431	0.300308	0.32516	1	1	1
hsa-miR-127-5p	0.921471	0.959554	0.946352	0.942459	0.0193375	0.00672624	1	1	1	SNU1196 s
hsa-miR-1270	0.963453	1.41587	1.19829	1.19254	0.226265	0.214523	1	1	1
hsa-miR-1271	1.11029	0.862471	1.01273	0.995164	0.124839	0.949726	1	1	1
hsa-miR-1272	1.05551	0.877945	1.29735	1.07693	0.21052	0.561128	1	1	1
hsa-miR-1273	0.789217	0.991437	1.31754	1.03273	0.26657	0.841985	1	1	1
hsa-miR-1273c	0.874804	1.03149	0.999591	0.968627	0.0828034	0.5475	1	1	1
hsa-miR-1273d	1.02876	1.03137	1.40311	1.15442	0.215382	0.282158	1	1	1
hsa-miR-1274a	1.02781	1.02051	1.16273	1.07035	0.0800894	0.202802	1	1	1
hsa-miR-1274b	0.873534	1.05967	1.13213	1.02178	0.133396	0.791404	1	1	1
hsa-miR-1275	0.894869	0.889278	1.31824	1.03413	0.246065	0.821954	1	1	1
hsa-miR-1276	0.953491	1.25663	1.20459	1.13824	0.162097	0.213705	1	1	1
hsa-miR-1277	0.895535	1.08846	1.21931	1.06777	0.162875	0.510989	1	1	1
hsa-miR-1278	0.897385	1.18846	1.09646	1.06077	0.148785	0.518337	1	1	1
hsa-miR-1279	0.744149	0.703112	0.851603	0.766288	0.0766815	0.00617436	1	1	1	SNU1196 s
hsa-miR-128	0.799636	1.40855	1.3819	1.1967	0.344122	0.378208	1	1	1
hsa-miR-1280	0.86942	0.758782	0.9757	0.867967	0.108466	0.102679	1	1	1
hsa-miR-1281	0.948789	0.748573	1.19112	0.962828	0.221608	0.785849	1	1	1
hsa-miR-1282	1.0355	0.966897	1.29613	1.09951	0.1737	0.377239	1	1	1
hsa-miR-1283	1.07558	1.21622	1.21179	1.16786	0.079953	0.0220337	1	1	1	SNU1196 s
hsa-miR-1284	0.813988	0.801697	1.03905	0.884911	0.133627	0.210033	1	1	1
hsa-miR-1285	0.793929	0.689564	0.782358	0.755284	0.0572083	0.00177055	1	1	1	SNU1196 s
hsa-miR-1286	0.972037	1.06969	1.29633	1.11269	0.166365	0.30581	1	1	1
hsa-miR-1287	1.00532	0.93469	1.27352	1.07118	0.178761	0.528343	1	1	1
hsa-miR-1288	0.930311	1.14084	1.22757	1.09957	0.152866	0.322314	1	1	1
hsa-miR-1289	0.818545	0.984882	1.32265	1.04202	0.256862	0.790952	1	1	1
hsa-miR-129-1-3p	1.07986	1.06357	1.07681	1.07341	0.00865974	0.000125187	1	1	1	SNU1196 s
hsa-miR-129-3p	0.930079	1.00585	0.973109	0.969679	0.0380016	0.239145	1	1	1
hsa-miR-129-5p	0.958026	1.01706	1.37635	1.11714	0.226412	0.420828	1	1	1
hsa-miR-129*	1.16692	1.05126	2.51256	1.57691	0.812357	0.286073	1	1	1
hsa-miR-1290	0.989433	1.03638	1.11705	1.04762	0.0645473	0.270405	1	1	1
hsa-miR-1291	1.02104	1.23352	1.12972	1.1281	0.106249	0.105046	1	1	1
hsa-miR-1292	0.903152	0.7333	0.835012	0.823821	0.0854771	0.0233764	1	1	1	SNU1196 s
hsa-miR-1293	1.12935	1.0286	1.10931	1.08909	0.0533313	0.0444122	1	1	1	SNU1196 s
hsa-miR-1294	1.19205	1.02411	1.23407	1.15008	0.111094	0.0793949	1	1	1
hsa-miR-1295	0.91199	0.784741	1.12774	0.941489	0.17339	0.590275	1	1	1
hsa-miR-1296	0.668214	0.626887	1.36164	0.885581	0.412797	0.656236	1	1	1
hsa-miR-1297	0.970778	1.09529	1.16635	1.07747	0.0989943	0.246746	1	1	1
hsa-miR-1298	0.831121	0.759586	1.16726	0.919324	0.217681	0.555859	1	1	1
hsa-miR-1298	0.852192	1.1369	1.06702	1.0187	0.148377	0.83785	1	1	1
hsa-miR-1299	1.0332	1.16791	1.27503	1.15871	0.12118	0.0858699	1	1	1
hsa-miR-1301	0.878236	0.688014	0.792914	0.786388	0.0952789	0.0177928	1	1	1	SNU1196 s
hsa-miR-1302	1.04944	0.49135	1.3456	0.962131	0.433767	0.887129	1	1	1
hsa-miR-1303	0.97638	1.06646	1.26351	1.10212	0.14685	0.294818	1	1	1
hsa-miR-1304	0.867992	1.0642	1.27227	1.06815	0.202167	0.590624	1	1	1
hsa-miR-1305	1.05505	0.479911	0.750861	0.76194	0.287729	0.225127	1	1	1
hsa-miR-1306	0.962591	0.796964	1.30032	1.01996	0.256535	0.899315	1	1	1
hsa-miR-1307	0.905384	0.338632	1.67936	0.97446	0.673029	0.950748	1	1	1
hsa-miR-130a	0.813061	1.42346	1.31246	1.18299	0.325143	0.384849	1	1	1
hsa-miR-130a*	1.08133	0.961784	1.87583	1.30631	0.496827	0.345737	1	1	1
hsa-miR-130b	0.7968	1.03092	1.46545	1.09772	0.339292	0.64406	1	1	1
hsa-miR-130b*	0.982861	1.01379	1.04707	1.01457	0.0321112	0.47582	1	1	1
hsa-miR-132	0.896255	1.3801	1.44265	1.23967	0.299045	0.237404	1	1	1
hsa-miR-132*	1.12807	0.955973	2.5246	1.53622	0.860281	0.341074	1	1	1
hsa-miR-1321	0.932897	1.12416	1.17275	1.0766	0.1268	0.354466	1	1	1
hsa-miR-1322	0.821222	0.737803	0.900669	0.819898	0.0814409	0.0186129	1	1	1	SNU1196 s
hsa-miR-1323	1.03787	1.48006	1.19278	1.23691	0.224374	0.141424	1	1	1
hsa-miR-1324	1.01939	1.01476	1.24349	1.09255	0.130744	0.287429	1	1	1
hsa-miR-133a	0.906481	0.798301	1.31378	1.00619	0.271821	0.970434	1	1	1
hsa-miR-133a	0.902328	1.32037	1.40598	1.20956	0.269491	0.249273	1	1	1
hsa-miR-133b	0.832085	0.604065	0.79496	0.743703	0.122347	0.0221919	1	1	1	SNU1196 s
hsa-miR-133b	0.86554	0.888396	1.27309	1.00901	0.228989	0.948935	1	1	1
hsa-miR-134	0.875512	1.36875	1.36409	1.20278	0.283433	0.283016	1	1	1
hsa-miR-135a	0.856283	1.2096	1.4151	1.16033	0.28265	0.381489	1	1	1
hsa-miR-135a*	0.957964	1.04476	1.16194	1.05489	0.102366	0.405592	1	1	1
hsa-miR-135b	0.978456	0.982198	1.58887	1.18318	0.351349	0.417587	1	1	1
hsa-miR-135b-3p	1.00017	0.993205	0.999574	0.997651	0.00386172	0.351431	1	1	1
hsa-miR-135b*	1.1443	0.800951	1.8067	1.25065	0.51124	0.443611	1	1	1
hsa-miR-136	0.833456	1.38427	1.35745	1.19173	0.310562	0.345173	1	1	1
hsa-miR-136*	0.860857	0.929891	0.992475	0.927741	0.0658353	0.130081	1	1	1
hsa-miR-137	0.827169	1.31792	1.30491	1.15	0.279655	0.405462	1	1	1
hsa-miR-138	0.867847	1.38817	1.3135	1.18984	0.281341	0.307416	1	1	1
hsa-miR-138-1*	1.16591	0.819374	1.78815	1.25781	0.490885	0.41445	1	1	1
hsa-miR-138-2*	1.00884	0.929535	1.78512	1.24117	0.472746	0.426829	1	1	1
hsa-miR-139-3p	1.10237	1.0028	0.921406	1.00886	0.0906356	0.873765	1	1	1
hsa-miR-139-5p	0.819059	1.06626	1.29081	1.05871	0.235965	0.688715	1	1	1
hsa-miR-140-3p	1.03095	0.997295	1.02404	1.01743	0.0177751	0.16468	1	1	1
hsa-miR-140-5p	0.891492	1.37132	1.34974	1.20419	0.271015	0.26192	1	1	1
hsa-miR-141	0.887772	1.39788	1.23288	1.17284	0.260299	0.314178	1	1	1
hsa-miR-141*	1.0986	1.07944	2.60348	1.59384	0.874429	0.304713	1	1	1
hsa-miR-142-3p	0.852036	1.38062	1.33328	1.18865	0.292473	0.326489	1	1	1
hsa-miR-142-5p	0.910497	1.37116	1.33704	1.20623	0.256682	0.236429	1	1	1
hsa-miR-143	0.826575	1.38438	1.29111	1.16736	0.298786	0.386906	1	1	1
hsa-miR-143*	0.927375	1.09853	1.6726	1.23283	0.390342	0.359907	1	1	1
hsa-miR-144	0.83247	1.39358	1.37262	1.19956	0.318082	0.338287	1	1	1
hsa-miR-144*	1.0506	0.546531	1.49242	1.02985	0.473287	0.918266	1	1	1
hsa-miR-145	0.872296	1.4077	1.38905	1.22302	0.303876	0.272562	1	1	1
hsa-miR-145*	1.02146	0.984549	1.76161	1.25587	0.438372	0.369212	1	1	1
hsa-miR-1468	0.875714	0.814665	1.09597	0.928784	0.147972	0.451388	1	1	1
hsa-miR-1469	0.898843	1.02429	1.3134	1.07885	0.212596	0.555596	1	1	1
hsa-miR-146a	0.840079	1.32753	1.344	1.17054	0.286304	0.360507	1	1	1
hsa-miR-146a*	0.974983	1.03579	1.73899	1.24992	0.424639	0.365652	1	1	1
hsa-miR-146b-3p	1.21634	0.989614	1.82647	1.34414	0.432816	0.240499	1	1	1
hsa-miR-146b-5p	0.911351	1.18113	1.25043	1.1143	0.179144	0.331098	1	1	1
hsa-miR-147	1.15176	0.990694	1.84017	1.32754	0.451193	0.277025	1	1	1
hsa-miR-1470	0.960956	0.952887	0.863841	0.925894	0.0538913	0.0758466	1	1	1
hsa-miR-1471	1.00479	0.854921	0.75049	0.870068	0.127827	0.153114	1	1	1
hsa-miR-147b	0.899549	1.25625	1.12147	1.09242	0.180117	0.424347	1	1	1
hsa-miR-148a	0.971947	1.07633	1.24832	1.09887	0.139557	0.287091	1	1	1
hsa-miR-148a*	0.770807	1.00966	1.04484	0.94177	0.149099	0.535853	1	1	1
hsa-miR-148b	0.893838	0.971893	1.58183	1.14919	0.376705	0.530441	1	1	1
hsa-miR-148b*	1.09843	0.974575	1.71281	1.26194	0.395347	0.315116	1	1	1
hsa-miR-149	0.841569	1.37681	1.34697	1.18845	0.300778	0.338861	1	1	1
hsa-miR-149*	1.21641	0.689431	1.87827	1.26137	0.595694	0.4896	1	1	1
hsa-miR-150	0.788184	1.3647	1.31855	1.15714	0.320362	0.443402	1	1	1
hsa-miR-150*	0.904901	1.11743	1.20163	1.07465	0.15292	0.445415	1	1	1
hsa-miR-151-3p	1.07107	1.04238	1.44463	1.18603	0.224416	0.22441	1	1	1
hsa-miR-151-5p	0.968814	1.02621	0.973709	0.989578	0.0318203	0.600855	1	1	1
hsa-miR-152	0.832503	1.29516	1.35508	1.16091	0.285984	0.384964	1	1	1
hsa-miR-153	0.845334	1.32119	1.35512	1.17388	0.285036	0.350278	1	1	1
hsa-miR-1537	0.902317	0.741306	1.0835	0.90904	0.171195	0.409505	1	1	1
hsa-miR-1538	1.03427	0.884619	1.05263	0.990506	0.0921583	0.867053	1	1	1
hsa-miR-1539	0.931121	1.14336	1.17821	1.08423	0.133738	0.336627	1	1	1
hsa-miR-154	0.874067	1.37731	1.35233	1.20124	0.283614	0.286436	1	1	1
hsa-miR-154*	0.911192	1.40334	1.34117	1.21857	0.268002	0.230651	1	1	1
hsa-miR-155	1.08314	0.958523	1.7326	1.25809	0.415638	0.342691	1	1	1
hsa-miR-155*	0.794522	0.81609	1.39913	1.00325	0.343012	0.987707	1	1	1
hsa-miR-15a	1.06586	1.13834	1.44541	1.21654	0.201495	0.136189	1	1	1
hsa-miR-15a*	0.93531	0.719154	1.50583	1.05343	0.406421	0.831042	1	1	1
hsa-miR-15b	0.941516	1.32077	1.3223	1.19486	0.219404	0.198802	1	1	1
hsa-miR-15b*	0.931767	1.00051	1.06767	0.999984	0.0679541	0.999689	1	1	1
hsa-miR-16	1.18783	1.10672	1.35692	1.21716	0.127648	0.0421125	1	1	1	SNU1196 s
hsa-miR-16-1*	1.13327	0.990671	2.02144	1.38179	0.558519	0.301963	1	1	1
hsa-miR-16-2*	1.05421	0.988367	1.97163	1.33807	0.549664	0.346776	1	1	1
hsa-miR-17	0.922067	0.879138	1.28955	1.03025	0.225585	0.827718	1	1	1
hsa-miR-17-5p	0.992263	1.07637	1.3311	1.13325	0.176435	0.260957	1	1	1
hsa-miR-17*	1.00549	0.662258	1.12185	0.929866	0.238947	0.637945	1	1	1
hsa-miR-181a	0.826141	0.986767	1.27916	1.03069	0.229679	0.828343	1	1	1
hsa-miR-181a-2*	1.09396	0.942181	1.89212	1.30942	0.510308	0.352882	1	1	1
hsa-miR-181a*	0.788307	1.30771	1.37119	1.15574	0.319783	0.446426	1	1	1
hsa-miR-181b	0.828302	1.07103	1.3008	1.06671	0.236279	0.650433	1	1	1
hsa-miR-181c	0.852739	0.961216	1.22826	1.01407	0.19326	0.905727	1	1	1
hsa-miR-181c*	0.956335	0.850766	1.5653	1.12413	0.385691	0.606937	1	1	1
hsa-miR-181d	0.960156	1.11611	1.06496	1.04708	0.0795009	0.363036	1	1	1
hsa-miR-182	0.849104	0.990595	1.22881	1.02284	0.191894	0.846763	1	1	1
hsa-miR-182*	1.11674	0.988668	1.8352	1.31354	0.456291	0.299788	1	1	1
hsa-miR-1825	0.903316	0.82303	1.24349	0.989947	0.223218	0.941569	1	1	1
hsa-miR-1827	1.09086	1.08925	1.17006	1.11672	0.0461969	0.0119097	1	1	1	SNU1196 s
hsa-miR-183	1.0041	0.957868	1.27188	1.07795	0.169531	0.470416	1	1	1
hsa-miR-183*	1.12148	1.01372	0.967089	1.0341	0.0791889	0.497219	1	1	1
hsa-miR-185	0.887984	1.37697	1.37758	1.21418	0.28249	0.259383	1	1	1
hsa-miR-185*	1.24981	0.998853	1.41238	1.22035	0.208333	0.140908	1	1	1
hsa-miR-186	0.846332	1.42907	1.2858	1.18707	0.303656	0.346077	1	1	1
hsa-miR-186*	1.13079	0.832209	2.38842	1.45047	0.825887	0.398289	1	1	1
hsa-miR-187	0.962433	0.972728	1.25017	1.06178	0.163236	0.54793	1	1	1
hsa-miR-187*	0.990809	0.968987	2.00301	1.32094	0.590797	0.400032	1	1	1
hsa-miR-188-3p	0.952996	0.986297	1.00353	0.980941	0.0256889	0.26814	1	1	1
hsa-miR-188-5p	0.898944	1.36505	1.41605	1.22668	0.28497	0.240337	1	1	1
hsa-miR-18a	1.21275	1.12587	1.33379	1.22414	0.104427	0.0205177	1	1	1	SNU1196 s
hsa-miR-18a*	0.964867	1.07906	1.2539	1.09928	0.145571	0.302952	1	1	1
hsa-miR-18b	1.12956	1.02213	1.59077	1.24749	0.302106	0.228924	1	1	1
hsa-miR-18b*	1.11652	0.866261	1.80854	1.26377	0.488096	0.402254	1	1	1
hsa-miR-190	0.827842	1.33631	1.35015	1.17143	0.297641	0.374922	1	1	1
hsa-miR-1908	0.858705	0.906927	1.60478	1.12347	0.417524	0.635491	1	1	1
hsa-miR-1909	0.945963	1.08421	1.15392	1.06136	0.105842	0.372112	1	1	1
hsa-miR-1909*	0.870157	0.977593	1.2388	1.02885	0.189588	0.805143	1	1	1
hsa-miR-190b	0.925793	1.12182	1.06775	1.03845	0.101242	0.546575	1	1	1
hsa-miR-191	0.87103	1.38441	1.40256	1.21933	0.301775	0.276538	1	1	1
hsa-miR-191*	1.13114	1.07908	2.54119	1.5838	0.829527	0.289822	1	1	1
hsa-miR-1910	1.02923	1.47006	1.18233	1.22721	0.223815	0.153522	1	1	1
hsa-miR-1911	0.954721	0.816467	0.678853	0.81668	0.137934	0.0827596	1	1	1
hsa-miR-1911*	1.03728	1.15225	1.18405	1.12453	0.0772155	0.049147	1	1	1	SNU1196 s
hsa-miR-1912	1.02717	1.02767	1.25789	1.10424	0.133062	0.246332	1	1	1
hsa-miR-1913	1.06577	1.18226	1.19032	1.14612	0.0697031	0.0221426	1	1	1	SNU1196 s
hsa-miR-1914	0.843233	1.04911	1.21338	1.03524	0.185463	0.758586	1	1	1
hsa-miR-1914*	1.00059	0.912469	1.17459	1.02922	0.133383	0.723681	1	1	1
hsa-miR-1915	0.896975	1.0446	1.1157	1.01909	0.111571	0.781696	1	1	1
hsa-miR-1915*	0.972324	1.06884	1.17386	1.07167	0.100795	0.285552	1	1	1
hsa-miR-192	0.946237	1.02949	1.37899	1.11824	0.229622	0.422859	1	1	1
hsa-miR-192-3p	0.949993	1.10135	1.01711	1.02282	0.0758387	0.629785	1	1	1
hsa-miR-192*	1.07094	1.01396	2.15121	1.41204	0.640774	0.327793	1	1	1
hsa-miR-193a-3p	0.836235	1.30425	1.3633	1.16793	0.288771	0.370798	1	1	1
hsa-miR-193a-5p	1.17886	0.930492	1.78783	1.29906	0.441126	0.305437	1	1	1
hsa-miR-193b	1.13773	1.10493	1.66677	1.30314	0.315338	0.171231	1	1	1
hsa-miR-193b-5p	0.988673	0.996536	1.01307	0.999425	0.0124503	0.940088	1	1	1
hsa-miR-193b*	1.06695	0.752004	2.16256	1.32717	0.740408	0.486724	1	1	1
hsa-miR-194	0.931731	0.909443	1.19222	1.01113	0.157222	0.908321	1	1	1
hsa-miR-194-3p	0.964275	0.988458	1.02365	0.992129	0.0298593	0.671673	1	1	1
hsa-miR-194*	1.042	0.975588	1.92924	1.31561	0.532459	0.36261	1	1	1
hsa-miR-195	1.10759	0.956612	1.37957	1.14793	0.214345	0.297978	1	1	1
hsa-miR-195-3p	0.913043	1.05937	1.06239	1.0116	0.0853668	0.825474	1	1	1
hsa-miR-195*	1.06392	0.993254	1.96226	1.33981	0.540215	0.337165	1	1	1
hsa-miR-196a	0.981318	0.982812	1.2698	1.07798	0.166126	0.461839	1	1	1
hsa-miR-196a*	1.01504	1.01258	1.06352	1.03038	0.0287267	0.140975	1	1	1
hsa-miR-196b	0.850514	0.967509	1.54614	1.12139	0.372468	0.602582	1	1	1
hsa-miR-196b*	0.813656	0.98926	1.04574	0.949551	0.121029	0.510261	1	1	1
hsa-miR-197	0.866044	1.06904	1.25228	1.06245	0.193201	0.605415	1	1	1
hsa-miR-1972	1.076	0.963672	1.51033	1.18333	0.288703	0.333123	1	1	1
hsa-miR-198	1.07373	0.989837	2.19374	1.4191	0.672164	0.34093	1	1	1
hsa-miR-199a-3p,hsa-miR-199b-3p	0.847059	1.0583	1.3051	1.07015	0.229251	0.624151	1	1	1
hsa-miR-199a-5p	0.92582	1.0163	1.29398	1.0787	0.191849	0.516617	1	1	1
hsa-miR-199b-5p	1.02089	0.972026	2.0769	1.3566	0.624274	0.378476	1	1	1
hsa-miR-19a	1.03039	1.03931	1.33395	1.13455	0.172743	0.248615	1	1	1
hsa-miR-19a*	0.916725	1.1236	1.17593	1.07208	0.137066	0.413873	1	1	1
hsa-miR-19b	0.935606	1.08014	1.29797	1.10457	0.182413	0.376951	1	1	1
hsa-miR-19b-1-5p	0.955587	1.11555	1.24608	1.10574	0.145496	0.276563	1	1	1
hsa-miR-19b-1*	1.09218	1.01656	1.88653	1.33176	0.481933	0.299029	1	1	1
hsa-miR-19b-2*	1.14903	1.00916	1.44698	1.20172	0.223615	0.193209	1	1	1
hsa-miR-200a	1.05596	1.04451	1.48824	1.19624	0.252949	0.250199	1	1	1
hsa-miR-200a*	0.94657	0.957522	1.35845	1.08752	0.234703	0.553566	1	1	1
hsa-miR-200b	0.948531	1.37035	1.44697	1.25528	0.268404	0.174824	1	1	1
hsa-miR-200b*	0.920807	0.925298	1.10519	0.983766	0.105182	0.802429	1	1	1
hsa-miR-200c	0.963617	0.941485	1.45302	1.11937	0.289155	0.514097	1	1	1
hsa-miR-200c*	0.962988	1.04081	1.03183	1.01188	0.0425771	0.654224	1	1	1
hsa-miR-202	1.09304	0.654344	1.53912	1.0955	0.442391	0.727452	1	1	1
hsa-miR-202*	1.01151	1.14038	1.37319	1.17503	0.183315	0.173525	1	1	1
hsa-miR-203	1.03691	1.30623	1.27526	1.20613	0.147365	0.0725443	1	1	1
hsa-miR-204	1.02183	1.379	1.39731	1.26604	0.211695	0.0950912	1	1	1
hsa-miR-205	1.03735	1.41437	1.40615	1.28596	0.215342	0.0829345	1	1	1
hsa-miR-205*	0.941488	1.03834	1.45631	1.14538	0.273593	0.409473	1	1	1
hsa-miR-2053	0.887586	1.142	0.941859	0.990483	0.133998	0.908032	1	1	1
hsa-miR-206	1.00309	1.00469	1.76114	1.25631	0.437199	0.367336	1	1	1
hsa-miR-208a	0.789257	1.08808	1.30523	1.06086	0.259063	0.704922	1	1	1
hsa-miR-208b	0.871968	1.19708	1.09121	1.05342	0.165817	0.606609	1	1	1
hsa-miR-20a	0.918237	0.939924	1.30525	1.05447	0.217451	0.686761	1	1	1
hsa-miR-20a*	1.1607	1.00243	2.25098	1.47137	0.679786	0.295998	1	1	1
hsa-miR-20b	0.86999	0.998005	1.15157	1.00652	0.140982	0.939996	1	1	1
hsa-miR-20b*	1.01029	1.00138	2.07328	1.36165	0.616304	0.366931	1	1	1
hsa-miR-21	0.992092	0.999984	1.35453	1.11553	0.207012	0.388451	1	1	1
hsa-miR-21*	1.12282	0.761778	1.87735	1.25398	0.569235	0.482765	1	1	1
hsa-miR-210	0.928584	1.34247	1.3481	1.20638	0.240599	0.211534	1	1	1
hsa-miR-211	0.905147	0.569697	1.33552	0.936789	0.383892	0.78965	1	1	1
hsa-miR-2110	0.946564	0.93211	1.29339	1.05736	0.204541	0.652595	1	1	1
hsa-miR-2113	1.02195	1.00506	1.39988	1.1423	0.223232	0.331511	1	1	1
hsa-miR-2114	0.88662	0.865163	1.42288	1.05822	0.315987	0.765595	1	1	1
hsa-miR-2114*	1.04902	1.25062	1.39028	1.22997	0.171569	0.0809885	1	1	1
hsa-miR-2115	0.720998	1.01668	1.42561	1.05443	0.353819	0.803064	1	1	1
hsa-miR-2115*	1.00715	0.968072	1.3293	1.10151	0.198241	0.425253	1	1	1
hsa-miR-212	1.09066	1.26892	1.40577	1.25512	0.15801	0.048986	1	1	1	SNU1196 s
hsa-miR-214	1.04972	1.33972	1.29953	1.22966	0.157121	0.0645488	1	1	1
hsa-miR-214*	0.993669	0.935962	1.03222	0.987283	0.0484446	0.672926	1	1	1
hsa-miR-215	1.16007	0.928032	2.16461	1.41757	0.657276	0.332936	1	1	1
hsa-miR-216a	0.816019	1.54692	1.3511	1.23801	0.378346	0.33713	1	1	1
hsa-miR-216b	0.951703	1.03195	1.12899	1.03755	0.0887748	0.504435	1	1	1
hsa-miR-217	1.12886	1.04133	1.93638	1.36886	0.493431	0.265083	1	1	1
hsa-miR-218	1.0633	1.30827	1.2981	1.22323	0.138591	0.0493227	1	1	1	SNU1196 s
hsa-miR-218-1*	1.07683	0.984872	1.87459	1.3121	0.489296	0.331237	1	1	1
hsa-miR-218-2*	0.924447	0.918931	1.10618	0.983185	0.10655	0.798123	1	1	1
hsa-miR-219-1-3p	1.09447	0.862198	1.70119	1.21929	0.433197	0.430111	1	1	1
hsa-miR-219-2-3p	1.11934	1.04501	2.25455	1.47296	0.677892	0.293427	1	1	1
hsa-miR-219-2-3p	0.952816	0.940542	0.943648	0.945669	0.00638188	0.000123114	1	1	1	SNU1196 s
hsa-miR-219-5p	0.951713	1.30541	1.32854	1.19522	0.211199	0.184632	1	1	1
hsa-miR-22	0.946308	1.03362	1.21944	1.06646	0.139494	0.455645	1	1	1
hsa-miR-22*	0.910428	1.15457	1.09168	1.05223	0.126763	0.514901	1	1	1
hsa-miR-221	0.917949	1.32664	1.29806	1.18088	0.228153	0.241642	1	1	1
hsa-miR-221*	0.994131	0.969599	1.97876	1.31416	0.575688	0.398072	1	1	1
hsa-miR-222	0.949707	1.25192	1.30185	1.16783	0.190538	0.201807	1	1	1
hsa-miR-222*	1.00757	1.08329	1.96283	1.35123	0.531014	0.315831	1	1	1
hsa-miR-223	0.90346	1.47332	1.35965	1.24547	0.301597	0.231419	1	1	1
hsa-miR-223*	0.995779	0.734482	1.50758	1.07928	0.393255	0.744559	1	1	1
hsa-miR-224	0.799658	1.34659	1.42383	1.19003	0.340269	0.388176	1	1	1
hsa-miR-224*	1.00932	1.01796	1.31553	1.11427	0.17435	0.319698	1	1	1
hsa-miR-2277-3p	0.966786	0.963535	1.34185	1.09072	0.217486	0.509964	1	1	1
hsa-miR-2277-5p	0.900144	0.967934	1.44519	1.10442	0.297053	0.575496	1	1	1
hsa-miR-2355-5p	0.917045	1.02112	0.873977	0.93738	0.0756481	0.224939	1	1	1
hsa-miR-23a	0.963963	1.06756	1.26808	1.09987	0.154611	0.325875	1	1	1
hsa-miR-23a-5p	0.941915	1.14907	1.00131	1.03077	0.106674	0.643618	1	1	1
hsa-miR-23a*	1.08492	1.01802	1.86724	1.3234	0.472173	0.301152	1	1	1
hsa-miR-23b	0.947164	1.3152	1.35102	1.20446	0.223546	0.188325	1	1	1
hsa-miR-23b*	1.20697	1.01715	1.61033	1.27815	0.302925	0.18695	1	1	1
hsa-miR-23c	0.810549	1.17094	1.06249	1.01466	0.184894	0.897412	1	1	1
hsa-miR-24	1.01305	1.10372	1.3032	1.13999	0.148438	0.177706	1	1	1
hsa-miR-24-1*	0.891282	1.0945	1.23615	1.07398	0.173346	0.500829	1	1	1
hsa-miR-24-2*	1.07225	0.957999	1.83928	1.28984	0.479242	0.353979	1	1	1
hsa-miR-25	1.05145	1.13657	1.27369	1.1539	0.112125	0.0762047	1	1	1
hsa-miR-25*	0.995191	0.583033	1.07141	0.883213	0.262742	0.484313	1	1	1
hsa-miR-26a	1.10532	1.0235	1.33557	1.1548	0.161809	0.172865	1	1	1
hsa-miR-26a-1-3p	0.9317	1.12379	1.04314	1.03288	0.0964544	0.586689	1	1	1
hsa-miR-26a-1*	1.16594	0.992119	1.80804	1.32203	0.429773	0.264123	1	1	1
hsa-miR-26a-2*	1.2377	0.900982	1.64415	1.26094	0.37213	0.291336	1	1	1
hsa-miR-26b	0.997915	1.03065	1.33322	1.1206	0.184866	0.321684	1	1	1
hsa-miR-26b*	0.926763	1.14806	1.08324	1.05269	0.113767	0.467418	1	1	1
hsa-miR-27a	0.874829	1.17822	1.28998	1.11434	0.214819	0.408744	1	1	1
hsa-miR-27a*	0.903077	1.1608	1.11248	1.05879	0.136995	0.498622	1	1	1
hsa-miR-27b	0.845883	1.35601	1.35111	1.18433	0.293117	0.337274	1	1	1
hsa-miR-27b*	0.933193	0.935692	1.03515	0.968011	0.0581559	0.39468	1	1	1
hsa-miR-28-3p	1.16449	0.963142	1.6649	1.26418	0.361342	0.274125	1	1	1
hsa-miR-28-5p	0.959056	1.05053	1.31727	1.10895	0.186117	0.367959	1	1	1
hsa-miR-2861	1.08114	1.21064	1.42164	1.23781	0.171867	0.0746318	1	1	1
hsa-miR-296-3p	0.879609	1.00113	0.976452	0.952397	0.0642324	0.268582	1	1	1
hsa-miR-296-5p	0.801569	0.915154	1.61165	1.10946	0.438605	0.687842	1	1	1
hsa-miR-297	0.928373	1.04998	1.11344	1.0306	0.0940421	0.603177	1	1	1
hsa-miR-298	1.14625	0.972872	2.45666	1.52526	0.811259	0.324874	1	1	1
hsa-miR-299-3p	1.10802	1.03589	1.97885	1.37425	0.524836	0.28438	1	1	1
hsa-miR-299-5p	0.97036	1.11206	1.19672	1.09305	0.114371	0.231597	1	1	1
hsa-miR-29a	1.02145	1.05341	1.39903	1.15796	0.209383	0.261373	1	1	1
hsa-miR-29a*	0.944709	1.17156	1.08413	1.0668	0.114416	0.3691	1	1	1
hsa-miR-29b	0.963863	1.10783	1.31615	1.12928	0.177117	0.274789	1	1	1
hsa-miR-29b-1*	1.18488	0.787882	1.79636	1.25637	0.508025	0.43142	1	1	1
hsa-miR-29b-2*	1.16048	1.02691	1.68755	1.29165	0.349305	0.221671	1	1	1
hsa-miR-29c	1.02563	1.10106	1.5316	1.21943	0.272967	0.236224	1	1	1
hsa-miR-29c*	0.831684	0.953521	0.962268	0.915824	0.0729985	0.116482	1	1	1
hsa-miR-300	0.834367	0.313596	0.933416	0.693793	0.332964	0.186409	1	1	1
hsa-miR-301a	0.84941	0.840777	1.21265	0.967613	0.212255	0.804621	1	1	1
hsa-miR-301b	1.11282	0.800661	1.61208	1.17519	0.40929	0.499635	1	1	1
hsa-miR-302a	1.08664	1.07489	1.49743	1.21965	0.240633	0.189027	1	1	1
hsa-miR-302a*	1.05101	1.00222	1.97192	1.34171	0.546322	0.339583	1	1	1
hsa-miR-302b	0.911802	1.03526	1.56657	1.17121	0.347913	0.442036	1	1	1
hsa-miR-302b*	1.18028	0.956363	2.02631	1.38765	0.564316	0.299912	1	1	1
hsa-miR-302c	0.813493	0.912019	1.27625	1.00059	0.24376	0.996872	1	1	1
hsa-miR-302c*	0.944684	0.996562	1.42434	1.12186	0.263236	0.467578	1	1	1
hsa-miR-302d	0.854919	0.918738	1.563	1.11222	0.391688	0.645762	1	1	1
hsa-miR-302d*	0.887307	0.895425	1.23726	1.00666	0.199741	0.956695	1	1	1
hsa-miR-302e	0.963376	0.980101	1.304	1.08249	0.192016	0.498139	1	1	1
hsa-miR-302f	0.985815	0.698864	1.06655	0.917076	0.193241	0.498608	1	1	1
hsa-miR-3065-3p	0.812479	1.12596	1.5042	1.14755	0.346364	0.50156	1	1	1
hsa-miR-3065-5p	0.986352	1.01898	1.40827	1.13787	0.23474	0.36655	1	1	1
hsa-miR-30a	0.93781	1.07229	1.29831	1.1028	0.182177	0.383713	1	1	1
hsa-miR-30a*	0.823194	1.01604	1.32763	1.05562	0.254539	0.724287	1	1	1
hsa-miR-30b	0.84186	1.35919	1.40166	1.2009	0.311664	0.326746	1	1	1
hsa-miR-30b*	0.845232	0.871397	1.19364	0.97009	0.194043	0.802687	1	1	1
hsa-miR-30c	0.992979	1.05886	1.26221	1.10468	0.140344	0.265971	1	1	1
hsa-miR-30c-1*	0.78895	0.988947	1.00067	0.926188	0.118996	0.343142	1	1	1
hsa-miR-30c-2*	0.965424	1.04593	1.01996	1.01044	0.0410908	0.682617	1	1	1
hsa-miR-30d	1.01817	1.05438	1.31585	1.12947	0.162422	0.23952	1	1	1
hsa-miR-30d-3p	0.861383	1.04766	1.05647	0.988503	0.110178	0.865366	1	1	1
hsa-miR-30d*	0.879936	1.06236	1.35768	1.09999	0.241087	0.512249	1	1	1
hsa-miR-30e	0.894887	0.973987	1.25469	1.04119	0.189079	0.725119	1	1	1
hsa-miR-30e*	0.983811	0.940323	1.296	1.07338	0.19402	0.548185	1	1	1
hsa-miR-31	0.941601	1.05889	1.23376	1.07809	0.147022	0.409674	1	1	1
hsa-miR-31*	0.908783	1.18175	1.10506	1.0652	0.140783	0.467417	1	1	1
hsa-miR-3116	0.888241	0.967866	1.47991	1.11201	0.321095	0.578313	1	1	1
hsa-miR-3118	0.863265	1.05802	0.969143	0.963477	0.0975035	0.551841	1	1	1
hsa-miR-3120	0.994507	1.27114	1.41886	1.22817	0.215414	0.140477	1	1	1
hsa-miR-3121	0.777095	0.996659	1.35182	1.04186	0.290014	0.814914	1	1	1
hsa-miR-3123	0.728547	1.04157	1.44346	1.07119	0.358376	0.748116	1	1	1
hsa-miR-3124	0.925949	1.27865	1.49342	1.23267	0.286515	0.232293	1	1	1
hsa-miR-3126-3p	1.08286	1.28624	1.37864	1.24925	0.15132	0.0462583	1	1	1	SNU1196 s
hsa-miR-3126-5p	0.902085	1.07689	0.950073	0.976351	0.0903188	0.673687	1	1	1
hsa-miR-3129	0.776948	1.07386	1.21554	1.02211	0.223826	0.872431	1	1	1
hsa-miR-3130-3p	0.921365	1.00188	1.48061	1.13462	0.30233	0.483599	1	1	1
hsa-miR-3130-5p	0.868591	1.1524	1.00541	1.0088	0.141935	0.919646	1	1	1
hsa-miR-3136	0.873668	1.08319	1.40921	1.12202	0.269873	0.477316	1	1	1
hsa-miR-3138	0.831374	1.06791	1.42657	1.10862	0.299678	0.564207	1	1	1
hsa-miR-3140	0.829884	0.944965	1.4665	1.08045	0.339246	0.702308	1	1	1
hsa-miR-3142	0.808892	1.09559	0.946018	0.950165	0.143391	0.579655	1	1	1
hsa-miR-3144-3p	0.875305	1.06716	1.29667	1.07971	0.21096	0.548551	1	1	1
hsa-miR-3144-5p	1.01644	1.10097	0.949157	1.02219	0.076072	0.639953	1	1	1
hsa-miR-3149	0.966861	1.07404	0.943834	0.994911	0.0694875	0.905189	1	1	1
hsa-miR-3151	0.91998	1.15264	0.961465	1.01136	0.124098	0.881675	1	1	1
hsa-miR-3152	0.880817	1.08488	1.00048	0.988727	0.10254	0.858252	1	1	1
hsa-miR-3154	0.988596	0.917282	1.26495	1.05694	0.183635	0.619692	1	1	1
hsa-miR-3158	0.88116	1.17658	1.025	1.02758	0.147728	0.7626	1	1	1
hsa-miR-3164	1.05062	1.22614	1.35185	1.20954	0.151302	0.074459	1	1	1
hsa-miR-3167	0.768466	0.900905	1.41852	1.0293	0.343519	0.889715	1	1	1
hsa-miR-3171	0.822909	0.984161	1.35358	1.05355	0.272058	0.750308	1	1	1
hsa-miR-3175	0.933958	1.16223	0.942748	1.01298	0.129331	0.870445	1	1	1
hsa-miR-3179	0.884458	0.983722	1.26702	1.04507	0.198522	0.71423	1	1	1
hsa-miR-3180	0.718739	0.92556	1.29819	0.980829	0.293652	0.915418	1	1	1
hsa-miR-3180-3p	0.901801	1.12863	0.941924	0.990784	0.121049	0.901456	1	1	1
hsa-miR-3180-5p	0.869159	1.02089	0.892798	0.927614	0.081636	0.199392	1	1	1
hsa-miR-3182	0.911175	1.16639	1.07166	1.04974	0.129013	0.540814	1	1	1
hsa-miR-3184	0.947759	1.07487	1.51594	1.17952	0.298194	0.355938	1	1	1
hsa-miR-3186-3p	0.903468	1.05799	1.3277	1.09639	0.214708	0.480259	1	1	1
hsa-miR-3186-5p	0.839119	0.946185	1.21996	1.00175	0.196406	0.988401	1	1	1
hsa-miR-3190	0.86237	1.04608	1.41235	1.10693	0.279993	0.544461	1	1	1
hsa-miR-3192	0.740303	1.14479	1.42631	1.1038	0.344833	0.62964	1	1	1
hsa-miR-32	1.00232	1.08639	1.29428	1.12766	0.15029	0.21518	1	1	1
hsa-miR-32*	0.753537	1.01034	1.26781	1.01056	0.257137	0.946697	1	1	1
hsa-miR-3200-3p	0.855145	1.15011	1.12402	1.04309	0.163287	0.671342	1	1	1
hsa-miR-3200-5p	1.07634	0.975568	1.41011	1.15401	0.227443	0.305948	1	1	1
hsa-miR-320a	0.937362	1.02514	1.52917	1.16389	0.319372	0.424321	1	1	1
hsa-miR-320b	0.954138	1.44376	1.04249	1.1468	0.260948	0.385051	1	1	1
hsa-miR-320c	0.906445	0.828366	1.24753	0.994114	0.22291	0.965713	1	1	1
hsa-miR-320d	1.00379	0.947059	0.821957	0.924269	0.0930356	0.231381	1	1	1
hsa-miR-320e	0.872129	1.08907	0.950701	0.970633	0.109835	0.667364	1	1	1
hsa-miR-323-3p	0.927668	0.940312	1.48391	1.1173	0.317559	0.55713	1	1	1
hsa-miR-323-5p	0.895274	1.03219	1.01542	0.980964	0.0746817	0.681671	1	1	1
hsa-miR-323b-3p	0.925949	0.935646	1.41035	1.09065	0.276914	0.601019	1	1	1
hsa-miR-323b-5p	1.09551	0.860687	1.23305	1.06308	0.188287	0.592838	1	1	1
hsa-miR-324-3p	0.849871	0.982525	1.14167	0.991354	0.146098	0.923291	1	1	1
hsa-miR-324-5p	0.890383	0.928791	1.58166	1.13361	0.388498	0.583454	1	1	1
hsa-miR-325	0.910869	0.976721	1.37571	1.08777	0.251529	0.578208	1	1	1
hsa-miR-326	0.832042	1.01174	1.55178	1.13186	0.374603	0.575021	1	1	1
hsa-miR-328	0.851795	0.921972	1.4869	1.08689	0.34819	0.687864	1	1	1
hsa-miR-329	1.01275	0.989555	1.27901	1.09377	0.16084	0.369705	1	1	1
hsa-miR-330-3p	0.894593	0.81663	1.29711	1.00278	0.257861	0.986014	1	1	1
hsa-miR-330-5p	1.0023	1.03133	1.02332	1.01899	0.0149918	0.0933269	1	1	1
hsa-miR-331-3p	0.877697	0.924625	1.24709	1.01647	0.201095	0.89405	1	1	1
hsa-miR-331-5p	0.944845	1.01664	1.06139	1.00762	0.0587915	0.83328	1	1	1
hsa-miR-335	0.842266	0.963113	1.39073	1.06537	0.288176	0.714435	1	1	1
hsa-miR-335*	0.997557	0.993153	1.0614	1.01737	0.0381941	0.474921	1	1	1
hsa-miR-337-3p	0.924969	0.92955	1.22195	1.02549	0.170152	0.808091	1	1	1
hsa-miR-337-5p	0.908951	0.983681	1.19949	1.03071	0.150869	0.742236	1	1	1
hsa-miR-338-3p	0.831347	0.942669	1.76841	1.18081	0.511911	0.573759	1	1	1
hsa-miR-338-5p	0.975014	1.04409	1.06362	1.02758	0.0465565	0.362906	1	1	1
hsa-miR-339-3p	0.881736	1.00622	1.26659	1.05152	0.196387	0.673131	1	1	1
hsa-miR-339-5p	0.77814	0.874562	1.5184	1.05703	0.402452	0.818181	1	1	1
hsa-miR-33a	0.972576	1.1305	1.31177	1.13828	0.169731	0.231037	1	1	1
hsa-miR-33a*	0.839464	1.20974	1.13526	1.06149	0.195851	0.615483	1	1	1
hsa-miR-33b	0.901793	1.04981	1.42017	1.12393	0.26702	0.466537	1	1	1
hsa-miR-33b*	0.83666	0.964513	1.27697	1.02605	0.226513	0.851841	1	1	1
hsa-miR-340	0.90539	1.06663	1.06159	1.0112	0.0916702	0.842723	1	1	1
hsa-miR-340*	0.935419	0.902076	1.53843	1.12531	0.358162	0.577231	1	1	1
hsa-miR-342-3p	0.82672	0.92274	1.46677	1.07208	0.345172	0.735885	1	1	1
hsa-miR-342-5p	0.928847	0.95828	1.10156	0.996228	0.092396	0.947019	1	1	1
hsa-miR-345	0.943655	0.900875	1.1898	1.01144	0.155934	0.904997	1	1	1
hsa-miR-346	0.933712	0.99826	1.26977	1.06725	0.178334	0.549311	1	1	1
hsa-miR-34a	0.954449	1.01122	1.33142	1.09903	0.203246	0.446235	1	1	1
hsa-miR-34a*	0.840078	0.813138	1.21316	0.95546	0.223584	0.747443	1	1	1
hsa-miR-34b	0.990458	0.927678	0.96681	0.961649	0.0317066	0.104236	1	1	1
hsa-miR-34b*	0.859664	1.02537	1.20736	1.0308	0.173912	0.774361	1	1	1
hsa-miR-34c-3p	0.944362	0.896168	1.0991	0.979877	0.106025	0.758848	1	1	1
hsa-miR-34c-5p	0.894048	1.02852	1.43334	1.11864	0.28071	0.50474	1	1	1
hsa-miR-3605-3p	0.894659	1.08412	1.44762	1.14213	0.281006	0.43045	1	1	1
hsa-miR-3605-5p	0.912678	1.09537	1.04801	1.01869	0.0948098	0.750011	1	1	1
hsa-miR-3609	0.923673	1.14304	1.0625	1.04307	0.110968	0.538229	1	1	1
hsa-miR-361-3p	0.904815	0.967922	1.20823	1.02699	0.160098	0.784823	1	1	1
hsa-miR-361-5p	0.929302	1.00996	1.475	1.13809	0.294548	0.462342	1	1	1
hsa-miR-362-3p	0.949205	1.05796	1.21734	1.07484	0.134864	0.390922	1	1	1
hsa-miR-362-5p	1.00832	1.02031	1.3073	1.11197	0.169263	0.315759	1	1	1
hsa-miR-363	0.945941	1.01812	1.57039	1.17815	0.341603	0.417451	1	1	1
hsa-miR-363*	0.793759	0.936816	1.19459	0.975056	0.203135	0.841972	1	1	1
hsa-miR-3646	0.862059	0.937154	1.5421	1.11377	0.37284	0.625097	1	1	1
hsa-miR-3647-5p	0.906914	1.06048	1.0094	0.992266	0.0782051	0.872308	1	1	1
hsa-miR-365	0.923472	1.03998	1.58823	1.18389	0.354977	0.420296	1	1	1
hsa-miR-365*	0.948279	1.12394	0.97338	1.0152	0.0950053	0.795422	1	1	1
hsa-miR-3650	0.944566	0.981762	1.34888	1.09174	0.22347	0.516331	1	1	1
hsa-miR-3653	0.957666	0.997961	1.4172	1.12428	0.254479	0.445267	1	1	1
hsa-miR-3658	0.838517	1.04782	1.0014	0.962578	0.109919	0.587106	1	1	1
hsa-miR-365a-5p	0.810831	1.00971	1.02536	0.948635	0.119598	0.498267	1	1	1
hsa-miR-367	0.819842	1.00096	1.7133	1.17803	0.472314	0.549456	1	1	1
hsa-miR-367*	0.825817	0.897831	1.09713	0.940259	0.140544	0.502428	1	1	1
hsa-miR-369-3p	0.937505	0.916656	1.4466	1.10025	0.300124	0.593894	1	1	1
hsa-miR-369-5p	0.803557	0.905157	1.3489	1.0192	0.290008	0.914214	1	1	1
hsa-miR-370	0.811506	0.91374	1.51903	1.08142	0.382406	0.73097	1	1	1
hsa-miR-371-3p	0.993178	1.00232	1.29788	1.09779	0.173339	0.383825	1	1	1
hsa-miR-371-5p	0.916504	1.04472	1.34076	1.10066	0.217591	0.467857	1	1	1
hsa-miR-372	0.88659	0.932711	1.19399	1.00443	0.165777	0.965293	1	1	1
hsa-miR-373	0.865343	0.917459	1.18773	0.990177	0.173057	0.92641	1	1	1
hsa-miR-373*	0.92964	0.999298	1.3179	1.08228	0.207004	0.529018	1	1	1
hsa-miR-374a	0.928065	0.832743	1.11202	0.95761	0.141964	0.632309	1	1	1
hsa-miR-374a*	0.935801	0.513975	1.02268	0.824152	0.272111	0.32568	1	1	1
hsa-miR-374b	0.881411	1.10253	1.08417	1.0227	0.122706	0.764662	1	1	1
hsa-miR-374b*	0.882497	0.902443	1.18336	0.989435	0.168244	0.918627	1	1	1
hsa-miR-375	0.817722	0.94622	1.48808	1.08401	0.355785	0.703515	1	1	1
hsa-miR-376a	1.03584	1.06631	1.31604	1.1394	0.153733	0.191382	1	1	1
hsa-miR-376a*	1.02937	1.16681	1.16615	1.12078	0.0791619	0.057427	1	1	1	SNU1196 s
hsa-miR-376b	0.836596	0.956963	1.07519	0.956249	0.119298	0.559817	1	1	1
hsa-miR-376c	1.07034	1.02033	1.25639	1.11569	0.124389	0.182497	1	1	1
hsa-miR-377	0.892834	0.998136	1.45945	1.11681	0.301374	0.538796	1	1	1
hsa-miR-377-5p	0.994485	0.977859	1.0474	1.00658	0.0363152	0.769274	1	1	1
hsa-miR-377*	0.817224	0.948588	1.15138	0.972399	0.168348	0.790524	1	1	1
hsa-miR-378, hsa-miR-378c	0.835123	0.977912	1.6372	1.15008	0.427857	0.576293	1	1	1
hsa-miR-378*	0.826444	0.977166	1.64673	1.15011	0.436636	0.583582	1	1	1
hsa-miR-378b	0.801345	1.01605	1.50602	1.10781	0.361188	0.632443	1	1	1
hsa-miR-378c	0.649232	1.06054	1.40571	1.03849	0.378719	0.868814	1	1	1
hsa-miR-379	0.85069	1.07769	1.54044	1.15627	0.351525	0.484257	1	1	1
hsa-miR-379-3p	1.02728	1.02749	0.927932	0.994234	0.057419	0.870365	1	1	1
hsa-miR-379*	1.0834	0.974869	1.24823	1.10217	0.137645	0.26795	1	1	1
hsa-miR-380	0.97732	0.858434	1.16057	0.998775	0.152208	0.989547	1	1	1
hsa-miR-380*	0.814708	0.851125	1.19032	0.95205	0.207148	0.708967	1	1	1
hsa-miR-381	0.954067	0.924296	1.50084	1.1264	0.324615	0.537003	1	1	1
hsa-miR-382	0.892204	0.979304	1.76999	1.21383	0.483613	0.486465	1	1	1
hsa-miR-383	0.859943	0.935554	1.22747	1.00766	0.194082	0.948812	1	1	1
hsa-miR-384	1.05504	1.00689	1.87895	1.31363	0.490177	0.329915	1	1	1
hsa-miR-3910	0.763006	1.10494	0.967926	0.945292	0.172089	0.611193	1	1	1
hsa-miR-3917	0.853039	1.04657	1.07278	0.990796	0.12002	0.900748	1	1	1
hsa-miR-409-3p	0.946863	1.19059	1.13301	1.09015	0.127389	0.287517	1	1	1
hsa-miR-409-5p	0.86108	1.00005	1.60735	1.15616	0.396873	0.53295	1	1	1
hsa-miR-410	0.958913	1.14645	1.06713	1.0575	0.0941393	0.34976	1	1	1
hsa-miR-411	0.925852	1.09283	1.14596	1.05488	0.114855	0.45442	1	1	1
hsa-miR-411*	1.03199	0.999482	1.08178	1.03775	0.0414488	0.189825	1	1	1
hsa-miR-412	1.33913	0.81418	1.20675	1.12002	0.27301	0.488818	1	1	1
hsa-miR-412	0.842115	0.979936	1.20858	1.01021	0.1851	0.928476	1	1	1
hsa-miR-421	0.882043	1.13269	1.18034	1.06502	0.160247	0.520924	1	1	1
hsa-miR-422a	0.827017	1.03627	1.43	1.09776	0.306162	0.609668	1	1	1
hsa-miR-423-3p	0.828432	0.991691	1.5905	1.13687	0.401241	0.586394	1	1	1
hsa-miR-423-5p	0.925208	1.0232	1.12404	1.02415	0.0994183	0.695576	1	1	1
hsa-miR-424	0.810435	0.985442	1.61888	1.13825	0.425335	0.603498	1	1	1
hsa-miR-424*	1.07136	0.900226	1.13158	1.03439	0.120028	0.645739	1	1	1
hsa-miR-425	0.942578	1.17822	1.20072	1.10717	0.142988	0.264001	1	1	1
hsa-miR-425*	0.850414	0.952787	1.61883	1.14068	0.417242	0.590586	1	1	1
hsa-miR-429	1.0801	1.0004	1.30208	1.12753	0.156336	0.230561	1	1	1
hsa-miR-431	0.884973	0.958849	1.39468	1.0795	0.27544	0.643384	1	1	1
hsa-miR-431*	0.933926	1.05221	0.903905	0.963347	0.0784076	0.463541	1	1	1
hsa-miR-432	0.903626	0.963463	1.20035	1.02248	0.156922	0.816245	1	1	1
hsa-miR-432*	0.833081	0.869191	1.19427	0.965515	0.198931	0.77894	1	1	1
hsa-miR-433	0.881682	0.957029	1.53603	1.12491	0.358026	0.57824	1	1	1
hsa-miR-448	0.9489	1.0118	1.48784	1.14951	0.294682	0.429143	1	1	1
hsa-miR-449a	0.913703	0.888627	1.17898	0.993769	0.160884	0.949735	1	1	1
hsa-miR-449a	0.859391	0.986023	1.69458	1.18	0.450114	0.526652	1	1	1
hsa-miR-449b	1.02427	1.0698	1.24758	1.11389	0.118002	0.169917	1	1	1
hsa-miR-449b*	0.779457	1.12129	0.971379	0.957376	0.171347	0.688771	1	1	1
hsa-miR-449c	0.816834	0.959287	1.3761	1.05074	0.290633	0.777425	1	1	1
hsa-miR-449c*	0.806726	1.13103	1.08824	1.00867	0.17619	0.93619	1	1	1
hsa-miR-450a	0.844066	0.917259	1.52482	1.09538	0.373699	0.681283	1	1	1
hsa-miR-450b-3p	0.844696	0.876835	1.11899	0.946839	0.149947	0.572374	1	1	1
hsa-miR-450b-5p	1.06684	0.998885	1.21702	1.09425	0.111622	0.217432	1	1	1
hsa-miR-451	0.935562	0.957796	1.58166	1.15834	0.366776	0.49618	1	1	1
hsa-miR-452	0.910772	0.650475	0.931621	0.830956	0.156648	0.13497	1	1	1
hsa-miR-452*	0.91779	0.878758	1.10611	0.967551	0.121569	0.667887	1	1	1
hsa-miR-454	0.921433	0.882497	1.248	1.01731	0.200728	0.888501	1	1	1
hsa-miR-454*	0.992835	0.999593	1.32068	1.10437	0.187362	0.389264	1	1	1
hsa-miR-455-3p	0.713872	0.952316	1.09618	0.920789	0.193093	0.516609	1	1	1
hsa-miR-455-5p	0.915992	1.06107	1.13852	1.03853	0.112964	0.58646	1	1	1
hsa-miR-466	0.833853	1.0232	1.08556	0.980873	0.131085	0.812933	1	1	1
hsa-miR-483-3p	0.810634	0.881671	1.13764	0.943315	0.171997	0.598653	1	1	1
hsa-miR-483-5p	0.826085	1.01039	1.23119	1.02255	0.202826	0.85666	1	1	1
hsa-miR-484	0.96933	1.19083	1.11425	1.09147	0.112492	0.231796	1	1	1
hsa-miR-485-3p	0.939441	1.24184	1.2061	1.12913	0.165244	0.247325	1	1	1
hsa-miR-485-5p	0.901988	1.24502	1.19269	1.11323	0.184806	0.348399	1	1	1
hsa-miR-486-3p	0.984217	1.0754	0.828494	0.962705	0.124852	0.632178	1	1	1
hsa-miR-486-3p	1.10634	0.927816	1.20469	1.07962	0.140359	0.381487	1	1	1
hsa-miR-486-5p	1.05991	1.16872	1.22085	1.14983	0.0821192	0.0341797	1	1	1	SNU1196 s
hsa-miR-487a	0.963402	0.977264	1.36532	1.10199	0.22815	0.481967	1	1	1
hsa-miR-487b	0.870087	1.06984	1.09367	1.0112	0.122788	0.882107	1	1	1
hsa-miR-488	1.1055	1.0474	1.25029	1.1344	0.104486	0.089823	1	1	1
hsa-miR-488*	0.907011	0.905817	1.15018	0.98767	0.140741	0.886739	1	1	1
hsa-miR-489	0.899651	0.990758	1.16528	1.01856	0.134982	0.823422	1	1	1
hsa-miR-490-3p	1.00875	1.25701	1.17312	1.14629	0.126286	0.115265	1	1	1
hsa-miR-490-5p	0.818565	1.02247	0.885366	0.9088	0.103952	0.203247	1	1	1
hsa-miR-490-5p	0.95213	1.10337	1.24163	1.09905	0.1448	0.3017	1	1	1
hsa-miR-491-3p	0.918994	1.02241	1.08429	1.00856	0.0835148	0.867651	1	1	1
hsa-miR-491-3p	0.830167	0.990876	1.20641	1.00915	0.188786	0.937125	1	1	1
hsa-miR-491-5p	0.931688	1.18943	1.29517	1.13876	0.186961	0.267993	1	1	1
hsa-miR-492	1.01526	0.886684	1.22957	1.04384	0.173218	0.683776	1	1	1
hsa-miR-493	0.905179	0.962838	1.23372	1.03391	0.175423	0.754574	1	1	1
hsa-miR-493*	0.907215	0.9262	1.14333	0.992248	0.131185	0.923409	1	1	1
hsa-miR-494	0.934387	1.10278	1.03687	1.02468	0.0848544	0.640922	1	1	1
hsa-miR-495	0.98054	1.21376	1.0372	1.07717	0.121639	0.333544	1	1	1
hsa-miR-496	0.913612	1.18663	0.986549	1.02893	0.141357	0.740875	1	1	1
hsa-miR-497	0.964844	1.11428	1.08839	1.05584	0.0798607	0.292529	1	1	1
hsa-miR-497*	1.00438	1.02551	1.42543	1.15178	0.237229	0.329946	1	1	1
hsa-miR-498	1.00456	1.0418	1.19959	1.08198	0.103538	0.242144	1	1	1
hsa-miR-499-3p	0.826995	1.00819	1.25197	1.02905	0.213253	0.825053	1	1	1
hsa-miR-499-5p	1.00247	1.11594	1.08768	1.0687	0.0590657	0.11421	1	1	1
hsa-miR-500a	1.06134	0.787376	1.32541	1.05804	0.269031	0.727602	1	1	1
hsa-miR-500a*	0.833167	0.959818	1.26827	1.02042	0.223794	0.882087	1	1	1
hsa-miR-500b	0.907671	1.18704	1.08708	1.0606	0.141555	0.499585	1	1	1
hsa-miR-501-3p	0.884329	0.948647	1.26097	1.03132	0.201472	0.801072	1	1	1
hsa-miR-501-5p	0.852164	0.971272	1.20125	1.00823	0.177453	0.939845	1	1	1
hsa-miR-502-3p	0.972907	1.17895	1.12425	1.09203	0.106731	0.209591	1	1	1
hsa-miR-502-5p	1.0864	1.02631	1.2724	1.12837	0.128299	0.158123	1	1	1
hsa-miR-503	0.851596	1.09283	1.23586	1.06009	0.194211	0.620415	1	1	1
hsa-miR-504	0.925627	1.21797	1.08061	1.07474	0.146261	0.426122	1	1	1
hsa-miR-505	0.893522	0.83279	1.21677	0.981028	0.206406	0.881222	1	1	1
hsa-miR-505*	0.773155	0.893443	1.19219	0.952929	0.215757	0.72472	1	1	1
hsa-miR-506	0.822228	0.71823	1.05872	0.866391	0.174487	0.255408	1	1	1
hsa-miR-507	1.01879	0.99051	1.21407	1.07446	0.121735	0.349165	1	1	1
hsa-miR-508-3p	0.901226	0.948093	1.21235	1.02056	0.167745	0.84228	1	1	1
hsa-miR-508-5p	0.879829	0.93382	1.19735	1.00367	0.169893	0.971979	1	1	1
hsa-miR-509-3-5p	0.95378	0.948187	1.25949	1.05382	0.178139	0.628423	1	1	1
hsa-miR-509-3p	0.945948	0.939989	1.23411	1.04002	0.168117	0.701279	1	1	1
hsa-miR-509-5p	0.910279	0.933855	1.02639	0.956841	0.0613715	0.290133	1	1	1
hsa-miR-510	0.914008	0.855013	1.22183	0.996951	0.196975	0.979898	1	1	1
hsa-miR-511	0.793823	0.953826	1.20775	0.985134	0.208733	0.907772	1	1	1
hsa-miR-512-3p	0.999124	1.12142	1.19543	1.10533	0.0991389	0.139577	1	1	1
hsa-miR-512-5p	0.984402	1.01807	1.20375	1.06874	0.11813	0.370528	1	1	1
hsa-miR-513a-3p	0.898102	0.971036	0.965	0.944713	0.0404786	0.077182	1	1	1
hsa-miR-513a-5p	1.11495	0.914786	0.92916	0.9863	0.111649	0.842085	1	1	1
hsa-miR-513b	0.967217	1.10395	1.18983	1.087	0.112269	0.25066	1	1	1
hsa-miR-513c	0.951704	1.07818	1.25979	1.09656	0.15486	0.340931	1	1	1
hsa-miR-514	0.938567	1.01612	1.12987	1.02819	0.0962203	0.638599	1	1	1
hsa-miR-514b-3p	0.886592	1.05507	0.927001	0.95622	0.0879561	0.437239	1	1	1
hsa-miR-514b-5p	0.774705	1.06642	1.34828	1.06313	0.286802	0.722385	1	1	1
hsa-miR-515-3p	0.891659	1.06335	0.907511	0.954175	0.094884	0.449933	1	1	1
hsa-miR-515-5p	1.15145	0.80852	1.85622	1.27206	0.534161	0.427506	1	1	1
hsa-miR-516a-5p	0.950367	1.03607	0.968875	0.985105	0.0451005	0.597924	1	1	1
hsa-miR-516b	1.03589	0.915099	0.927725	0.959573	0.0663974	0.351099	1	1	1
hsa-miR-517*	0.917027	0.976933	1.00182	0.96526	0.0435852	0.239548	1	1	1
hsa-miR-517a	0.97318	0.811139	1.14612	0.976814	0.167523	0.82233	1	1	1
hsa-miR-517b	0.939152	1.04847	1.24859	1.07874	0.156923	0.433854	1	1	1
hsa-miR-517c	1.01751	1.00009	0.943316	0.986974	0.0387992	0.59211	1	1	1
hsa-miR-518a-3p	1.07339	1.02292	0.994071	1.03013	0.040148	0.263546	1	1	1
hsa-miR-518a-5p,hsa-miR-527	0.842328	1.0248	1.40405	1.09039	0.28655	0.613855	1	1	1
hsa-miR-518b	1.03778	0.935343	0.963576	0.978899	0.052908	0.527693	1	1	1
hsa-miR-518c	1.14618	0.815611	1.8832	1.28166	0.54654	0.422505	1	1	1
hsa-miR-518c*	0.899959	0.996814	0.914467	0.93708	0.052237	0.105274	1	1	1
hsa-miR-518d-3p	1.00435	1.11327	1.006	1.04121	0.0624148	0.316621	1	1	1
hsa-miR-518e	0.886808	0.951618	1.17508	1.0045	0.151238	0.961348	1	1	1
hsa-miR-518f	0.996721	1.08619	1.07013	1.05102	0.047701	0.137608	1	1	1
hsa-miR-518f*	0.904368	0.988111	1.03645	0.976312	0.0668292	0.572449	1	1	1
hsa-miR-519a	0.952375	1.13793	1.01376	1.03469	0.094533	0.55959	1	1	1
hsa-miR-519b-3p	0.976846	1.08545	0.941566	1.00129	0.0749923	0.977695	1	1	1
hsa-miR-519c-3p	1.04014	0.926842	0.92993	0.965637	0.0645391	0.408615	1	1	1
hsa-miR-519d	0.969519	1.02217	1.02312	1.00493	0.0306747	0.794338	1	1	1
hsa-miR-519e	0.946703	1.07501	0.976566	0.999426	0.0671392	0.988901	1	1	1
hsa-miR-519e*	1.01999	1.15586	1.03401	1.06995	0.0747284	0.180258	1	1	1
hsa-miR-520a-3p	0.892	1.09553	0.915692	0.967741	0.111301	0.642033	1	1	1
hsa-miR-520a-5p	0.9227	1.08946	1.03086	1.01434	0.0845976	0.783697	1	1	1
hsa-miR-520b	0.963136	1.08279	1.19335	1.07976	0.115139	0.296408	1	1	1
hsa-miR-520c-3p	0.793358	0.835075	1.25951	0.962648	0.257936	0.814309	1	1	1
hsa-miR-520d-3p	0.914324	0.940338	1.122	0.992222	0.113144	0.910959	1	1	1
hsa-miR-520d-5p	0.919769	1.01438	0.897066	0.943738	0.0622209	0.192368	1	1	1
hsa-miR-520e	1.03545	0.98641	0.962351	0.994738	0.0372555	0.818769	1	1	1
hsa-miR-520f	0.831502	0.814428	1.20542	0.95045	0.220976	0.717521	1	1	1
hsa-miR-520g	0.989505	0.972739	1.21529	1.05918	0.135454	0.491359	1	1	1
hsa-miR-520h	0.959614	1.07736	0.965584	1.00085	0.0663269	0.983275	1	1	1
hsa-miR-521	0.893845	1.0114	1.18284	1.02936	0.145333	0.744041	1	1	1
hsa-miR-522	0.937139	0.968407	1.01856	0.974701	0.0410716	0.34613	1	1	1
hsa-miR-523	0.909826	0.957453	0.881906	0.916395	0.0381991	0.0192543	1	1	1	SNU1196 s
hsa-miR-524-3p	1.16911	0.863168	0.940527	0.990936	0.15908	0.926136	1	1	1
hsa-miR-524-5p	0.949166	1.16216	1.04311	1.05148	0.106742	0.450529	1	1	1
hsa-miR-525-3p	0.923748	1.0634	1.20966	1.0656	0.142969	0.471229	1	1	1
hsa-miR-525-5p	0.994053	0.985296	1.23362	1.07099	0.14091	0.432134	1	1	1
hsa-miR-526b	0.863146	1.05087	1.12235	1.01212	0.133878	0.882957	1	1	1
hsa-miR-526b*	1.10905	1.17529	1.1922	1.15885	0.0439482	0.00332116	1	1	1	SNU1196 s
hsa-miR-532-3p	0.91469	0.964776	0.952079	0.943849	0.0260378	0.0202047	1	1	1	SNU1196 s
hsa-miR-532-5p	0.929095	1.13121	1.17293	1.07774	0.130412	0.360156	1	1	1
hsa-miR-539	0.921437	1.11878	1.0876	1.04261	0.106087	0.524972	1	1	1
hsa-miR-541	1.04427	1.04734	0.94551	1.01237	0.0579263	0.730135	1	1	1
hsa-miR-541*	1.03888	0.921646	1.52532	1.16195	0.320102	0.430343	1	1	1
hsa-miR-542-3p	0.937879	1.13091	1.12714	1.06531	0.110374	0.363358	1	1	1
hsa-miR-542-5p	0.991172	1.03794	0.916964	0.982026	0.0610044	0.636692	1	1	1
hsa-miR-543	0.913709	0.967738	1.04697	0.97614	0.0670279	0.570886	1	1	1
hsa-miR-544	0.992436	1.0032	1.21065	1.06876	0.122998	0.387725	1	1	1
hsa-miR-544b	0.715251	0.998811	1.45508	1.05638	0.373262	0.806525	1	1	1
hsa-miR-545	0.835845	0.970435	1.05371	0.953329	0.109934	0.502934	1	1	1
hsa-miR-545*	1.00389	0.989903	1.20807	1.06729	0.122122	0.39394	1	1	1
hsa-miR-548a-3p	1.09165	1.05424	1.03736	1.06108	0.0277831	0.0189742	1	1	1	SNU1196 s
hsa-miR-548a-5p	0.898582	1.00142	1.17306	1.02436	0.138669	0.776139	1	1	1
hsa-miR-548b-3p	0.970807	1.00387	0.967638	0.980773	0.0200691	0.172385	1	1	1
hsa-miR-548b-5p	0.927437	0.657648	1.06023	0.881772	0.20514	0.374662	1	1	1
hsa-miR-548c-3p	1.04914	0.936971	1.87224	1.28612	0.510684	0.386796	1	1	1
hsa-miR-548c-5p	0.937973	0.867838	1.23684	1.01422	0.195961	0.90606	1	1	1
hsa-miR-548d-3p	1.0375	0.849875	1.63214	1.17317	0.408402	0.503414	1	1	1
hsa-miR-548d-5p	0.984249	1.14693	1.04354	1.05824	0.0823329	0.287692	1	1	1
hsa-miR-548e	0.975746	1.02121	1.2154	1.07079	0.127285	0.389983	1	1	1
hsa-miR-548f	0.867016	0.962128	1.23322	1.02079	0.190019	0.858935	1	1	1
hsa-miR-548g	1.02436	1.19349	1.17098	1.12961	0.0918401	0.070873	1	1	1
hsa-miR-548h	0.880592	1.02618	1.24963	1.05213	0.185885	0.652539	1	1	1
hsa-miR-548i	0.915965	1.33131	1.32009	1.18912	0.236628	0.23848	1	1	1
hsa-miR-548j	0.98681	1.05016	1.22305	1.08667	0.122279	0.286858	1	1	1
hsa-miR-548k	0.895674	0.99513	0.869402	0.920069	0.0663193	0.105121	1	1	1
hsa-miR-548l	0.852882	0.79539	1.14055	0.929608	0.18493	0.54573	1	1	1
hsa-miR-548m	0.844304	1.02983	1.34277	1.0723	0.251932	0.645215	1	1	1
hsa-miR-548n	0.958403	0.821776	1.24615	1.00878	0.216624	0.947431	1	1	1
hsa-miR-548o	0.870241	1.07232	1.22368	1.05541	0.177326	0.617061	1	1	1
hsa-miR-548p	1.00434	1.00884	1.32269	1.11196	0.182513	0.347912	1	1	1
hsa-miR-548q	0.762627	1.12436	1.04639	0.977793	0.190374	0.849747	1	1	1
hsa-miR-548s	0.901209	0.912006	1.41656	1.07659	0.294472	0.675686	1	1	1
hsa-miR-548t	0.864957	1.05144	1.34324	1.08654	0.241066	0.567748	1	1	1
hsa-miR-548u	0.73395	0.943321	1.3881	1.02179	0.334061	0.915488	1	1	1
hsa-miR-548v	1.08771	1.28621	1.37185	1.24859	0.14576	0.0418044	1	1	1	SNU1196 s
hsa-miR-548w	0.919384	0.993631	1.43507	1.11603	0.278782	0.510867	1	1	1
hsa-miR-548x	0.810383	1.04996	1.44844	1.10293	0.322312	0.609639	1	1	1
hsa-miR-549	0.820104	0.988977	0.911666	0.906915	0.0845366	0.129164	1	1	1
hsa-miR-550a	0.904356	1.08813	0.923045	0.971844	0.10114	0.654874	1	1	1
hsa-miR-550a*	0.989644	1.0826	1.01584	1.02936	0.0479294	0.348515	1	1	1
hsa-miR-551a	1.08148	0.994836	0.955909	1.01074	0.0642766	0.786647	1	1	1
hsa-miR-551b	0.919341	1.15624	1.22005	1.09854	0.15844	0.34199	1	1	1
hsa-miR-551b*	0.906769	1.02682	0.948335	0.960642	0.060966	0.326116	1	1	1
hsa-miR-552	0.876247	1.04913	1.17423	1.0332	0.149629	0.720282	1	1	1
hsa-miR-553	0.954056	0.945309	1.2975	1.06562	0.200863	0.601718	1	1	1
hsa-miR-554	0.96372	1.03666	1.08362	1.028	0.0604171	0.467114	1	1	1
hsa-miR-555	0.910041	1.05731	1.02825	0.998534	0.0780023	0.975597	1	1	1
hsa-miR-556-3p	0.804451	1.07034	1.04254	0.972444	0.146148	0.760359	1	1	1
hsa-miR-556-5p	1.00566	0.917065	0.932369	0.951699	0.0473565	0.152042	1	1	1
hsa-miR-557	0.967422	1.08733	1.19869	1.08448	0.115661	0.274509	1	1	1
hsa-miR-558	1.03165	1.17813	1.00981	1.0732	0.091529	0.238235	1	1	1
hsa-miR-559	1.23802	1.16437	1.01709	1.13983	0.112492	0.0976637	1	1	1
hsa-miR-561	0.917431	0.89652	0.969738	0.927897	0.0377143	0.0296159	1	1	1	SNU1196 s
hsa-miR-562	0.941852	0.978235	1.04933	0.989806	0.0546661	0.762881	1	1	1
hsa-miR-563	0.920198	0.966053	0.916509	0.934254	0.0276012	0.0145439	1	1	1	SNU1196 s
hsa-miR-564	0.890434	1.0615	0.928203	0.960046	0.0898697	0.48424	1	1	1
hsa-miR-566	1.07424	0.950955	0.95857	0.994587	0.0690837	0.898607	1	1	1
hsa-miR-567	1.04528	1.02674	1.29641	1.12281	0.150627	0.230759	1	1	1
hsa-miR-568	0.923934	1.08725	1.15887	1.05668	0.120413	0.460633	1	1	1
hsa-miR-569	1.00008	1.13285	0.958745	1.03056	0.0909667	0.591889	1	1	1
hsa-miR-570	1.02306	0.95883	0.994818	0.992236	0.0321925	0.697585	1	1	1
hsa-miR-571	0.843716	0.884827	0.972714	0.900419	0.0658977	0.0589611	1	1	1	SNU1196 s
hsa-miR-572	0.957252	1.01629	0.957869	0.977138	0.0339112	0.307792	1	1	1
hsa-miR-573	0.989138	0.776972	1.04106	0.935722	0.139911	0.470739	1	1	1
hsa-miR-574-3p	0.960807	1.10532	1.11871	1.06161	0.0875551	0.289877	1	1	1
hsa-miR-574-5p	0.951557	0.994324	1.0641	1.00333	0.0568108	0.924064	1	1	1
hsa-miR-575	0.838864	1.09773	0.948451	0.961683	0.129941	0.636425	1	1	1
hsa-miR-576-3p	1.0021	0.950817	0.899214	0.95071	0.0514435	0.172346	1	1	1
hsa-miR-576-5p	0.915789	1.03475	0.848038	0.932858	0.0945179	0.285965	1	1	1
hsa-miR-577	1.01104	1.01042	1.10432	1.04193	0.0540345	0.250104	1	1	1
hsa-miR-578	0.885444	1.03977	1.04204	0.989083	0.0897615	0.843451	1	1	1
hsa-miR-579	0.903471	0.867638	0.984327	0.918479	0.0597744	0.0774765	1	1	1
hsa-miR-580	0.820786	1.03972	0.930829	0.930444	0.109467	0.332869	1	1	1
hsa-miR-581	0.816708	1.16848	1.07274	1.01931	0.181872	0.863038	1	1	1
hsa-miR-582-3p	0.906671	0.87472	1.09301	0.958134	0.117895	0.571777	1	1	1
hsa-miR-582-5p	0.965873	1.10061	1.11154	1.05934	0.0811304	0.273936	1	1	1
hsa-miR-583	0.900151	1.06617	1.12666	1.03099	0.117279	0.670903	1	1	1
hsa-miR-584	0.862409	1.01219	1.12269	0.999096	0.130634	0.99101	1	1	1
hsa-miR-585	0.769647	1.06746	0.907515	0.914873	0.149042	0.378531	1	1	1
hsa-miR-586	0.926466	1.11956	1.12089	1.05564	0.11187	0.437566	1	1	1
hsa-miR-587	0.797491	1.06826	1.10729	0.991016	0.16873	0.930958	1	1	1
hsa-miR-588	0.900843	1.01799	1.07091	0.99658	0.08703	0.949008	1	1	1
hsa-miR-589	0.8241	0.97329	0.942117	0.913169	0.0786949	0.12858	1	1	1
hsa-miR-589*	1.01652	1.10833	1.08948	1.07144	0.0484904	0.0631792	1	1	1
hsa-miR-590-3p	0.964953	1.03239	1.10544	1.03426	0.0702645	0.445909	1	1	1
hsa-miR-590-5p	0.913518	1.11382	1.19623	1.07452	0.145397	0.424821	1	1	1
hsa-miR-591	1.09116	0.941364	1.03791	1.02348	0.0759356	0.620664	1	1	1
hsa-miR-592	0.936624	1.13146	1.08149	1.04986	0.101198	0.441546	1	1	1
hsa-miR-593	0.846594	1.11724	1.07106	1.01163	0.144779	0.896059	1	1	1
hsa-miR-593*	0.880991	1.10092	1.11718	1.03303	0.131919	0.6869	1	1	1
hsa-miR-595	0.884789	1.01385	1.11373	1.00412	0.114779	0.95338	1	1	1
hsa-miR-596	0.909029	1.22184	1.20481	1.11189	0.175894	0.332369	1	1	1
hsa-miR-597	0.896297	0.979288	1.18498	1.02019	0.148625	0.825547	1	1	1
hsa-miR-598	0.815348	1.01776	1.04057	0.957892	0.123972	0.58794	1	1	1
hsa-miR-599	0.507991	1.15182	1.02891	0.896242	0.341806	0.626844	1	1	1
hsa-miR-600	0.71669	0.951737	1.10062	0.923016	0.19357	0.528793	1	1	1
hsa-miR-601	1.01299	1.051	1.07043	1.04481	0.0292134	0.0565977	1	1	1	SNU1196 s
hsa-miR-602	0.841616	1.14133	1.06114	1.0147	0.155163	0.877637	1	1	1
hsa-miR-603	1.07858	0.934573	1.10759	1.04025	0.0926604	0.493692	1	1	1
hsa-miR-604	0.756257	0.943558	1.23426	0.978026	0.240859	0.882097	1	1	1
hsa-miR-605	0.882624	0.964253	1.18481	1.01056	0.156327	0.912467	1	1	1
hsa-miR-606	0.899165	1.02226	1.09027	1.0039	0.0968662	0.947765	1	1	1
hsa-miR-607	0.787344	1.16585	1.04524	0.999478	0.193357	0.996492	1	1	1
hsa-miR-608	0.884993	1.17322	1.07055	1.04292	0.146087	0.637621	1	1	1
hsa-miR-609	0.815983	0.889248	0.962534	0.889255	0.0732756	0.0589393	1	1	1	SNU1196 s
hsa-miR-610	0.733254	1.08401	1.13078	0.982681	0.217273	0.896864	1	1	1
hsa-miR-611	0.956918	0.955269	1.18862	1.0336	0.134254	0.686986	1	1	1
hsa-miR-612	1.0057	1.15045	1.22016	1.12544	0.109394	0.117982	1	1	1
hsa-miR-613	0.901988	1.00883	1.13604	1.01562	0.117173	0.828756	1	1	1
hsa-miR-614	0.881535	0.815801	0.897367	0.864901	0.0432524	0.00565423	1	1	1	SNU1196 s
hsa-miR-615-3p	0.881119	0.987961	1.09	0.986359	0.104448	0.83213	1	1	1
hsa-miR-615-5p	0.930314	1.00555	1.10471	1.01353	0.0874718	0.802063	1	1	1
hsa-miR-616	0.715216	1.1224	1.12075	0.986123	0.234614	0.923333	1	1	1
hsa-miR-616*	0.854734	0.897843	1.07508	0.942551	0.116777	0.442173	1	1	1
hsa-miR-617	1.02218	1.16212	1.19058	1.12496	0.0901419	0.0742731	1	1	1
hsa-miR-618	1.11825	0.972524	1.17915	1.08997	0.106174	0.216077	1	1	1
hsa-miR-619	0.880821	1.14492	1.04771	1.02448	0.133572	0.766763	1	1	1
hsa-miR-620	0.919527	1.05297	1.14482	1.03911	0.113285	0.582113	1	1	1
hsa-miR-621	0.876388	1.09276	1.13012	1.03309	0.136987	0.69715	1	1	1
hsa-miR-622	0.95524	1.08456	1.09905	1.04628	0.0791778	0.368585	1	1	1
hsa-miR-623	0.88768	1.12475	1.09127	1.03457	0.128307	0.66502	1	1	1
hsa-miR-624	0.799181	1.05757	1.02303	0.959925	0.140275	0.646668	1	1	1
hsa-miR-624*	0.928801	0.459626	1.00863	0.799018	0.296619	0.305667	1	1	1
hsa-miR-625	0.832694	1.15268	1.095	1.02679	0.17055	0.799017	1	1	1
hsa-miR-625*	0.848079	1.04044	1.10502	0.997846	0.13366	0.979064	1	1	1
hsa-miR-626	0.853713	1.04426	0.886775	0.928249	0.101817	0.289274	1	1	1
hsa-miR-627	1.04458	0.917098	1.22791	1.0632	0.156241	0.522177	1	1	1
hsa-miR-628-3p	0.799056	1.06895	1.08143	0.983145	0.159547	0.863712	1	1	1
hsa-miR-628-5p	0.998503	1.0863	1.07566	1.05349	0.047914	0.125303	1	1	1
hsa-miR-629	0.679548	1.15208	1.14719	0.992942	0.271418	0.966233	1	1	1
hsa-miR-629*	0.897147	1.04256	1.1165	1.01873	0.111598	0.785697	1	1	1
hsa-miR-630	0.678539	1.12962	1.04374	0.950636	0.239523	0.739153	1	1	1
hsa-miR-631	0.971691	1.17539	1.07794	1.07501	0.101881	0.27128	1	1	1
hsa-miR-632	0.63709	1.13923	1.08052	0.952279	0.274536	0.77836	1	1	1
hsa-miR-633	1.09006	0.953698	1.12093	1.0549	0.0889895	0.345493	1	1	1
hsa-miR-634	1.04661	0.996426	1.10443	1.04915	0.0540472	0.190316	1	1	1
hsa-miR-635	0.87123	0.559768	0.939661	0.79022	0.202489	0.147191	1	1	1
hsa-miR-636	0.807412	1.05598	1.11972	0.994371	0.165018	0.955717	1	1	1
hsa-miR-637	0.796165	1.13817	1.06814	1.00082	0.180665	0.99408	1	1	1
hsa-miR-638	0.910469	1.05476	1.15923	1.04149	0.124913	0.595918	1	1	1
hsa-miR-639	0.81825	1.08166	1.09457	0.998161	0.155941	0.98468	1	1	1
hsa-miR-640	0.81723	1.10155	1.12092	1.01323	0.17002	0.899272	1	1	1
hsa-miR-641	0.875674	1.11282	1.10477	1.03109	0.134652	0.709676	1	1	1
hsa-miR-642a	0.739092	0.903803	0.937852	0.860249	0.106297	0.085052	1	1	1
hsa-miR-643	0.96999	1.11568	1.09437	1.06001	0.0786861	0.257007	1	1	1
hsa-miR-644	0.902056	0.921772	1.12301	0.982281	0.122277	0.814183	1	1	1
hsa-miR-645	1.07084	0.987675	1.06426	1.04092	0.0462307	0.200005	1	1	1
hsa-miR-646	0.814135	0.8282	1.01609	0.886142	0.112759	0.155209	1	1	1
hsa-miR-647	0.810847	1.13804	1.06889	1.00593	0.172444	0.955395	1	1	1
hsa-miR-648	0.826152	0.973069	1.02822	0.942479	0.104448	0.394167	1	1	1
hsa-miR-649	0.830132	1.08287	1.14562	1.01954	0.167008	0.849287	1	1	1
hsa-miR-650	1.10629	0.961605	1.15304	1.07364	0.099805	0.27036	1	1	1
hsa-miR-651	0.717313	1.04766	1.09542	0.953464	0.205902	0.715417	1	1	1
hsa-miR-652	0.953219	1.00737	1.07094	1.01051	0.0589223	0.772823	1	1	1
hsa-miR-653	0.885688	1.0522	1.08081	1.00623	0.10537	0.923323	1	1	1
hsa-miR-654-3p	0.745451	1.04231	1.22224	1.00333	0.240773	0.982019	1	1	1
hsa-miR-654-5p	0.894857	1.1128	0.891316	0.966323	0.126862	0.669548	1	1	1
hsa-miR-655	1.07623	1.12986	1.06392	1.09	0.0350587	0.0112766	1	1	1	SNU1196 s
hsa-miR-656	0.974366	1.00996	1.25005	1.07812	0.149954	0.417879	1	1	1
hsa-miR-657	0.679514	1.13604	1.01421	0.943254	0.236388	0.698904	1	1	1
hsa-miR-658	0.810699	0.941299	1.04318	0.931726	0.116536	0.367622	1	1	1
hsa-miR-659	0.94549	0.878186	0.972814	0.932163	0.0487011	0.0733477	1	1	1
hsa-miR-660	0.927441	1.08374	1.07672	1.0293	0.0882821	0.596186	1	1	1
hsa-miR-661	1.04815	1.29214	1.17947	1.17325	0.122112	0.0698844	1	1	1
hsa-miR-662	0.999581	0.895104	1.06563	0.986773	0.0859839	0.803067	1	1	1
hsa-miR-663	0.653495	1.15497	1.08689	0.965117	0.272011	0.835101	1	1	1
hsa-miR-663b	1.03132	1.04223	1.23712	1.10355	0.115796	0.196323	1	1	1
hsa-miR-664	0.895548	1.20371	1.13617	1.07847	0.161978	0.448619	1	1	1
hsa-miR-664*	0.92599	1.02258	1.17226	1.04028	0.124087	0.604002	1	1	1
hsa-miR-665	0.795689	1.14242	1.06164	0.999919	0.181422	0.999423	1	1	1
hsa-miR-668	0.952864	1.05568	1.13436	1.04764	0.0910143	0.415928	1	1	1
hsa-miR-670	0.889321	1.13372	1.33658	1.11987	0.223951	0.406344	1	1	1
hsa-miR-671-3p	1.06115	1.03658	1.26018	1.1193	0.12262	0.167232	1	1	1
hsa-miR-671-5p	0.96901	1.06536	1.2099	1.08142	0.121246	0.309414	1	1	1
hsa-miR-675	0.757844	1.16434	1.11083	1.011	0.22087	0.935376	1	1	1
hsa-miR-675*	0.982032	1.09071	1.29674	1.12316	0.159843	0.252926	1	1	1
hsa-miR-7	0.978829	0.98151	1.28559	1.08198	0.17634	0.465847	1	1	1
hsa-miR-7-1*	0.98459	0.993025	0.984604	0.987406	0.0048658	0.0109651	1	1	1	SNU1196 s
hsa-miR-7-2*	0.881569	1.10353	1.02235	1.00248	0.112304	0.971316	1	1	1
hsa-miR-708	0.827793	1.12843	1.13468	1.0303	0.175405	0.779685	1	1	1
hsa-miR-708*	1.0276	1.07664	1.1177	1.07398	0.0451094	0.046842	1	1	1	SNU1196 s
hsa-miR-711	0.81339	1.17968	1.02585	1.00631	0.183926	0.955477	1	1	1
hsa-miR-718	0.873135	1.07116	0.997852	0.980715	0.100118	0.755419	1	1	1
hsa-miR-720	1.16733	1.16497	1.20849	1.18026	0.0244717	0.000217457	1	1	1	SNU1196 s
hsa-miR-744	0.904369	1.04244	1.07265	1.00648	0.0897151	0.906417	1	1	1
hsa-miR-744*	0.874308	1.07253	0.960437	0.969091	0.0993927	0.61872	1	1	1
hsa-miR-758	0.962079	1.0948	1.36947	1.14212	0.207775	0.301713	1	1	1
hsa-miR-759	1.06783	1.15927	1.18132	1.13614	0.0601771	0.0172708	1	1	1	SNU1196 s
hsa-miR-759	0.85978	1.03113	1.04768	0.979528	0.104035	0.750382	1	1	1
hsa-miR-760	0.825821	0.991256	1.13075	0.98261	0.15265	0.853204	1	1	1
hsa-miR-761	0.833997	1.04146	1.00908	0.961514	0.111613	0.582509	1	1	1
hsa-miR-761	0.845843	1.10429	0.959712	0.969949	0.129528	0.70834	1	1	1
hsa-miR-762	0.846198	1.18357	1.06109	1.03029	0.170784	0.774046	1	1	1
hsa-miR-764	0.990397	0.971251	1.36937	1.11034	0.224529	0.442634	1	1	1
hsa-miR-765	0.860898	0.913157	1.4462	1.07342	0.323895	0.714629	1	1	1
hsa-miR-766	0.782494	0.912468	1.57285	1.08927	0.423806	0.7337	1	1	1
hsa-miR-767-3p	0.945782	0.863422	1.80638	1.20519	0.522265	0.533534	1	1	1
hsa-miR-767-5p	1.07531	0.921861	1.83746	1.27821	0.490364	0.381396	1	1	1
hsa-miR-769-3p	1.02497	0.813521	1.38343	1.07397	0.288096	0.679516	1	1	1
hsa-miR-769-5p	0.876549	0.950467	1.57056	1.13253	0.381147	0.579486	1	1	1
hsa-miR-770-5p	0.821335	0.64477	1.85447	1.10686	0.653442	0.791044	1	1	1
hsa-miR-802	0.943253	1.06551	1.09277	1.03384	0.0796297	0.502484	1	1	1
hsa-miR-873	0.908705	0.988133	1.02731	0.974716	0.0604309	0.508773	1	1	1
hsa-miR-874	0.910665	1.06324	1.2665	1.08014	0.17852	0.480281	1	1	1
hsa-miR-875-3p	0.797622	0.847312	1.75001	1.13165	0.536092	0.692476	1	1	1
hsa-miR-875-5p	1.00927	1.12527	1.2014	1.11198	0.0967524	0.11551	1	1	1
hsa-miR-876-3p	0.827266	0.934594	1.64854	1.1368	0.446416	0.62368	1	1	1
hsa-miR-876-5p	0.788924	0.963998	1.64561	1.13284	0.452612	0.637954	1	1	1
hsa-miR-877	0.881711	0.926151	1.06203	0.95663	0.0939424	0.468718	1	1	1
hsa-miR-877*	0.919714	0.801572	1.31909	1.01346	0.271195	0.935634	1	1	1
hsa-miR-885-3p	0.76551	0.894312	1.72111	1.12698	0.51855	0.693287	1	1	1
hsa-miR-885-5p	0.822481	0.677585	1.37552	0.958528	0.368318	0.854877	1	1	1
hsa-miR-887	0.927016	0.807255	1.93046	1.22158	0.616822	0.567527	1	1	1
hsa-miR-888	0.848425	0.995648	1.79939	1.21449	0.51186	0.508157	1	1	1
hsa-miR-888*	0.832213	1.02257	1.63916	1.16465	0.421819	0.536073	1	1	1
hsa-miR-889	1.01761	1.0182	1.71896	1.25159	0.404756	0.342252	1	1	1
hsa-miR-890	0.858531	0.935569	1.77656	1.19022	0.509242	0.5529	1	1	1
hsa-miR-891a	0.838643	0.945295	1.54289	1.10894	0.379575	0.645186	1	1	1
hsa-miR-891b	0.878356	0.914049	1.58334	1.12525	0.397117	0.61392	1	1	1
hsa-miR-892a	0.806382	0.849428	1.51255	1.05612	0.395865	0.818119	1	1	1
hsa-miR-892b	0.793086	0.981428	1.69603	1.15685	0.476347	0.59897	1	1	1
hsa-miR-9	0.780362	1.42146	1.34517	1.18233	0.350197	0.418162	1	1	1
hsa-miR-9*	0.870144	1.35082	1.33886	1.18661	0.274131	0.30372	1	1	1
hsa-miR-920	0.951714	0.965948	1.72017	1.21261	0.439616	0.449352	1	1	1
hsa-miR-921	0.968636	0.959872	1.6897	1.20607	0.418862	0.442156	1	1	1
hsa-miR-922	1.04427	0.807089	1.45144	1.10094	0.325892	0.620093	1	1	1
hsa-miR-924	0.896898	0.883932	1.5005	1.09378	0.352293	0.668714	1	1	1
hsa-miR-92a	1.11915	1.07854	1.29109	1.16293	0.112832	0.0666898	1	1	1
hsa-miR-92a-1*	1.01984	0.937198	1.66446	1.20717	0.39818	0.418459	1	1	1
hsa-miR-92a-2*	0.837297	0.88788	1.50251	1.0759	0.370323	0.740536	1	1	1
hsa-miR-92b	0.875935	1.11023	1.11127	1.03248	0.135572	0.699474	1	1	1
hsa-miR-92b*	0.808001	0.911184	1.57215	1.09711	0.414618	0.70574	1	1	1
hsa-miR-93	0.904173	0.949085	1.232	1.02842	0.177728	0.795541	1	1	1
hsa-miR-93*	0.886434	1.11609	1.145	1.04917	0.141676	0.580127	1	1	1
hsa-miR-933	0.859291	0.975281	1.63894	1.15784	0.420664	0.551204	1	1	1
hsa-miR-934	0.787067	0.884158	1.41568	1.02897	0.338401	0.889306	1	1	1
hsa-miR-935	0.876312	1.05863	1.5687	1.16788	0.358888	0.463266	1	1	1
hsa-miR-936	0.896026	1.00979	1.6844	1.19674	0.426144	0.468715	1	1	1
hsa-miR-937	0.952137	0.911255	1.92411	1.2625	0.573336	0.472151	1	1	1
hsa-miR-938	0.880998	0.95967	1.46691	1.10252	0.318005	0.606344	1	1	1
hsa-miR-939	0.816438	0.883445	1.46606	1.05531	0.357292	0.801844	1	1	1
hsa-miR-940	0.927091	0.867168	1.65047	1.14824	0.43597	0.587551	1	1	1
hsa-miR-941	0.820438	0.886762	1.49777	1.06832	0.373387	0.767146	1	1	1
hsa-miR-942	0.935839	0.901184	1.5396	1.12554	0.359003	0.577411	1	1	1
hsa-miR-943	0.841584	0.64521	1.45046	0.979084	0.419865	0.935387	1	1	1
hsa-miR-944	0.948574	0.723991	1.93447	1.20235	0.643907	0.615161	1	1	1
hsa-miR-95	0.840188	0.87857	1.51496	1.07791	0.378986	0.73979	1	1	1
hsa-miR-96	0.899852	1.07326	1.24231	1.07181	0.171236	0.507846	1	1	1
hsa-miR-96*	1.02908	0.74915	1.44146	1.07323	0.348261	0.734135	1	1	1
hsa-miR-98	0.956023	0.999453	1.25554	1.07034	0.161852	0.49349	1	1	1
hsa-miR-99a	0.937924	1.01189	1.28933	1.07971	0.185259	0.497523	1	1	1
hsa-miR-99a*	0.982218	0.94671	1.72551	1.21815	0.439748	0.438663	1	1	1
hsa-miR-99b	0.938157	0.941529	1.37913	1.08627	0.253628	0.587422	1	1	1
hsa-miR-99b*	0.951861	0.95837	0.920381	0.943537	0.0203169	0.00856321	1	1	1	SNU1196 s
hsa-miRPlus-A1015	1.0407	0.885192	1.78131	1.23573	0.478841	0.441877	1	1	1
hsa-miRPlus-A1025	0.982978	0.945153	1.85574	1.26129	0.515153	0.429274	1	1	1
hsa-miRPlus-A1027	1.00931	0.849274	1.79511	1.2179	0.506245	0.497389	1	1	1
hsa-miRPlus-A1031	0.832101	0.870568	1.51371	1.07213	0.382908	0.760582	1	1	1
hsa-miRPlus-A1065	0.863777	0.852781	1.75571	1.15742	0.518162	0.626565	1	1	1
hsa-miRPlus-A1072	1.08891	0.83	1.84971	1.25621	0.530041	0.449573	1	1	1
hsa-miRPlus-A1073	0.814992	0.95086	1.6697	1.14519	0.459298	0.613147	1	1	1
hsa-miRPlus-A1083	0.828737	0.994269	1.74115	1.18805	0.486096	0.539513	1	1	1
hsa-miRPlus-A1087	0.833821	0.969515	1.30009	1.03448	0.239827	0.815634	1	1	1
hsa-miRPlus-A1098	0.765883	0.881863	1.55733	1.06836	0.427414	0.795493	1	1	1
hsa-miRPlus-B1114	0.986913	0.752627	1.48389	1.07448	0.373414	0.747152	1	1	1
hsa-miRPlus-C1005	0.905484	0.903205	1.61057	1.13975	0.407738	0.584685	1	1	1
hsa-miRPlus-C1040	1.06061	0.860069	1.57854	1.16641	0.370733	0.480316	1	1	1
hsa-miRPlus-C1049	0.812849	0.895354	1.02364	0.910616	0.106223	0.218719	1	1	1
hsa-miRPlus-C1057	0.844001	0.882743	1.4804	1.06905	0.356767	0.754304	1	1	1
hsa-miRPlus-C1066	0.857534	1.04486	1.53914	1.14718	0.352132	0.509184	1	1	1
hsa-miRPlus-C1070	1.08817	0.826243	1.47512	1.12985	0.326439	0.528738	1	1	1
hsa-miRPlus-C1075	0.813671	0.805222	1.4653	1.02806	0.37868	0.904057	1	1	1
hsa-miRPlus-C1076	0.8844	0.96156	1.53986	1.12861	0.358239	0.567759	1	1	1
hsa-miRPlus-C1087	0.806992	0.838394	1.58595	1.07711	0.440944	0.777069	1	1	1
hsa-miRPlus-C1099	0.7365	0.678168	1.52333	0.979334	0.472019	0.943193	1	1	1
hsa-miRPlus-C1100	0.827179	0.710758	1.55396	1.03063	0.456936	0.913162	1	1	1
hsa-miRPlus-C1110	1.02561	0.877464	1.50638	1.13649	0.328794	0.511911	1	1	1
hsa-miRPlus-C1114	0.869297	0.980465	1.60938	1.15305	0.399086	0.542873	1	1	1
hsa-miRPlus-C1115	0.929135	0.411231	1.28043	0.873599	0.437254	0.64288	1	1	1
hsa-miRPlus-D1036	0.870207	1.03253	1.58137	1.16137	0.372675	0.494972	1	1	1
hsa-miRPlus-D1058	0.901297	0.954629	1.54725	1.13439	0.358538	0.551586	1	1	1
hsa-miRPlus-D1090	0.850809	1.1335	1.04789	1.01073	0.144962	0.90416	1	1	1
hsa-miRPlus-D1100	0.766057	0.891069	0.90448	0.853869	0.0763422	0.0295043	1	1	1	SNU1196 s
hsa-miRPlus-D1120	0.780205	0.850961	1.03162	0.887596	0.12965	0.207595	1	1	1
hsa-miRPlus-I107*	0.81195	0.867857	0.970218	0.883342	0.0802626	0.0655334	1	1	1
hsa-miRPlus-I1247*	0.802287	0.87752	0.999809	0.893205	0.0996907	0.137116	1	1	1
hsa-miRPlus-I181d*	0.767625	0.887993	1.04528	0.9003	0.139236	0.282667	1	1	1
hsa-miRPlus-I320a*	0.842772	0.839056	1.10449	0.928771	0.152185	0.463029	1	1	1
hsa-miRPlus-I421*	0.863366	0.831436	1.0807	0.925167	0.135638	0.393394	1	1	1
hsa-miRPlus-I874*	0.866214	0.926433	1.0389	0.943848	0.0876483	0.329365	1	1	1
hsa-miRPlus-J135a-2*	0.925159	0.915878	1.0323	0.957779	0.0647043	0.321574	1	1	1
hsa-miRPlus-J212*	0.811442	0.916817	0.968292	0.89885	0.0799534	0.0935634	1	1	1
mmu-miR-672	0.96005	1.12393	1.15971	1.08123	0.106459	0.256828	1	1	1
mmu-miR-871-5p	0.984082	1.02309	1.20512	1.07076	0.117983	0.357541	1	1	1

## Sheet: SW1
miRBase ID/miRPlus ID	CELL VIABILITY NORMALIZED TO NEG CTRLs REPLICATE 1	CELL VIABILITY NORMALIZED TO NEG CTRLs REPLICATE 2	CELL VIABILITY NORMALIZED TO NEG CTRLs REPLICATE 3	AVERAGE	SD	TTEST	CTRL 1	CTRL 2	CTRL 3	significant in SW1
hsa-let-7a	0.55349	0.591099	0.875048	0.673212	0.175804	0.0322936	1	1	1	SW1 s
hsa-let-7a-2*	0.890218	1.26429	0.726307	0.960272	0.275749	0.815232	1	1	1
hsa-let-7a*	2.01304	1.56151	1.38759	1.65405	0.322832	0.0246923	1	1	1	SW1 s
hsa-let-7b	0.452749	0.686861	0.881202	0.673604	0.214534	0.0578715	1	1	1	SW1 s
hsa-let-7b*	1.9304	1.60305	1.14094	1.55813	0.396644	0.0714218	1	1	1
hsa-let-7c	0.543342	0.713798	0.89281	0.71665	0.174751	0.0483942	1	1	1	SW1 s
hsa-let-7c*	1.25425	0.753605	1.13309	1.04698	0.261192	0.770954	1	1	1
hsa-let-7d	0.70344	0.64823	0.928594	0.760088	0.148519	0.0489164	1	1	1	SW1 s
hsa-let-7d*	2.06571	1.51008	1.37228	1.64936	0.367094	0.0375177	1	1	1	SW1 s
hsa-let-7e	0.843752	0.730819	1.03787	0.870813	0.155303	0.22308	1	1	1
hsa-let-7e-3p	1.74938	1.52239	1.34145	1.53774	0.204397	0.010364	1	1	1	SW1 s
hsa-let-7e*	1.09433	0.906336	1.19199	1.06422	0.145187	0.486328	1	1	1
hsa-let-7f	0.933804	0.567603	0.799901	0.767103	0.185291	0.0950559	1	1	1
hsa-let-7f-1*	1.26065	1.16483	1.17427	1.19992	0.0528099	0.0027981	1	1	1	SW1 s
hsa-let-7f-2*	0.931461	0.836467	1.2804	1.01611	0.233758	0.910745	1	1	1
hsa-let-7g	1.11384	1.07918	0.771204	0.988074	0.188612	0.918066	1	1	1
hsa-let-7g*	1.52372	1.5205	1.57483	1.53969	0.0304819	6.73663e-06	1	1	1	SW1 s
hsa-let-7i	1.07697	1.12303	0.943277	1.04776	0.0933698	0.425683	1	1	1
hsa-let-7i*	1.08493	1.45205	1.3571	1.29803	0.190557	0.0535994	1	1	1	SW1 s
hsa-miR-1	1.12409	1.15956	0.789287	1.02431	0.204309	0.846769	1	1	1
hsa-miR-100	1.18011	0.712355	1.28644	1.05963	0.305416	0.752225	1	1	1
hsa-miR-100*	1.04325	1.26176	1.44022	1.24841	0.198825	0.0964566	1	1	1
hsa-miR-101	1.24003	0.62799	1.19619	1.02141	0.341413	0.918751	1	1	1
hsa-miR-101*	1.12447	1.09752	0.892551	1.03818	0.126836	0.629636	1	1	1
hsa-miR-103	1.62516	0.828726	1.66374	1.37254	0.471354	0.242851	1	1	1
hsa-miR-103-2*	3.19618	1.50396	0.97351	1.89122	1.16084	0.25436	1	1	1
hsa-miR-103-as	1.13819	0.899413	1.30088	1.11282	0.20193	0.387969	1	1	1
hsa-miR-103a-3p	1.02411	0.696962	0.917379	0.879484	0.166834	0.279053	1	1	1
hsa-miR-105	0.940647	0.805847	1.21045	0.985648	0.206021	0.909781	1	1	1
hsa-miR-105*	1.31095	1.08522	1.34077	1.24564	0.139729	0.0382164	1	1	1	SW1 s
hsa-miR-106a	1.06268	0.824263	1.15663	1.01452	0.171335	0.890376	1	1	1
hsa-miR-106a*	1.26846	1.0773	1.57614	1.3073	0.251679	0.101934	1	1	1
hsa-miR-106b	1.10144	1.06972	1.10934	1.0935	0.0209679	0.00151304	1	1	1	SW1 s
hsa-miR-106b*	1.32659	1.17818	1.1645	1.22309	0.0898971	0.0126625	1	1	1	SW1 s
hsa-miR-107	1.15991	1.0586	1.23839	1.1523	0.090137	0.0429626	1	1	1	SW1 s
hsa-miR-107	1.23832	1.45032	1.15561	1.28142	0.152012	0.0326972	1	1	1	SW1 s
hsa-miR-10a	0.796578	0.548066	0.857112	0.733919	0.163775	0.0481194	1	1	1	SW1 s
hsa-miR-10a*	0.973707	1.23018	1.10468	1.10285	0.128246	0.23713	1	1	1
hsa-miR-10b	0.547096	0.582848	0.947709	0.692551	0.221695	0.074193	1	1	1
hsa-miR-10b*	1.13613	0.983052	1.10161	1.0736	0.0802916	0.187566	1	1	1
hsa-miR-1178	0.834879	0.475964	0.755899	0.688914	0.188601	0.0460727	1	1	1	SW1 s
hsa-miR-1179	1.16235	1.20672	1.35501	1.24136	0.10089	0.0143347	1	1	1	SW1 s
hsa-miR-1180	1.02155	0.90284	1.25996	1.06145	0.181871	0.589827	1	1	1
hsa-miR-1181	1.11238	0.831672	0.995642	0.979898	0.141015	0.817135	1	1	1
hsa-miR-1182	0.971052	0.670078	0.774973	0.805368	0.152772	0.0919691	1	1	1
hsa-miR-1183	0.974919	0.728951	1.11536	0.939744	0.195592	0.621896	1	1	1
hsa-miR-1184	0.912589	0.662044	1.13391	0.902848	0.236083	0.515361	1	1	1
hsa-miR-1185	1.01415	0.76817	0.888308	0.89021	0.123002	0.197	1	1	1
hsa-miR-1193	0.912662	1.52548	1.5734	1.33718	0.368423	0.188108	1	1	1
hsa-miR-1197	0.938745	1.01607	0.953602	0.969471	0.0410319	0.26699	1	1	1
hsa-miR-1197	3.9076	1.29969	0.810391	2.00589	1.665	0.354438	1	1	1
hsa-miR-1200	0.969368	0.900802	1.33161	1.06726	0.231487	0.64123	1	1	1
hsa-miR-1202	1.36666	0.768926	1.4926	1.20939	0.386619	0.401311	1	1	1
hsa-miR-1203	0.94146	0.641069	1.21503	0.932518	0.287083	0.704754	1	1	1
hsa-miR-1204	1.28759	0.760314	1.52363	1.19051	0.390808	0.446019	1	1	1
hsa-miR-1205	1.12455	0.692308	1.29162	1.03616	0.309277	0.849414	1	1	1
hsa-miR-1206	1.49203	0.888282	1.6561	1.34547	0.404348	0.213012	1	1	1
hsa-miR-1207-3p	1.01673	0.435361	0.762114	0.738068	0.291429	0.194521	1	1	1
hsa-miR-1207-5p	0.965444	0.910219	2.38055	1.41874	0.83341	0.433274	1	1	1
hsa-miR-1208	1.32088	1.02316	1.61276	1.31893	0.294805	0.134239	1	1	1
hsa-miR-122	1.05111	0.867324	0.767929	0.895453	0.143668	0.276036	1	1	1
hsa-miR-122*	1.10044	0.921276	1.45158	1.15777	0.269758	0.368368	1	1	1
hsa-miR-1224-3p	1.04593	0.689464	1.17017	0.968519	0.249525	0.837717	1	1	1
hsa-miR-1224-5p	1.19307	0.912007	1.55662	1.22056	0.323183	0.302647	1	1	1
hsa-miR-1225-3p	0.954589	0.730068	1.18838	0.957679	0.229171	0.765087	1	1	1
hsa-miR-1225-5p	1.32746	0.884057	1.62479	1.27877	0.372758	0.26491	1	1	1
hsa-miR-1226	1.06553	0.827438	0.994106	0.96236	0.122182	0.621897	1	1	1
hsa-miR-1226*	1.09739	0.784282	1.01014	0.963938	0.161586	0.718772	1	1	1
hsa-miR-1227	1.43577	0.796876	1.64269	1.29178	0.440909	0.315614	1	1	1
hsa-miR-1228	0.144838	0.0822038	0.103178	0.110073	0.0318815	1.09499e-06	1	1	1	SW1 s
hsa-miR-1228*	0.941288	0.640925	1.19413	0.925448	0.276943	0.665287	1	1	1
hsa-miR-1229	0.884853	0.629139	0.817228	0.777073	0.132502	0.0435003	1	1	1	SW1 s
hsa-miR-1231	1.50611	0.967094	1.73067	1.40129	0.392433	0.151236	1	1	1
hsa-miR-1233	1.31382	1.21653	1.67797	1.40277	0.24324	0.0455575	1	1	1	SW1 s
hsa-miR-1234	0.819894	0.640059	0.876628	0.77886	0.123507	0.0361777	1	1	1	SW1 s
hsa-miR-1236	0.822266	0.657474	0.995785	0.825175	0.169174	0.147967	1	1	1
hsa-miR-1237	0.792518	0.52014	0.978207	0.763621	0.230397	0.150205	1	1	1
hsa-miR-1238	1.06179	1.10359	1.40223	1.1892	0.185664	0.152312	1	1	1
hsa-miR-124	0.968142	1.01533	0.91601	0.966495	0.0496814	0.307641	1	1	1
hsa-miR-124*	1.4577	1.42146	1.13936	1.3395	0.174274	0.0279342	1	1	1	SW1 s
hsa-miR-1243	0.912246	0.677006	0.840338	0.809863	0.120544	0.0523353	1	1	1	SW1 s
hsa-miR-1244	1.09296	0.823541	1.0209	0.979133	0.139481	0.808327	1	1	1
hsa-miR-1245	1.09722	1.13879	1.12059	1.11887	0.0208368	0.000588711	1	1	1	SW1 s
hsa-miR-1246	1.09612	0.765514	0.926792	0.929477	0.165322	0.500998	1	1	1
hsa-miR-1247	0.868055	0.829234	0.745499	0.814263	0.0626346	0.00680895	1	1	1	SW1 s
hsa-miR-1247-5p	0.926987	0.495602	0.998401	0.806997	0.272029	0.286468	1	1	1
hsa-miR-1248	1.06753	0.696393	0.876414	0.880112	0.185595	0.325855	1	1	1
hsa-miR-1249-5p	2.82622	1.20772	0.789701	1.60788	1.07562	0.383073	1	1	1
hsa-miR-1249	0.88939	0.798381	0.824193	0.837321	0.0469031	0.00386492	1	1	1	SW1 s
hsa-miR-1250	1.06457	0.732041	1.43748	1.07803	0.352913	0.721225	1	1	1
hsa-miR-1251	1.38959	0.984969	1.54735	1.3073	0.290082	0.14043	1	1	1
hsa-miR-1251	3.1935	1.30247	0.904717	1.80023	1.22289	0.320368	1	1	1
hsa-miR-1252	0.29878	0.34439	0.255553	0.299574	0.0444238	1.06918e-05	1	1	1	SW1 s
hsa-miR-1253	1.16271	1.05419	1.28722	1.16804	0.116606	0.067048	1	1	1
hsa-miR-1254	1.40965	0.879426	2.10423	1.46444	0.614239	0.260474	1	1	1
hsa-miR-1255a	1.04993	1.04238	1.31293	1.13508	0.154068	0.20348	1	1	1
hsa-miR-1255b	1.03364	0.879972	1.1358	1.01647	0.128776	0.835525	1	1	1
hsa-miR-1256	1.34912	0.904369	1.71296	1.32215	0.404971	0.240315	1	1	1
hsa-miR-1257	0.693161	0.481871	0.800903	0.658645	0.162293	0.0219051	1	1	1	SW1 s
hsa-miR-1258	1.10229	0.860576	1.43183	1.13156	0.286748	0.47128	1	1	1
hsa-miR-125a-3p	1.34127	1.56321	1.3293	1.41126	0.131725	0.00566318	1	1	1	SW1 s
hsa-miR-125a-5p	1.01017	2.3789	0.829511	1.40619	0.847217	0.452992	1	1	1
hsa-miR-125b	1.08071	0.904956	0.862829	0.949497	0.115566	0.491238	1	1	1
hsa-miR-125b-1*	0.830601	1.07748	0.981681	0.963253	0.124466	0.636033	1	1	1
hsa-miR-125b-2*	0.909117	0.914729	1.25128	1.02504	0.195946	0.835665	1	1	1
hsa-miR-126	1.22525	2.83914	1.04124	1.70188	0.989188	0.286438	1	1	1
hsa-miR-126*	1.0249	1.06044	0.749135	0.944826	0.170403	0.604849	1	1	1
hsa-miR-1260	0.604465	0.613359	0.731432	0.649752	0.0708765	0.00102304	1	1	1	SW1 s
hsa-miR-1261	1.00511	1.41055	1.29443	1.2367	0.208793	0.121064	1	1	1
hsa-miR-1262	1.05626	1.091	1.30279	1.15001	0.133441	0.123358	1	1	1
hsa-miR-1263	1.06962	0.978063	0.984891	1.01086	0.0510064	0.730994	1	1	1
hsa-miR-1264	0.93462	0.891133	0.804762	0.876838	0.0660986	0.0320564	1	1	1	SW1 s
hsa-miR-1265	0.940944	0.802374	1.07919	0.940835	0.138407	0.500164	1	1	1
hsa-miR-1266	1.13759	0.870163	1.74824	1.252	0.45008	0.387077	1	1	1
hsa-miR-1267	1.35247	1.01625	1.51494	1.29455	0.254339	0.115337	1	1	1
hsa-miR-1268	1.40393	0.859357	1.65109	1.30479	0.40507	0.262437	1	1	1
hsa-miR-1269	1.0583	0.829863	1.2624	1.05019	0.216382	0.708424	1	1	1
hsa-miR-127-3p	1.00277	2.70546	0.731621	1.47995	1.06995	0.480574	1	1	1
hsa-miR-127-5p	1.20051	1.30832	1.35938	1.2894	0.0811061	0.00348236	1	1	1	SW1 s
hsa-miR-1270	1.02241	0.874063	1.37163	1.08936	0.25545	0.577264	1	1	1
hsa-miR-1271	1.06257	0.494709	0.967466	0.841582	0.304142	0.417979	1	1	1
hsa-miR-1272	1.02527	0.73797	1.21476	0.992664	0.240059	0.960325	1	1	1
hsa-miR-1273	0.999235	0.855629	1.15266	1.00251	0.148543	0.978066	1	1	1
hsa-miR-1273c	0.945433	0.872574	1.12498	0.980996	0.129907	0.812464	1	1	1
hsa-miR-1273d	1.42676	1.08334	1.32038	1.27682	0.175805	0.0525885	1	1	1	SW1 s
hsa-miR-1274a	1.09404	0.65087	1.27548	1.0068	0.321314	0.972525	1	1	1
hsa-miR-1274b	0.994612	1.05696	1.44376	1.16511	0.243324	0.305058	1	1	1
hsa-miR-1275	1.25921	0.882088	1.15491	1.09874	0.194735	0.429423	1	1	1
hsa-miR-1276	1.42321	1.14162	2.0553	1.54004	0.467911	0.116241	1	1	1
hsa-miR-1277	1.18865	0.762349	1.0879	1.01297	0.22281	0.924563	1	1	1
hsa-miR-1278	1.05347	0.939063	1.41268	1.13507	0.24713	0.397412	1	1	1
hsa-miR-1279	0.509123	0.515942	0.390677	0.471914	0.070436	0.000202904	1	1	1	SW1 s
hsa-miR-128	0.914508	0.891415	0.764441	0.856788	0.0808039	0.0373006	1	1	1	SW1 s
hsa-miR-1280	0.654507	0.355647	0.62174	0.543965	0.163909	0.00852921	1	1	1	SW1 s
hsa-miR-1281	1.06952	0.625277	1.47813	1.05764	0.426552	0.826427	1	1	1
hsa-miR-1282	1.18201	0.977438	1.24049	1.13331	0.138124	0.169893	1	1	1
hsa-miR-1283	1.31115	0.976844	1.96455	1.41751	0.502369	0.223422	1	1	1
hsa-miR-1284	0.884647	0.853705	0.929349	0.889233	0.0380299	0.00725751	1	1	1	SW1 s
hsa-miR-1285	0.421446	0.360217	0.324811	0.368825	0.0488888	2.36799e-05	1	1	1	SW1 s
hsa-miR-1286	0.94225	0.863086	1.15034	0.985225	0.148371	0.871437	1	1	1
hsa-miR-1287	1.29217	0.879539	1.18545	1.11905	0.214178	0.390182	1	1	1
hsa-miR-1288	1.34236	1.05704	1.77082	1.39007	0.359276	0.133201	1	1	1
hsa-miR-1289	1.18219	0.895655	1.55392	1.21059	0.330052	0.331104	1	1	1
hsa-miR-129-1-3p	1.24501	1.30155	1.5232	1.35659	0.147038	0.0136907	1	1	1	SW1 s
hsa-miR-129-3p	1.30174	1.67794	1.46571	1.4818	0.188612	0.0114717	1	1	1	SW1 s
hsa-miR-129-5p	1.05573	0.657999	1.05336	0.922363	0.228949	0.58853	1	1	1
hsa-miR-129*	1.34825	0.83499	1.35371	1.17898	0.297918	0.356834	1	1	1
hsa-miR-1290	1.34686	1.2002	1.92636	1.49114	0.383978	0.0910741	1	1	1
hsa-miR-1291	1.23832	1.19021	1.76371	1.39741	0.318133	0.0964905	1	1	1
hsa-miR-1292	0.97399	1.09539	1.08677	1.05205	0.067737	0.254025	1	1	1
hsa-miR-1293	1.3087	0.843188	1.33515	1.16235	0.276715	0.367012	1	1	1
hsa-miR-1294	1.0405	1.2158	1.16105	1.13912	0.0896836	0.0548436	1	1	1	SW1 s
hsa-miR-1295	0.77896	0.625675	0.635635	0.68009	0.0857686	0.00295623	1	1	1	SW1 s
hsa-miR-1296	0.568948	0.409112	0.52755	0.50187	0.0829545	0.00048261	1	1	1	SW1 s
hsa-miR-1297	1.33159	1.23879	1.77536	1.44858	0.286777	0.0535767	1	1	1	SW1 s
hsa-miR-1298	0.89726	0.688696	0.833659	0.806538	0.106894	0.0350249	1	1	1	SW1 s
hsa-miR-1298	1.74144	1.11179	0.866018	1.23975	0.45152	0.409783	1	1	1
hsa-miR-1299	1.46412	1.12659	2.08595	1.55889	0.486651	0.117565	1	1	1
hsa-miR-1301	0.539334	0.467401	0.343778	0.450171	0.09891	0.000650662	1	1	1	SW1 s
hsa-miR-1302	1.11678	0.68402	1.11942	0.973408	0.25062	0.863126	1	1	1
hsa-miR-1303	1.27065	0.967906	1.83145	1.35667	0.438151	0.231365	1	1	1
hsa-miR-1304	1.10571	0.902245	1.29925	1.1024	0.198523	0.422122	1	1	1
hsa-miR-1305	0.285067	0.194294	0.222192	0.233851	0.0464958	8.9694e-06	1	1	1	SW1 s
hsa-miR-1306	1.16583	0.826717	0.970925	0.987822	0.170185	0.907343	1	1	1
hsa-miR-1307	0.220388	0.218044	0.806594	0.415009	0.339125	0.0404261	1	1	1	SW1 s
hsa-miR-130a	1.17453	1.06115	0.96969	1.06846	0.102617	0.312211	1	1	1
hsa-miR-130a*	1.16574	1.01592	1.24718	1.14295	0.117302	0.102407	1	1	1
hsa-miR-130b	1.03092	1.01217	1.0064	1.0165	0.0128197	0.0897323	1	1	1
hsa-miR-130b*	1.01731	1.31437	1.26012	1.19727	0.158189	0.0968941	1	1	1
hsa-miR-132	0.978597	1.05501	0.59365	0.875753	0.247278	0.433255	1	1	1
hsa-miR-132*	1.29627	0.905295	1.41863	1.20673	0.268126	0.252655	1	1	1
hsa-miR-1321	1.19671	1.23091	1.22249	1.2167	0.0178213	3.00406e-05	1	1	1	SW1 s
hsa-miR-1322	0.605118	0.618892	0.354636	0.526215	0.148751	0.00527005	1	1	1	SW1 s
hsa-miR-1323	1.18006	0.695233	1.49895	1.12475	0.404702	0.621706	1	1	1
hsa-miR-1324	0.758647	0.610954	0.632884	0.667495	0.0796979	0.00194534	1	1	1	SW1 s
hsa-miR-133a	0.97473	0.679604	0.826765	0.827033	0.147563	0.112183	1	1	1
hsa-miR-133a	1.05559	1.00659	1.04857	1.03692	0.0264941	0.0732812	1	1	1
hsa-miR-133b	0.362639	0.339098	0.324383	0.34204	0.0192971	4.92325e-07	1	1	1	SW1 s
hsa-miR-133b	0.640803	0.525244	0.744707	0.636918	0.109783	0.00459811	1	1	1	SW1 s
hsa-miR-134	1.04635	3.03911	0.966771	1.68408	1.17417	0.37001	1	1	1
hsa-miR-135a	1.09972	0.985731	1.092	1.05915	0.0636986	0.183046	1	1	1
hsa-miR-135a*	1.42441	1.35493	1.25845	1.34593	0.0833441	0.00198347	1	1	1	SW1 s
hsa-miR-135b	1.20259	1.10908	1.26941	1.1937	0.0805328	0.0140778	1	1	1	SW1 s
hsa-miR-135b-3p	1.24037	1.70099	1.49262	1.47799	0.230662	0.0229769	1	1	1	SW1 s
hsa-miR-135b*	0.89062	1.03795	1.406	1.11152	0.265452	0.507117	1	1	1
hsa-miR-136	1.00589	0.986597	0.96969	0.987392	0.0181131	0.294397	1	1	1
hsa-miR-136*	1.13937	1.48369	1.35347	1.32551	0.173857	0.0315877	1	1	1	SW1 s
hsa-miR-137	0.698137	0.480535	0.590375	0.589682	0.108803	0.00283795	1	1	1	SW1 s
hsa-miR-138	0.929512	0.714356	0.861975	0.835281	0.110034	0.0605014	1	1	1
hsa-miR-138-1*	0.953806	1.11161	1.47213	1.17918	0.265684	0.307635	1	1	1
hsa-miR-138-2*	1.41969	1.0087	1.40056	1.27632	0.231957	0.108048	1	1	1
hsa-miR-139-3p	1.10143	1.13872	1.25277	1.16431	0.078845	0.0225667	1	1	1	SW1 s
hsa-miR-139-5p	0.92213	0.999269	0.834856	0.918752	0.0822586	0.162293	1	1	1
hsa-miR-140-3p	1.59105	1.39103	1.56478	1.51562	0.108697	0.00119606	1	1	1	SW1 s
hsa-miR-140-5p	1.02945	0.855909	0.797403	0.894253	0.120681	0.203694	1	1	1
hsa-miR-141	1.03216	0.823709	0.950325	0.935399	0.105026	0.346743	1	1	1
hsa-miR-141*	0.789108	0.585665	1.50944	0.961403	0.485389	0.89711	1	1	1
hsa-miR-142-3p	0.927339	0.818592	0.899422	0.881784	0.0564786	0.0222511	1	1	1	SW1 s
hsa-miR-142-5p	1.08376	2.51801	0.911383	1.50438	0.882046	0.378022	1	1	1
hsa-miR-143	1.18064	2.82678	0.950112	1.65251	1.02346	0.33143	1	1	1
hsa-miR-143*	0.778432	0.680916	1.17924	0.87953	0.264098	0.473681	1	1	1
hsa-miR-144	1.14337	2.64555	0.940002	1.57631	0.931556	0.344278	1	1	1
hsa-miR-144*	0.958771	0.777678	0.9015	0.879316	0.0925623	0.086847	1	1	1
hsa-miR-145	0.984164	2.01289	1.04416	1.34707	0.577397	0.356604	1	1	1
hsa-miR-145*	1.32519	1.19528	1.5233	1.34792	0.16519	0.0218088	1	1	1	SW1 s
hsa-miR-1468	0.889046	0.887428	1.06947	0.948649	0.10464	0.443214	1	1	1
hsa-miR-1469	1.32293	1.46371	1.25182	1.34615	0.107838	0.00512422	1	1	1	SW1 s
hsa-miR-146a	0.861756	2.25325	0.605895	1.2403	0.886518	0.663169	1	1	1
hsa-miR-146a*	0.910544	0.772541	1.36197	1.01502	0.308291	0.936809	1	1	1
hsa-miR-146b-3p	1.00911	0.932524	1.5289	1.15684	0.324479	0.44957	1	1	1
hsa-miR-146b-5p	1.60124	1.26955	1.24939	1.3734	0.197578	0.0306925	1	1	1	SW1 s
hsa-miR-147	0.929692	1.23775	1.31941	1.16228	0.205526	0.243232	1	1	1
hsa-miR-1470	0.772565	0.650708	1.07397	0.832415	0.217887	0.253631	1	1	1
hsa-miR-1471	0.684206	0.70677	0.797037	0.729338	0.0597047	0.00142125	1	1	1	SW1 s
hsa-miR-147b	1.59068	1.88629	1.05986	1.51228	0.418757	0.101472	1	1	1
hsa-miR-148a	1.20495	0.721273	1.00182	0.976014	0.242869	0.872484	1	1	1
hsa-miR-148a*	1.39111	1.37584	1.33955	1.36883	0.026488	1.75318e-05	1	1	1	SW1 s
hsa-miR-148b	1.08805	1.11852	1.23602	1.14753	0.0781319	0.0307751	1	1	1	SW1 s
hsa-miR-148b*	1.03347	0.819143	1.51523	1.12261	0.356503	0.583436	1	1	1
hsa-miR-149	0.918445	2.60595	0.741161	1.42185	1.02928	0.51697	1	1	1
hsa-miR-149*	0.962495	0.964789	1.30496	1.07742	0.197065	0.533582	1	1	1
hsa-miR-150	1.06319	1.89449	0.763729	1.24047	0.585852	0.516383	1	1	1
hsa-miR-150*	1.09809	0.82767	1.69458	1.20678	0.443559	0.464678	1	1	1
hsa-miR-151-3p	1.04315	1.10174	1.06689	1.07059	0.0294685	0.0142696	1	1	1	SW1 s
hsa-miR-151-5p	1.44054	1.39779	1.48065	1.43966	0.041437	5.15784e-05	1	1	1	SW1 s
hsa-miR-152	1.32973	0.871969	1.04053	1.08074	0.231516	0.578388	1	1	1
hsa-miR-153	0.855102	0.527535	0.682071	0.688236	0.163871	0.0300677	1	1	1	SW1 s
hsa-miR-1537	1.15912	0.723093	0.862662	0.914959	0.22267	0.544457	1	1	1
hsa-miR-1538	1.48645	0.811176	1.28312	1.19358	0.346428	0.387921	1	1	1
hsa-miR-1539	1.2037	0.892383	0.902774	0.999619	0.176816	0.997204	1	1	1
hsa-miR-154	0.789112	2.85756	0.773767	1.47348	1.19867	0.531451	1	1	1
hsa-miR-154*	0.878525	2.71916	0.788006	1.4619	1.08976	0.50358	1	1	1
hsa-miR-155	1.06857	0.917852	1.48016	1.15553	0.291065	0.407088	1	1	1
hsa-miR-155*	0.5566	0.627163	0.915327	0.699697	0.190045	0.0520698	1	1	1	SW1 s
hsa-miR-15a	1.10682	0.600609	1.12497	0.944133	0.297639	0.761393	1	1	1
hsa-miR-15a*	0.843293	0.923559	1.16221	0.976354	0.165884	0.817143	1	1	1
hsa-miR-15b	1.13027	2.0554	1.08972	1.42513	0.54621	0.248907	1	1	1
hsa-miR-15b*	1.22063	1.26809	1.22372	1.23748	0.026558	0.000101441	1	1	1	SW1 s
hsa-miR-16	0.983936	0.55036	0.82255	0.785615	0.219135	0.165417	1	1	1
hsa-miR-16-1*	0.957313	1.09459	1.44439	1.16543	0.25115	0.317581	1	1	1
hsa-miR-16-2*	1.83148	0.97288	1.43868	1.41435	0.429817	0.1703	1	1	1
hsa-miR-17	0.908259	0.57141	0.907025	0.795564	0.194125	0.142206	1	1	1
hsa-miR-17-5p	1.14521	0.5316	0.793878	0.823563	0.30788	0.377096	1	1	1
hsa-miR-17*	0.944154	1.04248	1.1984	1.06168	0.128206	0.451558	1	1	1
hsa-miR-181a	0.898369	0.515837	1.19279	0.868998	0.339431	0.540427	1	1	1
hsa-miR-181a-2*	1.38236	1.05897	1.42697	1.28943	0.200833	0.0670413	1	1	1
hsa-miR-181a*	0.872143	0.790171	0.631809	0.764708	0.122174	0.0289507	1	1	1	SW1 s
hsa-miR-181b	1.02682	0.613041	0.840486	0.826781	0.207227	0.221236	1	1	1
hsa-miR-181c	1.04511	0.4963	0.893246	0.811551	0.283377	0.313548	1	1	1
hsa-miR-181c*	0.826131	0.815785	1.26364	0.968517	0.255632	0.841514	1	1	1
hsa-miR-181d	2.25024	1.41416	1.43438	1.6996	0.476982	0.0639519	1	1	1
hsa-miR-182	0.956039	0.736073	0.702715	0.798276	0.137641	0.064086	1	1	1
hsa-miR-182*	1.05529	1.42865	1.57761	1.35385	0.269075	0.0849973	1	1	1
hsa-miR-1825	0.909152	0.523735	0.741112	0.724666	0.193234	0.0690988	1	1	1
hsa-miR-1827	1.11898	1.013	1.2951	1.14236	0.142496	0.158613	1	1	1
hsa-miR-183	1.06737	0.843083	0.751286	0.887247	0.162605	0.295995	1	1	1
hsa-miR-183*	0.941916	1.13636	0.978189	1.01882	0.103393	0.768304	1	1	1
hsa-miR-185	2.94793	0.93629	0.734255	1.53949	1.22392	0.487729	1	1	1
hsa-miR-185*	1.08356	1.12796	1.33764	1.18305	0.135703	0.0796919	1	1	1
hsa-miR-186	1.14412	3.02879	0.679294	1.6174	1.2442	0.438533	1	1	1
hsa-miR-186*	1.02897	0.901568	1.58058	1.17037	0.360917	0.459475	1	1	1
hsa-miR-187	0.940071	1.0483	0.7728	0.920389	0.138799	0.376723	1	1	1
hsa-miR-187*	0.525752	0.327578	0.733062	0.528798	0.202759	0.0157962	1	1	1	SW1 s
hsa-miR-188-3p	1.22142	1.46047	1.36417	1.34869	0.120274	0.00737786	1	1	1	SW1 s
hsa-miR-188-5p	1.08777	3.07776	0.558053	1.57453	1.32851	0.495476	1	1	1
hsa-miR-18a	0.948405	0.644752	0.888489	0.827216	0.160833	0.13628	1	1	1
hsa-miR-18a*	1.17695	1.01692	1.09339	1.09575	0.080045	0.106992	1	1	1
hsa-miR-18b	1.08983	0.868564	1.50017	1.15285	0.320483	0.455175	1	1	1
hsa-miR-18b*	1.16549	0.95522	1.22011	1.11361	0.139858	0.23219	1	1	1
hsa-miR-190	0.933653	2.19436	0.953529	1.36051	0.7222	0.436018	1	1	1
hsa-miR-1908	0.90478	0.745516	1.26507	0.971789	0.26618	0.863279	1	1	1
hsa-miR-1909	0.947126	1.04038	1.48305	1.15685	0.286317	0.39642	1	1	1
hsa-miR-1909*	1.0333	0.81315	0.974747	0.940398	0.114022	0.416461	1	1	1
hsa-miR-190b	2.72905	1.15777	0.683951	1.52359	1.0705	0.444618	1	1	1
hsa-miR-191	0.916205	2.47581	0.680505	1.35751	0.975624	0.560118	1	1	1
hsa-miR-191*	0.685237	0.792652	1.32331	0.933733	0.341631	0.753776	1	1	1
hsa-miR-1910	1.08301	0.578883	1.22282	0.961571	0.33871	0.85379	1	1	1
hsa-miR-1911	1.03812	0.548821	0.945744	0.844229	0.259967	0.357964	1	1	1
hsa-miR-1911*	1.3418	0.973919	1.3785	1.23141	0.223745	0.147716	1	1	1
hsa-miR-1912	0.805734	0.873237	0.844338	0.841103	0.0338675	0.00124727	1	1	1	SW1 s
hsa-miR-1913	1.09586	0.921269	1.48066	1.16593	0.286203	0.372106	1	1	1
hsa-miR-1914	0.88389	0.655694	0.86902	0.802868	0.127673	0.0555541	1	1	1	SW1 s
hsa-miR-1914*	1.00274	0.834269	0.926241	0.921084	0.0843541	0.180463	1	1	1
hsa-miR-1915	0.954555	0.77731	1.09308	0.941649	0.158281	0.557859	1	1	1
hsa-miR-1915*	1.0042	1.13877	1.26755	1.13684	0.131689	0.146266	1	1	1
hsa-miR-192	1.1469	1.12874	1.1361	1.13725	0.00913236	1.29414e-05	1	1	1	SW1 s
hsa-miR-192-3p	1.30657	1.36659	1.11688	1.26335	0.13035	0.0249123	1	1	1	SW1 s
hsa-miR-192*	0.65653	0.403322	1.12301	0.72762	0.365071	0.265859	1	1	1
hsa-miR-193a-3p	1.48181	0.854964	0.862901	1.06656	0.35964	0.764601	1	1	1
hsa-miR-193a-5p	1.01237	0.99937	1.52925	1.18033	0.302244	0.3598	1	1	1
hsa-miR-193b	1.18321	0.857317	1.717	1.25251	0.434011	0.370603	1	1	1
hsa-miR-193b-5p	1.65848	1.36351	1.54159	1.52119	0.148537	0.00370395	1	1	1	SW1 s
hsa-miR-193b*	0.659975	0.443645	1.06453	0.722717	0.315162	0.202215	1	1	1
hsa-miR-194	0.869725	1.08301	1.08416	1.0123	0.123474	0.871396	1	1	1
hsa-miR-194-3p	0.90839	1.00352	1.09546	1.00246	0.0935396	0.965887	1	1	1
hsa-miR-194*	0.950733	1.05463	1.46278	1.15605	0.270668	0.37451	1	1	1
hsa-miR-195	1.0009	1.17667	1.28548	1.15435	0.143597	0.136127	1	1	1
hsa-miR-195-3p	1.10518	1.17334	1.27027	1.18293	0.0829616	0.0187913	1	1	1	SW1 s
hsa-miR-195*	1.0115	0.77986	1.06689	0.952748	0.152265	0.619431	1	1	1
hsa-miR-196a	0.558897	0.536595	1.02377	0.706422	0.27506	0.138204	1	1	1
hsa-miR-196a*	1.23099	1.25098	1.10742	1.19646	0.0777556	0.0119088	1	1	1	SW1 s
hsa-miR-196b	1.01604	1.47474	1.45305	1.31461	0.258793	0.102999	1	1	1
hsa-miR-196b*	1.58483	1.65122	1.10406	1.44671	0.298589	0.0606048	1	1	1
hsa-miR-197	0.31056	0.170681	0.251131	0.244124	0.0702022	4.86665e-05	1	1	1	SW1 s
hsa-miR-1972	1.16863	1.31916	1.12241	1.2034	0.102883	0.0266763	1	1	1	SW1 s
hsa-miR-198	1.01563	0.957067	1.14035	1.03768	0.0936103	0.52408	1	1	1
hsa-miR-199a-3p,hsa-miR-199b-3p	0.901136	0.659775	0.91511	0.82534	0.143554	0.102796	1	1	1
hsa-miR-199a-5p	0.673443	0.583181	1.07514	0.777254	0.261892	0.214705	1	1	1
hsa-miR-199b-5p	0.751712	0.522042	1.06832	0.78069	0.274287	0.238321	1	1	1
hsa-miR-19a	0.538889	0.591913	0.825779	0.652194	0.152649	0.0168686	1	1	1	SW1 s
hsa-miR-19a*	1.81514	1.2778	1.14159	1.41151	0.356129	0.11593	1	1	1
hsa-miR-19b	0.749977	0.567455	0.988861	0.768764	0.21133	0.130963	1	1	1
hsa-miR-19b-1-5p	0.891313	1.16802	0.982766	1.01403	0.140981	0.87148	1	1	1
hsa-miR-19b-1*	1.15332	0.802187	1.26325	1.07292	0.240817	0.627673	1	1	1
hsa-miR-19b-2*	1.03797	0.998632	1.35815	1.13158	0.197194	0.312113	1	1	1
hsa-miR-200a	1.00744	1.12855	1.21252	1.11617	0.103098	0.12273	1	1	1
hsa-miR-200a*	0.929537	1.41547	1.12457	1.15653	0.244539	0.329745	1	1	1
hsa-miR-200b	1.24242	1.07997	0.858558	1.06032	0.192686	0.616485	1	1	1
hsa-miR-200b*	1.24229	1.51104	1.31846	1.35726	0.138514	0.0110971	1	1	1	SW1 s
hsa-miR-200c	1.02614	0.971134	1.07708	1.02479	0.0529878	0.463276	1	1	1
hsa-miR-200c*	1.17566	1.29841	1.06506	1.17971	0.11673	0.0560053	1	1	1	SW1 s
hsa-miR-202	1.11767	0.994435	1.05769	1.0566	0.0616227	0.186857	1	1	1
hsa-miR-202*	1.25168	1.03331	1.02011	1.1017	0.130057	0.247062	1	1	1
hsa-miR-203	0.833106	1.05824	0.744934	0.87876	0.161565	0.263528	1	1	1
hsa-miR-204	0.982806	0.987226	0.823816	0.931283	0.0930955	0.270219	1	1	1
hsa-miR-205	0.976017	0.870709	0.766007	0.870911	0.105005	0.100286	1	1	1
hsa-miR-205*	1.18668	1.39136	1.4701	1.34938	0.146299	0.0144198	1	1	1	SW1 s
hsa-miR-2053	1.44306	1.14542	1.63268	1.40705	0.245617	0.0454469	1	1	1	SW1 s
hsa-miR-206	0.825096	1.14924	1.35508	1.10981	0.267186	0.51588	1	1	1
hsa-miR-208a	1.03677	0.73574	1.16469	0.979066	0.220218	0.877205	1	1	1
hsa-miR-208b	1.49935	1.55925	1.06373	1.37411	0.270461	0.0746959	1	1	1
hsa-miR-20a	0.502245	0.573153	0.805356	0.626918	0.158547	0.0151512	1	1	1	SW1 s
hsa-miR-20a*	0.863621	0.814879	1.43999	1.0395	0.347693	0.853612	1	1	1
hsa-miR-20b	0.712929	1.0856	1.1082	0.96891	0.221974	0.820253	1	1	1
hsa-miR-20b*	0.963923	0.94827	1.25773	1.05664	0.174322	0.603638	1	1	1
hsa-miR-21	0.656521	0.677092	0.76896	0.700858	0.0598687	0.000980608	1	1	1	SW1 s
hsa-miR-21*	0.851921	0.847513	1.51423	1.07122	0.383661	0.763913	1	1	1
hsa-miR-210	0.829304	1.12083	0.842611	0.930914	0.164604	0.507514	1	1	1
hsa-miR-211	0.669409	0.971504	1.08473	0.908548	0.214699	0.50159	1	1	1
hsa-miR-2110	1.01079	1.03614	1.27156	1.10616	0.143794	0.270128	1	1	1
hsa-miR-2113	1.23512	1.34821	1.26113	1.28149	0.0592278	0.00118746	1	1	1	SW1 s
hsa-miR-2114	1.34306	1.45241	1.06149	1.28565	0.201682	0.0702018	1	1	1
hsa-miR-2114*	1.07994	0.991654	1.28805	1.11988	0.152179	0.244151	1	1	1
hsa-miR-2115	1.26193	1.27877	1.44945	1.33005	0.103746	0.00529259	1	1	1	SW1 s
hsa-miR-2115*	0.979879	1.00175	1.25478	1.0788	0.152792	0.422173	1	1	1
hsa-miR-212	0.962371	0.796863	0.679437	0.81289	0.142146	0.0847933	1	1	1
hsa-miR-214	1.00847	0.661923	0.782453	0.817615	0.175929	0.146987	1	1	1
hsa-miR-214*	1.26156	1.3503	1.59499	1.40229	0.172687	0.0156696	1	1	1	SW1 s
hsa-miR-215	0.951385	1.08539	1.6048	1.21386	0.345131	0.343593	1	1	1
hsa-miR-216a	0.753944	0.993761	0.682285	0.809996	0.163128	0.113834	1	1	1
hsa-miR-216b	1.02856	1.39808	0.810182	1.07894	0.29717	0.669344	1	1	1
hsa-miR-217	1.10299	0.882699	1.23328	1.07299	0.177204	0.515008	1	1	1
hsa-miR-218	0.914304	0.927551	0.928754	0.923536	0.00801799	7.86698e-05	1	1	1	SW1 s
hsa-miR-218-1*	1.2414	0.92319	1.55671	1.24043	0.316762	0.258925	1	1	1
hsa-miR-218-2*	1.33081	1.39587	1.16022	1.29563	0.1217	0.0136137	1	1	1	SW1 s
hsa-miR-219-1-3p	0.977423	0.830457	1.0619	0.956595	0.117121	0.555873	1	1	1
hsa-miR-219-2-3p	0.970006	0.829651	1.21091	1.00352	0.192829	0.976267	1	1	1
hsa-miR-219-2-3p	1.2979	1.43224	1.29942	1.34319	0.0771279	0.00152546	1	1	1	SW1 s
hsa-miR-219-5p	0.718573	1.04706	0.996601	0.920744	0.176894	0.48106	1	1	1
hsa-miR-22	0.869486	0.569231	1.11529	0.851334	0.273479	0.399729	1	1	1
hsa-miR-22*	1.48924	1.52512	0.965939	1.32677	0.313001	0.144846	1	1	1
hsa-miR-221	0.819935	0.864175	0.646261	0.77679	0.115185	0.0283991	1	1	1	SW1 s
hsa-miR-221*	0.769184	0.581066	1.26765	0.872634	0.354791	0.567767	1	1	1
hsa-miR-222	0.914372	1.13893	0.799325	0.950877	0.172723	0.648111	1	1	1
hsa-miR-222*	0.971247	0.566931	1.104	0.880727	0.279745	0.501206	1	1	1
hsa-miR-223	0.983485	0.911254	0.875715	0.923485	0.0549162	0.0732944	1	1	1
hsa-miR-223*	0.834107	0.927991	0.972336	0.911478	0.0705783	0.0955528	1	1	1
hsa-miR-224	1.0621	1.01738	0.852649	0.977377	0.110308	0.740364	1	1	1
hsa-miR-224*	1.15319	0.916287	1.06426	1.04458	0.119671	0.553933	1	1	1
hsa-miR-2277-3p	0.876038	1.26207	1.42299	1.18703	0.281089	0.313312	1	1	1
hsa-miR-2277-5p	0.952864	1.19484	1.47502	1.20758	0.261312	0.240872	1	1	1
hsa-miR-2355-5p	1.50479	1.44275	1.53392	1.49382	0.046564	5.16777e-05	1	1	1	SW1 s
hsa-miR-23a	1.08748	0.634503	0.87387	0.865283	0.226609	0.361343	1	1	1
hsa-miR-23a-5p	1.89796	1.42241	1.28544	1.53527	0.321481	0.0448376	1	1	1	SW1 s
hsa-miR-23a*	1.19032	1.0632	1.12965	1.12772	0.0635824	0.0253694	1	1	1	SW1 s
hsa-miR-23b	1.01825	1.03769	1.00386	1.01993	0.0169773	0.111755	1	1	1
hsa-miR-23b*	1.2243	1.03979	1.17306	1.14572	0.0952433	0.0569834	1	1	1	SW1 s
hsa-miR-23c	1.25112	1.42558	1.5835	1.42007	0.166259	0.0119106	1	1	1	SW1 s
hsa-miR-24	0.894297	0.78758	0.979173	0.887017	0.0960036	0.111147	1	1	1
hsa-miR-24-1*	1.23918	0.656593	1.10752	1.0011	0.305524	0.995343	1	1	1
hsa-miR-24-2*	1.17173	1.02542	1.6199	1.27235	0.309748	0.202442	1	1	1
hsa-miR-25	1.01384	0.608638	0.939592	0.854022	0.215727	0.306224	1	1	1
hsa-miR-25*	0.626458	0.928562	0.94557	0.83353	0.179531	0.183538	1	1	1
hsa-miR-26a	1.01171	0.672615	0.929642	0.871321	0.176909	0.276217	1	1	1
hsa-miR-26a-1-3p	1.7631	1.6633	2.33479	1.92039	0.36233	0.0116933	1	1	1	SW1 s
hsa-miR-26a-1*	1.30989	0.902844	1.15993	1.12422	0.20586	0.354943	1	1	1
hsa-miR-26a-2*	1.05209	1.26179	1.07399	1.12929	0.115268	0.123983	1	1	1
hsa-miR-26b	0.54312	0.789023	0.919997	0.750714	0.191337	0.0870044	1	1	1
hsa-miR-26b*	2.15274	1.36082	1.50809	1.67389	0.421189	0.0502681	1	1	1	SW1 s
hsa-miR-27a	0.740275	0.531045	0.982359	0.751226	0.225856	0.129072	1	1	1
hsa-miR-27a*	2.02069	1.35567	1.04562	1.474	0.498188	0.17471	1	1	1
hsa-miR-27b	0.832834	0.648461	0.720159	0.733818	0.0929424	0.00770337	1	1	1	SW1 s
hsa-miR-27b*	1.09266	1.35509	1.16585	1.20454	0.135423	0.0590468	1	1	1	SW1 s
hsa-miR-28-3p	1.05296	0.77939	1.27642	1.03626	0.248935	0.813267	1	1	1
hsa-miR-28-5p	0.523016	0.685713	1.11738	0.77537	0.307158	0.274005	1	1	1
hsa-miR-2861	1.05791	1.16592	1.29265	1.17216	0.117493	0.0641204	1	1	1
hsa-miR-296-3p	1.25978	1.17257	1.38475	1.27236	0.106651	0.0114814	1	1	1	SW1 s
hsa-miR-296-5p	0.835154	1.19828	1.39507	1.14283	0.284047	0.432922	1	1	1
hsa-miR-297	1.82429	1.50415	2.0496	1.79268	0.274095	0.00744264	1	1	1	SW1 s
hsa-miR-298	0.800497	0.838347	1.48564	1.0415	0.385109	0.861033	1	1	1
hsa-miR-299-3p	0.728095	0.662081	1.4403	0.943492	0.431513	0.831685	1	1	1
hsa-miR-299-5p	1.66085	1.11881	1.2381	1.33925	0.284827	0.108082	1	1	1
hsa-miR-29a	0.704235	0.602348	0.855847	0.72081	0.12756	0.0192533	1	1	1	SW1 s
hsa-miR-29a*	1.41433	1.3232	1.32897	1.3555	0.05103	0.000270534	1	1	1	SW1 s
hsa-miR-29b	1.23886	0.636575	1.07989	0.985109	0.312129	0.938112	1	1	1
hsa-miR-29b-1*	0.999147	0.983053	1.28333	1.08851	0.168913	0.415423	1	1	1
hsa-miR-29b-2*	1.231	0.941387	1.26344	1.14528	0.177317	0.228879	1	1	1
hsa-miR-29c	0.845594	1.12887	1.25502	1.07649	0.209678	0.561777	1	1	1
hsa-miR-29c*	1.39974	1.33237	1.41869	1.3836	0.0453695	0.000126495	1	1	1	SW1 s
hsa-miR-300	0.638189	0.800979	0.702279	0.713816	0.0820057	0.00377867	1	1	1	SW1 s
hsa-miR-301a	0.769147	1.23888	1.1094	1.03914	0.242618	0.793774	1	1	1
hsa-miR-301b	1.0965	0.893006	1.19879	1.06276	0.155656	0.523397	1	1	1
hsa-miR-302a	0.936345	1.45559	0.976544	1.12283	0.288883	0.502325	1	1	1
hsa-miR-302a*	0.960695	0.883337	1.23096	1.025	0.182514	0.824138	1	1	1
hsa-miR-302b	0.929576	1.11235	1.21503	1.08565	0.14459	0.362866	1	1	1
hsa-miR-302b*	1.04728	1.0409	1.50519	1.19779	0.266233	0.267592	1	1	1
hsa-miR-302c	0.830909	1.2095	1.03608	1.0255	0.189518	0.827189	1	1	1
hsa-miR-302c*	0.985867	1.31145	1.00118	1.0995	0.183716	0.401321	1	1	1
hsa-miR-302d	1.13792	1.08668	0.977143	1.06725	0.082132	0.229128	1	1	1
hsa-miR-302d*	1.22235	1.28708	0.695463	1.0683	0.324504	0.733903	1	1	1
hsa-miR-302e	1.00821	0.74402	1.08447	0.945567	0.178662	0.625619	1	1	1
hsa-miR-302f	1.09262	0.765572	0.808727	0.888972	0.177677	0.339992	1	1	1
hsa-miR-3065-3p	1.44505	0.883987	1.49257	1.27387	0.338484	0.233709	1	1	1
hsa-miR-3065-5p	1.20248	1.10016	1.57653	1.29305	0.250773	0.112971	1	1	1
hsa-miR-30a	0.761747	0.467845	1.04018	0.756591	0.286203	0.214726	1	1	1
hsa-miR-30a*	1.05818	0.662846	0.894294	0.871773	0.198627	0.326118	1	1	1
hsa-miR-30b	0.992787	0.860947	0.815344	0.889692	0.0921477	0.106819	1	1	1
hsa-miR-30b*	1.28782	1.34216	0.650661	1.09355	0.384512	0.695128	1	1	1
hsa-miR-30c	1.1823	0.899919	0.810418	0.964212	0.194099	0.765441	1	1	1
hsa-miR-30c-1*	1.45437	1.66809	1.44988	1.52411	0.124707	0.00189242	1	1	1	SW1 s
hsa-miR-30c-2*	1.24923	1.19612	1.15486	1.20007	0.0473058	0.00184809	1	1	1	SW1 s
hsa-miR-30d	1.06117	1.20297	0.973369	1.07917	0.115852	0.302103	1	1	1
hsa-miR-30d-3p	1.25012	1.47081	1.47027	1.39707	0.127263	0.0056766	1	1	1	SW1 s
hsa-miR-30d*	1.01801	1.32804	0.900308	1.08212	0.220956	0.55481	1	1	1
hsa-miR-30e	0.978335	1.06809	1.21312	1.08651	0.11847	0.274597	1	1	1
hsa-miR-30e*	1.03111	1.30467	1.29117	1.20898	0.15419	0.0787252	1	1	1
hsa-miR-31	1.01909	0.654558	1.16233	0.945324	0.261799	0.73585	1	1	1
hsa-miR-31*	1.18416	1.35773	0.937713	1.15987	0.211061	0.259762	1	1	1
hsa-miR-3116	1.10688	1.23812	1.41	1.25166	0.152013	0.0455844	1	1	1	SW1 s
hsa-miR-3118	1.51307	1.49503	1.56356	1.52388	0.0355226	1.39495e-05	1	1	1	SW1 s
hsa-miR-3120	1.14056	1.11347	1.42579	1.22661	0.173031	0.085882	1	1	1
hsa-miR-3121	0.91029	1.12156	1.1014	1.04442	0.116594	0.545419	1	1	1
hsa-miR-3123	1.05313	1.45913	1.44253	1.31826	0.229764	0.0744223	1	1	1
hsa-miR-3124	1.23146	1.18541	1.21671	1.21119	0.0235142	9.9685e-05	1	1	1	SW1 s
hsa-miR-3126-3p	1.1749	1.15516	1.47531	1.26845	0.179412	0.0605774	1	1	1
hsa-miR-3126-5p	1.30831	1.39473	1.27638	1.32647	0.0612286	0.000764077	1	1	1	SW1 s
hsa-miR-3129	0.948522	0.999917	1.22852	1.05899	0.149051	0.530727	1	1	1
hsa-miR-3130-3p	1.1911	1.46176	1.43663	1.36316	0.149539	0.0136262	1	1	1	SW1 s
hsa-miR-3130-5p	1.38406	1.46085	1.25358	1.36616	0.104788	0.00376071	1	1	1	SW1 s
hsa-miR-3136	0.951256	1.15403	1.4624	1.18923	0.257384	0.271843	1	1	1
hsa-miR-3138	1.2161	1.46405	1.56338	1.41451	0.17886	0.0159426	1	1	1	SW1 s
hsa-miR-3140	0.965688	1.58278	1.28621	1.27823	0.308623	0.19344	1	1	1
hsa-miR-3142	1.31904	1.48035	1.34122	1.3802	0.0874381	0.00166442	1	1	1	SW1 s
hsa-miR-3144-3p	1.14664	1.28106	1.37364	1.26711	0.114141	0.0154336	1	1	1	SW1 s
hsa-miR-3144-5p	1.86398	1.88415	1.66011	1.80275	0.123941	0.00035958	1	1	1	SW1 s
hsa-miR-3149	1.25147	1.46121	1.39055	1.36774	0.106717	0.00395794	1	1	1	SW1 s
hsa-miR-3151	2.17221	2.04871	1.60408	1.94167	0.29881	0.00547614	1	1	1	SW1 s
hsa-miR-3152	0.832036	1.00441	1.54185	1.1261	0.370221	0.586949	1	1	1
hsa-miR-3154	1.25723	1.30489	1.28516	1.28243	0.023947	3.39149e-05	1	1	1	SW1 s
hsa-miR-3158	1.2213	1.64621	1.26948	1.379	0.232663	0.0477591	1	1	1	SW1 s
hsa-miR-3164	1.09956	0.929349	1.27078	1.0999	0.170717	0.368133	1	1	1
hsa-miR-3167	0.990573	1.29654	1.25657	1.18123	0.166319	0.132157	1	1	1
hsa-miR-3171	1.20794	1.23979	1.53875	1.32883	0.182492	0.035495	1	1	1	SW1 s
hsa-miR-3175	1.408	1.344	1.28859	1.34686	0.0597578	0.000550479	1	1	1	SW1 s
hsa-miR-3179	1.40694	1.04615	1.29269	1.24859	0.18439	0.0798009	1	1	1
hsa-miR-3180	1.01546	1.30873	1.44819	1.25746	0.220875	0.113636	1	1	1
hsa-miR-3180-3p	1.40376	1.41837	1.45505	1.42573	0.0264218	9.8067e-06	1	1	1	SW1 s
hsa-miR-3180-5p	1.07414	0.856289	1.09367	1.00803	0.131776	0.921003	1	1	1
hsa-miR-3182	1.91071	1.93472	1.51575	1.78706	0.235265	0.00441011	1	1	1	SW1 s
hsa-miR-3184	1.01924	1.32538	1.4828	1.27581	0.235724	0.112653	1	1	1
hsa-miR-3186-3p	1.31504	0.959854	1.50043	1.25844	0.274696	0.178528	1	1	1
hsa-miR-3186-5p	1.53406	1.29241	1.25686	1.36111	0.15083	0.0142974	1	1	1	SW1 s
hsa-miR-3190	1.13872	1.47357	1.28243	1.29824	0.167985	0.0371101	1	1	1	SW1 s
hsa-miR-3192	1.2709	1.33602	1.36798	1.32497	0.0494739	0.000340425	1	1	1	SW1 s
hsa-miR-32	0.965614	0.806303	0.919736	0.897218	0.0820077	0.0957217	1	1	1
hsa-miR-32*	1.0926	1.39242	1.03912	1.17471	0.190425	0.187232	1	1	1
hsa-miR-3200-3p	1.06965	1.22737	1.33506	1.21069	0.133489	0.052238	1	1	1	SW1 s
hsa-miR-3200-5p	1.24424	1.14861	1.08043	1.15776	0.0822914	0.0293653	1	1	1	SW1 s
hsa-miR-320a	0.902959	0.923851	1.00472	0.943844	0.0537466	0.144596	1	1	1
hsa-miR-320b	1.00795	0.816863	1.27051	1.03178	0.227762	0.820935	1	1	1
hsa-miR-320c	0.980435	0.62428	0.817728	0.807481	0.178299	0.134801	1	1	1
hsa-miR-320d	1.11671	0.767789	1.11484	0.999778	0.200911	0.998565	1	1	1
hsa-miR-320e	1.36955	1.29546	1.31463	1.32655	0.038456	0.000124369	1	1	1	SW1 s
hsa-miR-323-3p	0.999178	1.27235	1.52673	1.26608	0.263831	0.155588	1	1	1
hsa-miR-323-5p	1.33283	1.78277	1.43619	1.51726	0.235668	0.0190766	1	1	1	SW1 s
hsa-miR-323b-3p	1.09449	1.29325	1.49738	1.29504	0.201447	0.0642017	1	1	1
hsa-miR-323b-5p	1.04984	1.05682	1.0679	1.05819	0.00910994	0.000379639	1	1	1	SW1 s
hsa-miR-324-3p	0.67882	0.819566	0.623949	0.707445	0.100901	0.00737529	1	1	1	SW1 s
hsa-miR-324-5p	1.10404	1.26359	1.15148	1.17304	0.0819308	0.0216162	1	1	1	SW1 s
hsa-miR-325	1.41904	1.69381	0.965767	1.35954	0.367649	0.165548	1	1	1
hsa-miR-326	0.895081	1.24668	1.5124	1.21805	0.309653	0.289583	1	1	1
hsa-miR-328	0.856302	1.21631	0.984277	1.01896	0.182492	0.865921	1	1	1
hsa-miR-329	0.812556	1.31223	0.926484	1.01709	0.261872	0.915442	1	1	1
hsa-miR-330-3p	1.0945	0.837307	0.883905	0.938572	0.137035	0.480853	1	1	1
hsa-miR-330-5p	1.55199	1.49437	1.50821	1.51819	0.0300799	7.51301e-06	1	1	1	SW1 s
hsa-miR-331-3p	0.762722	1.16067	0.959397	0.960929	0.198977	0.750885	1	1	1
hsa-miR-331-5p	1.28228	1.28521	1.48438	1.35062	0.115844	0.00633005	1	1	1	SW1 s
hsa-miR-335	1.07398	1.37507	1.21863	1.22256	0.150585	0.062642	1	1	1
hsa-miR-335*	1.45095	1.32406	1.37479	1.38326	0.0638674	0.000483838	1	1	1	SW1 s
hsa-miR-337-3p	0.932833	1.19896	0.669134	0.933641	0.264912	0.686761	1	1	1
hsa-miR-337-5p	1.22638	1.20241	0.927059	1.11862	0.166327	0.284339	1	1	1
hsa-miR-338-3p	0.818021	1.30773	1.18884	1.10486	0.255426	0.516305	1	1	1
hsa-miR-338-5p	1.22841	1.50202	1.2693	1.33324	0.147587	0.0173814	1	1	1	SW1 s
hsa-miR-339-3p	0.983698	1.185	0.886205	1.0183	0.152375	0.845364	1	1	1
hsa-miR-339-5p	0.953745	1.1061	1.05352	1.03779	0.0773862	0.445297	1	1	1
hsa-miR-33a	1.02198	0.707323	1.10298	0.944094	0.209011	0.667245	1	1	1
hsa-miR-33a*	1.17256	1.20678	1.06875	1.14936	0.071881	0.0227777	1	1	1	SW1 s
hsa-miR-33b	1.14674	1.4803	1.06376	1.23027	0.220473	0.144716	1	1	1
hsa-miR-33b*	1.20221	1.19632	0.88632	1.09495	0.180703	0.414251	1	1	1
hsa-miR-340	1.42225	1.3415	1.39211	1.38529	0.0408042	8.18183e-05	1	1	1	SW1 s
hsa-miR-340*	1.01497	1.2462	1.17846	1.14654	0.118872	0.0996166	1	1	1
hsa-miR-342-3p	1.08809	1.03903	1.26509	1.13074	0.118911	0.129586	1	1	1
hsa-miR-342-5p	1.49774	1.77803	1.52637	1.60071	0.154228	0.00251656	1	1	1	SW1 s
hsa-miR-345	1.23497	1.17953	0.962624	1.12571	0.143928	0.204886	1	1	1
hsa-miR-346	0.837523	0.580127	0.497286	0.638312	0.177424	0.0242117	1	1	1	SW1 s
hsa-miR-34a	0.854312	0.57356	0.757308	0.728394	0.142592	0.0299566	1	1	1	SW1 s
hsa-miR-34a*	0.960191	1.30725	0.553738	0.940395	0.377148	0.79784	1	1	1
hsa-miR-34b	1.4434	1.44622	1.65505	1.51489	0.121391	0.001828	1	1	1	SW1 s
hsa-miR-34b*	1.29765	1.40966	1.04307	1.25013	0.187862	0.0823825	1	1	1
hsa-miR-34c-3p	1.00043	1.1508	0.880149	1.01046	0.135602	0.900173	1	1	1
hsa-miR-34c-5p	0.952713	1.10307	1.18206	1.07928	0.11651	0.303873	1	1	1
hsa-miR-3605-3p	1.06684	1.62096	1.5192	1.40233	0.294971	0.0774538	1	1	1
hsa-miR-3605-5p	1.42485	1.37937	1.32295	1.37573	0.0510491	0.000218156	1	1	1	SW1 s
hsa-miR-3609	1.2217	1.35142	1.53682	1.36998	0.158382	0.0155259	1	1	1	SW1 s
hsa-miR-361-3p	1.19628	0.915062	0.888159	0.999832	0.170656	0.998724	1	1	1
hsa-miR-361-5p	0.911143	1.14108	1.34525	1.13249	0.217182	0.350265	1	1	1
hsa-miR-362-3p	1.02584	1.19085	1.12228	1.11299	0.0828945	0.0775858	1	1	1
hsa-miR-362-5p	0.963379	1.09152	0.921387	0.992096	0.0886295	0.884729	1	1	1
hsa-miR-363	0.942387	1.25997	1.40251	1.20162	0.235544	0.21232	1	1	1
hsa-miR-363*	1.10221	1.11445	0.802657	1.00644	0.176586	0.952681	1	1	1
hsa-miR-3646	1.30085	1.22497	1.40882	1.31155	0.0923863	0.00428364	1	1	1	SW1 s
hsa-miR-3647-5p	1.25112	1.50571	1.33231	1.36304	0.130051	0.00842984	1	1	1	SW1 s
hsa-miR-365	0.939748	1.19697	1.04597	1.06089	0.129256	0.460311	1	1	1
hsa-miR-365*	1.52573	1.38186	1.47981	1.46247	0.0734863	0.000402178	1	1	1	SW1 s
hsa-miR-3650	1.21586	0.947544	1.38956	1.18432	0.222688	0.224974	1	1	1
hsa-miR-3653	0.926733	1.32434	1.31248	1.18785	0.226211	0.223731	1	1	1
hsa-miR-3658	1.34427	1.30957	1.40842	1.35409	0.0501529	0.000256769	1	1	1	SW1 s
hsa-miR-365a-5p	4.0021	1.25381	0.801753	2.01922	1.73204	0.365724	1	1	1
hsa-miR-367	0.900702	1.02857	1.40988	1.11305	0.264893	0.500817	1	1	1
hsa-miR-367*	0.683159	0.936261	0.592255	0.737225	0.178262	0.0630904	1	1	1
hsa-miR-369-3p	1.09995	1.151	1.06006	1.10367	0.0455827	0.0169722	1	1	1	SW1 s
hsa-miR-369-5p	0.898599	1.09587	1.20958	1.06802	0.15735	0.495664	1	1	1
hsa-miR-370	0.976003	1.21046	1.23248	1.13965	0.142147	0.16405	1	1	1
hsa-miR-371-3p	0.857311	1.11877	0.59946	0.858515	0.259659	0.398722	1	1	1
hsa-miR-371-5p	1.16502	1.02603	0.75088	0.980646	0.210769	0.881338	1	1	1
hsa-miR-372	1.27277	1.30861	1.14516	1.24218	0.0859103	0.00814486	1	1	1	SW1 s
hsa-miR-373	1.18627	0.95005	1.24213	1.12615	0.155042	0.231549	1	1	1
hsa-miR-373*	1.06807	1.23189	0.984431	1.0948	0.125874	0.262079	1	1	1
hsa-miR-374a	1.14324	1.08346	0.963505	1.0634	0.0915313	0.296441	1	1	1
hsa-miR-374a*	0.617154	0.731932	0.433399	0.594162	0.150589	0.00953332	1	1	1	SW1 s
hsa-miR-374b	4.73666	1.30974	0.846268	2.29756	2.125	0.349871	1	1	1
hsa-miR-374b*	1.0235	1.14969	0.977571	1.05025	0.0891223	0.384066	1	1	1
hsa-miR-375	1.07559	1.1262	1.29016	1.16398	0.112162	0.0645107	1	1	1
hsa-miR-376a	1.39575	1.22053	1.0024	1.20623	0.197062	0.144111	1	1	1
hsa-miR-376a*	1.65197	1.52976	1.37543	1.51906	0.138579	0.00291076	1	1	1	SW1 s
hsa-miR-376b	1.0486	1.19089	0.776328	1.00527	0.210649	0.967508	1	1	1
hsa-miR-376c	1.51793	1.20015	0.98056	1.23288	0.270177	0.20974	1	1	1
hsa-miR-377	0.972408	1.4105	1.62913	1.33734	0.334415	0.15552	1	1	1
hsa-miR-377-5p	1.17688	1.38057	1.38335	1.3136	0.118414	0.0101292	1	1	1	SW1 s
hsa-miR-377*	1.31328	1.50524	0.817718	1.21208	0.354758	0.358951	1	1	1
hsa-miR-378, hsa-miR-378c	1.04928	1.20099	1.03128	1.09385	0.0932195	0.156159	1	1	1
hsa-miR-378*	0.917376	1.16692	1.37235	1.15221	0.227843	0.311616	1	1	1
hsa-miR-378b	1.31544	1.47198	1.36146	1.38296	0.0804547	0.00118047	1	1	1	SW1 s
hsa-miR-378c	1.30411	1.45412	1.41533	1.39119	0.0778682	0.000960533	1	1	1	SW1 s
hsa-miR-379	0.806701	1.11939	1.17822	1.03477	0.199694	0.777986	1	1	1
hsa-miR-379-3p	0.929584	1.17218	1.09183	1.06453	0.123581	0.416908	1	1	1
hsa-miR-379*	1.13346	1.12207	1.11378	1.1231	0.00988193	2.72927e-05	1	1	1	SW1 s
hsa-miR-380	0.678422	1.28799	0.668981	0.878464	0.354691	0.584785	1	1	1
hsa-miR-380*	0.869114	1.28083	1.31917	1.15637	0.24951	0.338745	1	1	1
hsa-miR-381	1.14691	1.12632	1.29801	1.19041	0.0937483	0.0244948	1	1	1	SW1 s
hsa-miR-382	0.995736	1.30721	1.65712	1.32002	0.33088	0.1692	1	1	1
hsa-miR-383	1.20123	1.38365	0.953848	1.17958	0.215718	0.222795	1	1	1
hsa-miR-384	1.03223	0.677492	1.1169	0.942208	0.233128	0.68977	1	1	1
hsa-miR-3910	1.11847	1.01177	1.51157	1.21394	0.263218	0.231961	1	1	1
hsa-miR-3917	1.56598	1.25304	1.44865	1.42255	0.158093	0.00981129	1	1	1	SW1 s
hsa-miR-409-3p	2.62407	1.13865	1.129	1.63057	0.860407	0.273136	1	1	1
hsa-miR-409-5p	1.04702	0.949801	1.17085	1.05589	0.110791	0.43157	1	1	1
hsa-miR-410	2.81142	1.32197	1.68668	1.94002	0.776373	0.103988	1	1	1
hsa-miR-411	2.27741	1.31351	1.56531	1.71874	0.499932	0.0674744	1	1	1
hsa-miR-411*	0.96311	1.10862	0.895694	0.989143	0.108826	0.871199	1	1	1
hsa-miR-412	1.01151	0.875546	0.910311	0.932454	0.0706328	0.17299	1	1	1
hsa-miR-412	0.879354	0.951219	1.46091	1.09716	0.31706	0.623673	1	1	1
hsa-miR-421	2.10377	1.4725	1.47075	1.68234	0.364972	0.0317279	1	1	1	SW1 s
hsa-miR-422a	1.12784	1.74357	1.03529	1.30223	0.385002	0.245526	1	1	1
hsa-miR-423-3p	1.07444	1.20341	1.39513	1.22433	0.161366	0.0737247	1	1	1
hsa-miR-423-5p	1.08202	1.19843	1.19029	1.15691	0.0649868	0.0138944	1	1	1	SW1 s
hsa-miR-424	1.037	1.327	1.17043	1.17814	0.145151	0.100692	1	1	1
hsa-miR-424*	0.868733	0.950091	0.870606	0.896477	0.0464409	0.018132	1	1	1	SW1 s
hsa-miR-425	1.10372	1.35108	1.5082	1.321	0.203913	0.052626	1	1	1	SW1 s
hsa-miR-425*	0.834695	1.08234	1.31605	1.0777	0.240713	0.60594	1	1	1
hsa-miR-429	1.05041	1.05386	0.795184	0.966485	0.148361	0.715544	1	1	1
hsa-miR-431	0.940513	1.44031	1.24585	1.20889	0.251939	0.22432	1	1	1
hsa-miR-431*	1.4494	1.42619	1.31711	1.39756	0.0706377	0.000620235	1	1	1	SW1 s
hsa-miR-432	1.22421	1.39892	0.815841	1.14632	0.299242	0.444726	1	1	1
hsa-miR-432*	1.08693	1.54266	0.689063	1.10622	0.427125	0.68886	1	1	1
hsa-miR-433	0.98782	1.19784	1.20328	1.12965	0.122857	0.14159	1	1	1
hsa-miR-448	0.960246	1.1775	1.06929	1.06901	0.108628	0.332931	1	1	1
hsa-miR-449a	0.997551	0.504684	1.02165	0.841294	0.291761	0.399454	1	1	1
hsa-miR-449a	0.741	1.34471	1.08236	1.05602	0.302714	0.764604	1	1	1
hsa-miR-449b	1.31672	0.856026	1.5463	1.23968	0.351528	0.303037	1	1	1
hsa-miR-449b*	1.17756	1.15082	1.39188	1.24009	0.132135	0.0346104	1	1	1	SW1 s
hsa-miR-449c	0.99608	1.34716	1.25112	1.19812	0.181442	0.13156	1	1	1
hsa-miR-449c*	0.842308	0.783007	1.14413	0.923149	0.19366	0.529652	1	1	1
hsa-miR-450a	0.886246	1.12381	1.04483	1.0183	0.120985	0.806314	1	1	1
hsa-miR-450b-3p	1.08839	1.07308	0.733174	0.964884	0.200812	0.777074	1	1	1
hsa-miR-450b-5p	1.46273	1.05625	1.26911	1.26269	0.203316	0.0888294	1	1	1
hsa-miR-451	0.985143	1.36966	1.06827	1.14103	0.202321	0.293822	1	1	1
hsa-miR-452	0.718396	0.843728	0.781962	0.781362	0.0626682	0.00378262	1	1	1	SW1 s
hsa-miR-452*	1.47672	1.27527	1.19273	1.3149	0.146086	0.0202328	1	1	1	SW1 s
hsa-miR-454	0.958111	1.22114	0.534729	0.904661	0.346314	0.658366	1	1	1
hsa-miR-454*	1.20872	1.0318	1.13447	1.12499	0.0888388	0.0714415	1	1	1
hsa-miR-455-3p	0.959705	1.05226	0.776826	0.929595	0.140161	0.43338	1	1	1
hsa-miR-455-5p	2.42652	1.42442	1.04334	1.63143	0.714445	0.200572	1	1	1
hsa-miR-466	1.39588	1.36807	1.82755	1.5305	0.257629	0.0234476	1	1	1	SW1 s
hsa-miR-483-3p	1.14563	1.08453	0.730108	0.986756	0.224353	0.92348	1	1	1
hsa-miR-483-5p	1.39469	1.63836	1.36381	1.46562	0.150394	0.00583692	1	1	1	SW1 s
hsa-miR-484	2.97653	1.16694	2.83667	2.32671	1.00682	0.084566	1	1	1
hsa-miR-485-3p	1.89664	1.0816	1.1848	1.38768	0.443786	0.204812	1	1	1
hsa-miR-485-5p	2.98224	1.06686	0.887775	1.64562	1.161	0.390001	1	1	1
hsa-miR-486-3p	1.52808	1.47571	1.58247	1.52875	0.0533814	6.7715e-05	1	1	1	SW1 s
hsa-miR-486-3p	1.03182	1.12034	1.03249	1.06155	0.0509137	0.104378	1	1	1
hsa-miR-486-5p	1.74745	0.968318	0.845761	1.18718	0.489064	0.543647	1	1	1
hsa-miR-487a	0.908928	1.07312	0.863248	0.948434	0.110374	0.463782	1	1	1
hsa-miR-487b	1.90614	1.43086	2.04167	1.79289	0.320766	0.0128334	1	1	1	SW1 s
hsa-miR-488	1.18021	0.976476	0.977494	1.04473	0.117331	0.545183	1	1	1
hsa-miR-488*	1.33962	1.41209	1.00631	1.25268	0.21641	0.113201	1	1	1
hsa-miR-489	0.984274	1.37805	1.12987	1.16407	0.199104	0.226679	1	1	1
hsa-miR-490-3p	1.55043	1.12752	1.20662	1.29485	0.224838	0.0855935	1	1	1
hsa-miR-490-5p	1.46257	1.22468	1.41143	1.36623	0.125224	0.00715293	1	1	1	SW1 s
hsa-miR-490-5p	1.21257	1.37941	1.14923	1.24707	0.118907	0.0227806	1	1	1	SW1 s
hsa-miR-491-3p	1.30643	1.49558	1.53666	1.44622	0.122792	0.00325552	1	1	1	SW1 s
hsa-miR-491-3p	1.12345	1.28795	0.833163	1.08152	0.230274	0.572906	1	1	1
hsa-miR-491-5p	1.75518	1.02485	1.01251	1.26418	0.425264	0.342504	1	1	1
hsa-miR-492	1.01207	1.43296	0.934072	1.12637	0.268366	0.46051	1	1	1
hsa-miR-493	1.27229	1.14746	0.959136	1.12629	0.157644	0.237553	1	1	1
hsa-miR-493*	1.33643	1.59419	0.823582	1.2514	0.392279	0.329219	1	1	1
hsa-miR-494	2.70926	1.26847	1.14507	1.7076	0.869655	0.231544	1	1	1
hsa-miR-495	2.59848	1.28774	1.4017	1.76264	0.726097	0.143005	1	1	1
hsa-miR-496	2.25068	1.43921	3.1414	2.2771	0.851402	0.0601703	1	1	1
hsa-miR-497	3.227	1.26594	1.49366	1.99553	1.07254	0.183183	1	1	1
hsa-miR-497*	1.02859	1.07806	1.00378	1.03681	0.0378165	0.16707	1	1	1
hsa-miR-498	0.816141	0.77186	0.87624	0.821414	0.0523896	0.00411807	1	1	1	SW1 s
hsa-miR-499-3p	1.18269	1.33356	0.701058	1.07243	0.330348	0.723415	1	1	1
hsa-miR-499-5p	2.17341	1.44261	1.17915	1.59839	0.515106	0.114525	1	1	1
hsa-miR-500a	1.04342	1.07913	0.702591	0.941714	0.207855	0.652587	1	1	1
hsa-miR-500a*	0.928362	1.25699	0.851023	1.01213	0.215559	0.927065	1	1	1
hsa-miR-500b	2.21684	1.52547	1.69944	1.81392	0.359619	0.0172461	1	1	1	SW1 s
hsa-miR-501-3p	1.34391	1.35648	1.23086	1.31042	0.0691869	0.0014782	1	1	1	SW1 s
hsa-miR-501-5p	1.28273	1.33294	1.33736	1.31768	0.0303443	5.43894e-05	1	1	1	SW1 s
hsa-miR-502-3p	1.29142	1.34206	1.72065	1.45138	0.234567	0.029025	1	1	1	SW1 s
hsa-miR-502-5p	1.1243	1.03711	1.16272	1.10804	0.064363	0.043791	1	1	1	SW1 s
hsa-miR-503	1.20818	1.32133	0.948942	1.15949	0.190911	0.221462	1	1	1
hsa-miR-504	1.76767	1.40458	1.42689	1.53305	0.203495	0.0105209	1	1	1	SW1 s
hsa-miR-505	1.31284	1.11799	1.019	1.14994	0.149501	0.15736	1	1	1
hsa-miR-505*	1.28973	1.45927	1.27727	1.34209	0.10167	0.00431874	1	1	1	SW1 s
hsa-miR-506	0.543624	0.996275	0.72459	0.754829	0.227836	0.135796	1	1	1
hsa-miR-507	1.03058	1.37534	1.09906	1.16832	0.182517	0.185424	1	1	1
hsa-miR-508-3p	0.943635	1.19233	0.818638	0.984868	0.190227	0.897069	1	1	1
hsa-miR-508-5p	0.947973	0.872377	0.904102	0.908151	0.0379603	0.0137967	1	1	1	SW1 s
hsa-miR-509-3-5p	1.32926	1.39983	1.16345	1.29751	0.121347	0.0131946	1	1	1	SW1 s
hsa-miR-509-3p	1.46034	1.27115	1.25335	1.32828	0.114709	0.00772317	1	1	1	SW1 s
hsa-miR-509-5p	0.879268	1.05719	0.913032	0.949832	0.0944992	0.409856	1	1	1
hsa-miR-510	1.16307	1.25107	1.0231	1.14575	0.114967	0.0930904	1	1	1
hsa-miR-511	1.44121	1.36155	1.02463	1.2758	0.221132	0.0968645	1	1	1
hsa-miR-512-3p	1.12301	1.29655	0.972742	1.13077	0.162044	0.234725	1	1	1
hsa-miR-512-5p	1.34856	1.1163	0.860259	1.10837	0.244247	0.485038	1	1	1
hsa-miR-513a-3p	1.01282	1.0326	0.758449	0.934622	0.15289	0.500028	1	1	1
hsa-miR-513a-5p	1.04434	0.91147	0.635427	0.863747	0.208594	0.321131	1	1	1
hsa-miR-513b	1.04017	1.078	1.3121	1.14342	0.147297	0.166982	1	1	1
hsa-miR-513c	1.11039	0.803132	1.69735	1.20363	0.454341	0.480936	1	1	1
hsa-miR-514	1.13026	1.21856	0.605214	0.984681	0.33158	0.940062	1	1	1
hsa-miR-514b-3p	1.35813	1.22913	1.1781	1.25512	0.0927857	0.00888946	1	1	1	SW1 s
hsa-miR-514b-5p	1.31174	1.57485	1.30743	1.39801	0.153166	0.0108159	1	1	1	SW1 s
hsa-miR-515-3p	0.731989	1.13028	0.376758	0.746342	0.376965	0.308582	1	1	1
hsa-miR-515-5p	1.06956	1.10412	1.50248	1.22539	0.240592	0.179993	1	1	1
hsa-miR-516a-5p	1.10474	1.10142	0.659762	0.955307	0.255955	0.777392	1	1	1
hsa-miR-516b	0.906286	1.14375	0.864558	0.97153	0.150597	0.759757	1	1	1
hsa-miR-517*	0.83299	1.03407	0.813816	0.893627	0.122008	0.205535	1	1	1
hsa-miR-517a	0.729433	0.376237	0.609774	0.571815	0.179632	0.0145097	1	1	1	SW1 s
hsa-miR-517b	1.30805	0.860103	1.05915	1.07577	0.224434	0.590126	1	1	1
hsa-miR-517c	1.03148	1.13337	0.743367	0.969406	0.202275	0.80628	1	1	1
hsa-miR-518a-3p	0.969801	1.16992	0.760907	0.966877	0.204524	0.792999	1	1	1
hsa-miR-518a-5p,hsa-miR-527	1.20115	1.32459	1.31101	1.27892	0.0676894	0.00203842	1	1	1	SW1 s
hsa-miR-518b	0.672799	1.08589	0.614996	0.791228	0.256816	0.231891	1	1	1
hsa-miR-518c	0.900179	1.16335	1.35923	1.14092	0.230346	0.349062	1	1	1
hsa-miR-518c*	0.955228	1.14205	0.90012	0.999131	0.126798	0.991102	1	1	1
hsa-miR-518d-3p	0.942797	0.588983	0.836224	0.789335	0.181508	0.114761	1	1	1
hsa-miR-518e	1.03495	1.30014	0.77093	1.03534	0.264603	0.828413	1	1	1
hsa-miR-518f	1.06205	0.643964	1.16983	0.958616	0.277774	0.809103	1	1	1
hsa-miR-518f*	1.13484	1.12911	1.35831	1.20742	0.130705	0.0514475	1	1	1	SW1 s
hsa-miR-519a	0.790517	1.15986	0.391407	0.780593	0.384321	0.378728	1	1	1
hsa-miR-519b-3p	0.922067	1.32967	0.940549	1.06409	0.230179	0.654797	1	1	1
hsa-miR-519c-3p	1.08171	1.17874	0.704383	0.988278	0.250601	0.939321	1	1	1
hsa-miR-519d	1.21958	1.07739	0.685012	0.993992	0.276868	0.97182	1	1	1
hsa-miR-519e	0.795387	0.725057	0.185599	0.568681	0.333617	0.0886915	1	1	1
hsa-miR-519e*	0.997818	0.745461	0.542089	0.761789	0.228303	0.145016	1	1	1
hsa-miR-520a-3p	1.30304	1.08866	0.829477	1.07373	0.237135	0.618792	1	1	1
hsa-miR-520a-5p	1.22129	1.01443	1.07759	1.10444	0.10601	0.163134	1	1	1
hsa-miR-520b	1.28711	0.961244	1.77669	1.34168	0.410455	0.222802	1	1	1
hsa-miR-520c-3p	0.923656	0.643619	0.880736	0.816004	0.150824	0.102144	1	1	1
hsa-miR-520d-3p	1.00807	1.51402	0.843018	1.1217	0.349638	0.579094	1	1	1
hsa-miR-520d-5p	1.01161	0.975099	0.866919	0.95121	0.0752465	0.324256	1	1	1
hsa-miR-520e	1.41784	1.50637	1.06049	1.32823	0.236061	0.0736878	1	1	1
hsa-miR-520f	1.08145	1.01631	1.13073	1.07616	0.0573936	0.0830803	1	1	1
hsa-miR-520g	1.00939	1.72979	0.820659	1.18661	0.479776	0.537429	1	1	1
hsa-miR-520h	0.733859	1.21145	0.414392	0.786567	0.401134	0.408901	1	1	1
hsa-miR-521	1.20153	0.95644	0.574519	0.910831	0.315986	0.65059	1	1	1
hsa-miR-522	1.38853	1.16012	0.918238	1.15563	0.23518	0.315621	1	1	1
hsa-miR-523	0.899077	1.19597	0.942573	1.01254	0.160335	0.898798	1	1	1
hsa-miR-524-3p	1.05159	1.07802	0.784181	0.971263	0.162555	0.774727	1	1	1
hsa-miR-524-5p	0.940498	1.07524	0.571338	0.862359	0.260881	0.412506	1	1	1
hsa-miR-525-3p	1.03717	1.38735	0.376083	0.933534	0.513536	0.833606	1	1	1
hsa-miR-525-5p	1.00522	1.0577	0.808853	0.957258	0.131174	0.602645	1	1	1
hsa-miR-526b	1.20792	0.989283	0.590902	0.92937	0.312844	0.715703	1	1	1
hsa-miR-526b*	1.2472	0.756739	1.33635	1.11343	0.312102	0.563192	1	1	1
hsa-miR-532-3p	1.04287	1.52606	1.35002	1.30632	0.244544	0.0958551	1	1	1
hsa-miR-532-5p	1.24667	1.17472	1.23452	1.21864	0.038514	0.000599938	1	1	1	SW1 s
hsa-miR-539	2.58512	1.46508	1.29488	1.78169	0.700972	0.125597	1	1	1
hsa-miR-541	1.19152	1.18863	0.823936	1.06803	0.211395	0.606983	1	1	1
hsa-miR-541*	0.832594	0.50009	0.787194	0.706626	0.1803	0.0479112	1	1	1	SW1 s
hsa-miR-542-3p	1.08209	1.41303	1.59494	1.36336	0.260009	0.0727243	1	1	1
hsa-miR-542-5p	1.03413	1.05689	0.731224	0.940751	0.181813	0.602603	1	1	1
hsa-miR-543	2.93899	1.39744	0.907608	1.74801	1.0601	0.288744	1	1	1
hsa-miR-544	1.00775	1.12151	0.764135	0.964466	0.182577	0.752987	1	1	1
hsa-miR-544b	1.11057	1.58194	1.44778	1.3801	0.242864	0.0534938	1	1	1	SW1 s
hsa-miR-545	0.871216	1.09672	0.808709	0.925548	0.151497	0.442615	1	1	1
hsa-miR-545*	0.844953	1.36909	0.725152	0.979731	0.342473	0.923286	1	1	1
hsa-miR-548a-3p	0.832834	0.936304	0.376614	0.71525	0.297796	0.173029	1	1	1
hsa-miR-548a-5p	1.28979	1.29078	0.904842	1.16181	0.222538	0.276376	1	1	1
hsa-miR-548b-3p	1.21069	1.20599	1.02921	1.14863	0.103446	0.067584	1	1	1
hsa-miR-548b-5p	0.576474	0.691855	0.150519	0.472949	0.28513	0.03285	1	1	1	SW1 s
hsa-miR-548c-3p	1.28541	1.3753	1.6481	1.43627	0.188874	0.01612	1	1	1	SW1 s
hsa-miR-548c-5p	1.05662	1.26756	0.618514	0.980897	0.331082	0.925204	1	1	1
hsa-miR-548d-3p	1.11189	0.820015	0.998214	0.976708	0.147123	0.797496	1	1	1
hsa-miR-548d-5p	0.803687	0.864844	0.484794	0.717775	0.204072	0.0747303	1	1	1
hsa-miR-548e	1.39865	0.863013	1.58564	1.28244	0.37507	0.262128	1	1	1
hsa-miR-548f	0.926681	0.581464	1.19392	0.900687	0.307052	0.605223	1	1	1
hsa-miR-548g	1.13038	0.9077	1.75173	1.26327	0.437423	0.356056	1	1	1
hsa-miR-548h	1.1972	1.16294	1.23814	1.19943	0.037647	0.000783538	1	1	1	SW1 s
hsa-miR-548i	1.31375	1.07499	1.46352	1.28409	0.195956	0.0659831	1	1	1
hsa-miR-548j	1.08033	0.778026	1.44572	1.10136	0.334342	0.627282	1	1	1
hsa-miR-548k	0.997288	0.81142	1.07034	0.959684	0.133495	0.62855	1	1	1
hsa-miR-548l	1.10802	1.07519	1.08333	1.08885	0.0170925	0.000842694	1	1	1	SW1 s
hsa-miR-548m	1.01505	0.941116	1.14691	1.03436	0.104247	0.598647	1	1	1
hsa-miR-548n	1.00398	0.489579	0.756828	0.750128	0.257265	0.167807	1	1	1
hsa-miR-548o	1.1661	1.0331	1.26346	1.15422	0.11564	0.0820415	1	1	1
hsa-miR-548p	0.862444	0.720784	1.03579	0.873006	0.157769	0.235712	1	1	1
hsa-miR-548q	1.20165	1.1029	1.13729	1.14728	0.0501291	0.00703773	1	1	1	SW1 s
hsa-miR-548s	1.15833	1.2463	1.09806	1.16756	0.0745501	0.0176446	1	1	1	SW1 s
hsa-miR-548t	1.09799	1.31244	1.49921	1.30321	0.200768	0.0590546	1	1	1	SW1 s
hsa-miR-548u	1.3476	1.33648	1.13381	1.27263	0.120352	0.0171959	1	1	1	SW1 s
hsa-miR-548v	0.995518	0.884195	1.08079	0.986836	0.0985865	0.828444	1	1	1
hsa-miR-548w	1.03869	1.33427	1.3725	1.24849	0.182688	0.0780129	1	1	1
hsa-miR-548x	1.18306	1.19405	1.61529	1.3308	0.24644	0.0806958	1	1	1
hsa-miR-549	1.02186	1.3443	0.781242	1.04913	0.282518	0.77825	1	1	1
hsa-miR-550a	1.35417	1.09412	0.925611	1.12463	0.2159	0.373958	1	1	1
hsa-miR-550a*	1.07521	1.21154	0.921033	1.06926	0.145344	0.455551	1	1	1
hsa-miR-551a	0.973542	1.08464	0.653064	0.903748	0.224092	0.498232	1	1	1
hsa-miR-551b	1.79967	1.44689	1.09296	1.44651	0.353357	0.0938349	1	1	1
hsa-miR-551b*	0.934575	1.17722	0.836657	0.982817	0.17533	0.873446	1	1	1
hsa-miR-552	1.09449	1.43701	0.899445	1.14365	0.272135	0.412291	1	1	1
hsa-miR-553	1.1464	1.24984	0.796228	1.06416	0.237726	0.664522	1	1	1
hsa-miR-554	0.994311	1.43191	0.728525	1.05158	0.355174	0.813783	1	1	1
hsa-miR-555	1.1515	1.56973	1.15084	1.29069	0.241657	0.105605	1	1	1
hsa-miR-556-3p	1.06192	1.04047	0.812371	0.971587	0.138302	0.739938	1	1	1
hsa-miR-556-5p	0.949772	1.03045	0.734211	0.904811	0.153152	0.342289	1	1	1
hsa-miR-557	1.23025	1.27365	0.730934	1.07828	0.301589	0.676316	1	1	1
hsa-miR-558	0.852863	0.93335	0.578518	0.788244	0.186033	0.119957	1	1	1
hsa-miR-559	0.836029	0.903684	0.471783	0.737165	0.232304	0.121598	1	1	1
hsa-miR-561	1.00694	0.989462	0.604395	0.866931	0.227531	0.368368	1	1	1
hsa-miR-562	1.25157	1.39133	0.843018	1.16197	0.284924	0.380554	1	1	1
hsa-miR-563	1.06254	1.44323	0.776809	1.09419	0.334338	0.651106	1	1	1
hsa-miR-564	1.18232	0.822604	0.445955	0.816961	0.368217	0.437791	1	1	1
hsa-miR-566	0.712194	0.838802	0.657593	0.736196	0.092958	0.00795586	1	1	1	SW1 s
hsa-miR-567	1.14675	1.31137	0.89082	1.11631	0.211919	0.395622	1	1	1
hsa-miR-568	2.46362	1.22642	1.29977	1.66327	0.694095	0.173242	1	1	1
hsa-miR-569	0.839887	1.29785	0.383022	0.840254	0.457416	0.577887	1	1	1
hsa-miR-570	0.859877	0.972459	0.693541	0.841959	0.140319	0.122844	1	1	1
hsa-miR-571	1.2004	1.171	0.78847	1.05329	0.229812	0.708482	1	1	1
hsa-miR-572	0.822001	1.20863	0.495491	0.842041	0.356991	0.486174	1	1	1
hsa-miR-573	0.541755	0.621424	0.104259	0.42248	0.278451	0.0229137	1	1	1	SW1 s
hsa-miR-574-3p	1.61188	1.46812	1.41061	1.49687	0.10367	0.00114991	1	1	1	SW1 s
hsa-miR-574-5p	1.31276	1.29737	1.30943	1.30652	0.00809835	3.24334e-07	1	1	1	SW1 s
hsa-miR-575	0.696413	1.13355	0.33392	0.721292	0.400393	0.294391	1	1	1
hsa-miR-576-3p	1.19522	1.03318	0.752426	0.993609	0.224034	0.962961	1	1	1
hsa-miR-576-5p	1.20976	0.927847	0.96604	1.03455	0.152932	0.715543	1	1	1
hsa-miR-577	1.12859	1.0066	0.51785	0.884347	0.323203	0.568957	1	1	1
hsa-miR-578	1.11257	1.11242	0.8342	1.01973	0.160676	0.84195	1	1	1
hsa-miR-579	0.803064	1.13891	0.629404	0.857127	0.259022	0.393491	1	1	1
hsa-miR-580	1.02895	0.900238	0.588156	0.839115	0.226666	0.286297	1	1	1
hsa-miR-581	1.79943	1.08587	1.54913	1.47815	0.362037	0.0840846	1	1	1
hsa-miR-582-3p	1.62255	0.97037	1.09447	1.22913	0.346315	0.315706	1	1	1
hsa-miR-582-5p	1.30892	1.29857	1.49268	1.36672	0.109205	0.00434967	1	1	1	SW1 s
hsa-miR-583	1.79976	1.02288	1.44793	1.42352	0.389015	0.13241	1	1	1
hsa-miR-584	1.6761	0.966435	1.30647	1.31633	0.354935	0.197543	1	1	1
hsa-miR-585	1.32551	0.885424	1.08381	1.09825	0.220399	0.48313	1	1	1
hsa-miR-586	1.55541	1.31308	1.00257	1.29035	0.277121	0.143753	1	1	1
hsa-miR-587	1.77484	1.15644	1.84929	1.59352	0.380354	0.0539389	1	1	1	SW1 s
hsa-miR-588	1.82149	1.13392	1.55316	1.50286	0.346534	0.0658191	1	1	1
hsa-miR-589	1.23675	0.991617	1.01776	1.08204	0.134614	0.350688	1	1	1
hsa-miR-589*	1.48072	0.873139	1.47202	1.27529	0.348303	0.242841	1	1	1
hsa-miR-590-3p	1.15371	1.27162	1.3672	1.26418	0.106937	0.0128594	1	1	1	SW1 s
hsa-miR-590-5p	1.40202	1.1638	1.26275	1.27619	0.11968	0.016169	1	1	1	SW1 s
hsa-miR-591	1.19608	0.798905	1.29615	1.09704	0.263	0.557512	1	1	1
hsa-miR-592	1.05457	1.49276	1.24092	1.26275	0.219906	0.107288	1	1	1
hsa-miR-593	1.55206	0.760389	1.13518	1.14921	0.396024	0.549624	1	1	1
hsa-miR-593*	1.23588	1.09007	1.06561	1.13052	0.0920603	0.0700152	1	1	1
hsa-miR-595	1.34007	1.29446	1.57306	1.40253	0.149434	0.00954946	1	1	1	SW1 s
hsa-miR-596	1.29439	0.761569	1.12469	1.06022	0.272201	0.72108	1	1	1
hsa-miR-597	1.74459	0.959527	1.46142	1.38851	0.397576	0.165794	1	1	1
hsa-miR-598	1.15877	1.30434	1.6564	1.37317	0.25586	0.0649287	1	1	1
hsa-miR-599	1.57482	1.41661	1.67183	1.55442	0.128827	0.00173061	1	1	1	SW1 s
hsa-miR-600	1.62217	1.01833	1.74003	1.46018	0.387164	0.108613	1	1	1
hsa-miR-601	1.64212	1.00355	1.33209	1.32592	0.319331	0.151827	1	1	1
hsa-miR-602	1.67065	1.14791	1.73391	1.51749	0.321625	0.0494707	1	1	1	SW1 s
hsa-miR-603	1.6768	0.957079	1.46834	1.36741	0.370324	0.160851	1	1	1
hsa-miR-604	1.4448	0.958784	1.3144	1.23933	0.251555	0.174724	1	1	1
hsa-miR-605	0.979885	0.811889	1.07038	0.95405	0.131166	0.576756	1	1	1
hsa-miR-606	1.54802	1.03831	1.59319	1.39317	0.308149	0.0916315	1	1	1
hsa-miR-607	1.48832	0.836416	1.27188	1.19887	0.332028	0.35813	1	1	1
hsa-miR-608	1.7955	1.33966	1.83358	1.65625	0.274832	0.0144255	1	1	1	SW1 s
hsa-miR-609	1.10441	1.08732	1.18332	1.12501	0.051211	0.0133895	1	1	1	SW1 s
hsa-miR-610	1.90039	1.25104	1.51857	1.55667	0.326344	0.0417828	1	1	1	SW1 s
hsa-miR-611	0.85105	0.726638	0.913834	0.830507	0.0952736	0.0368835	1	1	1	SW1 s
hsa-miR-612	1.36957	0.713304	0.894443	0.992439	0.338931	0.97103	1	1	1
hsa-miR-613	1.41039	1.03971	1.48387	1.31133	0.238079	0.0862102	1	1	1
hsa-miR-614	0.414392	0.934258	1.12679	0.825147	0.36852	0.457345	1	1	1
hsa-miR-615-3p	1.87334	1.09489	0.983634	1.31729	0.484759	0.320267	1	1	1
hsa-miR-615-5p	1.30029	1.19942	1.21767	1.23913	0.0537502	0.00152642	1	1	1	SW1 s
hsa-miR-616	1.13595	1.06423	1.64257	1.28092	0.315245	0.197595	1	1	1
hsa-miR-616*	1.25513	1.16085	1.27171	1.22923	0.0597961	0.00267008	1	1	1	SW1 s
hsa-miR-617	1.4194	0.830426	1.01186	1.08723	0.301634	0.642752	1	1	1
hsa-miR-618	1.47878	0.916902	1.47905	1.29158	0.324478	0.194594	1	1	1
hsa-miR-619	1.2622	1.03918	2.19396	1.49845	0.612564	0.231519	1	1	1
hsa-miR-620	1.64957	1.01798	1.29841	1.32199	0.316453	0.152799	1	1	1
hsa-miR-621	2.03769	0.915284	1.44271	1.46523	0.561541	0.224617	1	1	1
hsa-miR-622	1.61947	1.05081	0.868305	1.17953	0.391778	0.471794	1	1	1
hsa-miR-623	1.84047	1.34115	1.27715	1.48626	0.308424	0.0524032	1	1	1	SW1 s
hsa-miR-624	1.36677	1.0234	1.28226	1.22414	0.178908	0.0958143	1	1	1
hsa-miR-624*	0.956318	0.659748	0.687383	0.767816	0.163831	0.0700907	1	1	1
hsa-miR-625	1.67734	1.06616	1.15593	1.29981	0.330017	0.190711	1	1	1
hsa-miR-625*	1.31219	0.857794	1.5514	1.24046	0.352323	0.302626	1	1	1
hsa-miR-626	1.3659	0.944838	1.21223	1.17433	0.213077	0.22943	1	1	1
hsa-miR-627	1.32071	0.76358	1.1269	1.0704	0.282831	0.688599	1	1	1
hsa-miR-628-3p	1.63091	1.10887	1.23395	1.32458	0.272563	0.108136	1	1	1
hsa-miR-628-5p	1.39934	0.893425	1.31491	1.20256	0.271026	0.265166	1	1	1
hsa-miR-629	1.32362	0.775778	0.996499	1.03197	0.27564	0.8506	1	1	1
hsa-miR-629*	1.53885	0.969889	1.12963	1.21279	0.293457	0.277496	1	1	1
hsa-miR-630	1.66866	1.29314	1.69365	1.55182	0.224367	0.0130547	1	1	1	SW1 s
hsa-miR-631	1.64072	0.841399	1.01425	1.16546	0.420568	0.533022	1	1	1
hsa-miR-632	2.2191	1.51078	1.85224	1.86071	0.35424	0.0136035	1	1	1	SW1 s
hsa-miR-633	1.59801	1.38928	2.05799	1.68176	0.342133	0.0260204	1	1	1	SW1 s
hsa-miR-634	1.60006	0.861947	1.61921	1.36041	0.431784	0.221781	1	1	1
hsa-miR-635	1.35803	0.965998	1.06567	1.1299	0.203756	0.33145	1	1	1
hsa-miR-636	0.983714	0.537642	0.666121	0.729159	0.22962	0.110568	1	1	1
hsa-miR-637	1.57013	0.989606	1.5637	1.37448	0.333326	0.123538	1	1	1
hsa-miR-638	1.5374	1.19447	1.59455	1.44214	0.216381	0.0240315	1	1	1	SW1 s
hsa-miR-639	1.44674	1.2802	1.36634	1.36443	0.0832855	0.00162533	1	1	1	SW1 s
hsa-miR-640	1.56193	1.14468	1.26139	1.32267	0.215272	0.0602927	1	1	1
hsa-miR-641	1.62082	1.06948	1.31372	1.33468	0.276268	0.10386	1	1	1
hsa-miR-642a	1.30038	1.09715	1.01442	1.13732	0.147152	0.181339	1	1	1
hsa-miR-643	1.17262	1.04513	1.45229	1.22335	0.208267	0.1368	1	1	1
hsa-miR-644	1.91171	1.10192	1.43364	1.48242	0.407095	0.109373	1	1	1
hsa-miR-645	1.26457	0.839738	1.19341	1.09924	0.227535	0.492029	1	1	1
hsa-miR-646	0.739095	0.526974	0.76228	0.676117	0.12968	0.0123897	1	1	1	SW1 s
hsa-miR-647	1.14469	1.05422	1.20362	1.13418	0.0752498	0.0366321	1	1	1	SW1 s
hsa-miR-648	1.58199	1.18796	1.74446	1.5048	0.286167	0.0378294	1	1	1	SW1 s
hsa-miR-649	1.65669	1.11486	2.39189	1.72114	0.64095	0.123132	1	1	1
hsa-miR-650	1.27843	0.895436	1.43046	1.20144	0.275698	0.274368	1	1	1
hsa-miR-651	1.34228	1.24785	1.26564	1.28526	0.0501787	0.000596672	1	1	1	SW1 s
hsa-miR-652	1.82402	1.30862	2.23795	1.7902	0.46559	0.0424049	1	1	1	SW1 s
hsa-miR-653	1.4597	1.28367	2.89464	1.87934	0.883673	0.159884	1	1	1
hsa-miR-654-3p	3.42147	1.0843	0.61561	1.70713	1.50305	0.460884	1	1	1
hsa-miR-654-5p	1.38618	0.952052	1.03313	1.12379	0.230828	0.405545	1	1	1
hsa-miR-655	1.65793	0.677585	1.78947	1.375	0.607545	0.34526	1	1	1
hsa-miR-656	1.32977	0.940728	1.29439	1.1883	0.215129	0.204101	1	1	1
hsa-miR-657	1.73688	1.19281	1.22766	1.38578	0.304557	0.0932765	1	1	1
hsa-miR-658	1.2903	1.2308	1.40501	1.3087	0.0885486	0.0037929	1	1	1	SW1 s
hsa-miR-659	1.42717	1.02156	1.52934	1.32603	0.268575	0.103355	1	1	1
hsa-miR-660	1.69621	1.4083	1.67302	1.59251	0.159952	0.00303272	1	1	1	SW1 s
hsa-miR-661	1.15359	0.591285	1.11256	0.952477	0.313474	0.805844	1	1	1
hsa-miR-662	1.16578	0.78474	0.951594	0.96737	0.191007	0.78204	1	1	1
hsa-miR-663	1.73305	1.25703	1.47775	1.48928	0.238217	0.0236392	1	1	1	SW1 s
hsa-miR-663b	1.437	0.776482	1.47684	1.23011	0.393356	0.36826	1	1	1
hsa-miR-664	0.854904	0.532571	0.955053	0.780843	0.220764	0.160654	1	1	1
hsa-miR-664*	1.24809	0.994313	1.77774	1.34005	0.399729	0.214627	1	1	1
hsa-miR-665	1.60675	1.06511	1.5586	1.41015	0.299785	0.076845	1	1	1
hsa-miR-668	1.81233	1.20049	0.799189	1.27067	0.510204	0.410155	1	1	1
hsa-miR-670	1.25373	1.4431	1.4168	1.37121	0.102586	0.00330711	1	1	1	SW1 s
hsa-miR-671-3p	3.17719	1.49968	0.813596	1.83015	1.21596	0.302495	1	1	1
hsa-miR-671-5p	1.12403	1.15468	0.917412	1.06537	0.12905	0.429811	1	1	1
hsa-miR-675	1.56409	0.950609	1.27596	1.26355	0.306929	0.211151	1	1	1
hsa-miR-675*	1.08653	0.991677	0.958674	1.0123	0.0663771	0.764402	1	1	1
hsa-miR-7	0.494006	0.501295	0.935533	0.643611	0.252838	0.0710996	1	1	1
hsa-miR-7-1*	0.95331	1.31498	1.12819	1.13216	0.180866	0.274352	1	1	1
hsa-miR-7-2*	1.62562	1.19403	1.27931	1.36632	0.228573	0.0500298	1	1	1	SW1 s
hsa-miR-708	2.4911	1.5447	0.83561	1.6238	0.830572	0.263185	1	1	1
hsa-miR-708*	1.83107	1.36814	0.751386	1.31686	0.541663	0.368265	1	1	1
hsa-miR-711	1.36616	1.27166	1.52648	1.3881	0.128823	0.00643597	1	1	1	SW1 s
hsa-miR-718	1.39045	1.17618	1.34634	1.30432	0.113145	0.00959964	1	1	1	SW1 s
hsa-miR-720	0.845726	0.630802	1.0849	0.853811	0.227159	0.327445	1	1	1
hsa-miR-744	2.67717	1.17103	0.89998	1.58273	0.957455	0.351272	1	1	1
hsa-miR-744*	3.09706	1.18515	0.592934	1.62505	1.30874	0.454605	1	1	1
hsa-miR-758	1.06626	1.12267	1.07826	1.08906	0.0297202	0.0065589	1	1	1	SW1 s
hsa-miR-759	1.37152	1.53366	1.20828	1.37116	0.162691	0.0167979	1	1	1	SW1 s
hsa-miR-759	0.98009	0.973611	0.988801	0.980834	0.00762253	0.0121091	1	1	1	SW1 s
hsa-miR-760	1.78698	1.79752	1.12141	1.56864	0.387349	0.0637981	1	1	1
hsa-miR-761	0.948671	1.23349	0.995698	1.05929	0.152686	0.538094	1	1	1
hsa-miR-761	1.44585	1.22285	1.6896	1.45277	0.233449	0.0283245	1	1	1	SW1 s
hsa-miR-762	1.37883	1.5178	1.43831	1.44498	0.0697241	0.000380856	1	1	1	SW1 s
hsa-miR-764	1.07821	1.18533	1.14566	1.1364	0.0541553	0.0120388	1	1	1	SW1 s
hsa-miR-765	0.988121	0.691355	1.20434	0.96127	0.257542	0.807361	1	1	1
hsa-miR-766	0.922299	0.997476	0.949843	0.95654	0.0380335	0.118911	1	1	1
hsa-miR-767-3p	0.623436	0.457655	0.891255	0.657449	0.218792	0.0534387	1	1	1	SW1 s
hsa-miR-767-5p	0.537771	0.613607	0.698356	0.616578	0.0803337	0.00116835	1	1	1	SW1 s
hsa-miR-769-3p	0.934884	0.5437	0.724703	0.734429	0.195773	0.0785526	1	1	1
hsa-miR-769-5p	0.941284	0.948607	1.16714	1.01901	0.128335	0.810176	1	1	1
hsa-miR-770-5p	0.616321	0.490682	0.702103	0.603036	0.106335	0.00294678	1	1	1	SW1 s
hsa-miR-802	2.01375	1.53517	1.42646	1.65846	0.312454	0.0217697	1	1	1	SW1 s
hsa-miR-873	4.11949	1.43776	0.710284	2.08918	1.79553	0.352694	1	1	1
hsa-miR-874	4.13995	1.37199	0.944913	2.15228	1.73457	0.313997	1	1	1
hsa-miR-875-3p	0.586324	0.651599	1.06702	0.768314	0.260737	0.198621	1	1	1
hsa-miR-875-5p	4.01647	1.32268	0.813735	2.05096	1.7211	0.349857	1	1	1
hsa-miR-876-3p	0.763375	0.985814	1.19512	0.981438	0.215908	0.888831	1	1	1
hsa-miR-876-5p	1.1277	0.854755	1.29673	1.09306	0.223013	0.509823	1	1	1
hsa-miR-877	3.13724	1.21403	0.930701	1.76066	1.20055	0.334087	1	1	1
hsa-miR-877*	0.65708	0.699815	0.66069	0.672529	0.0237	1.80788e-05	1	1	1	SW1 s
hsa-miR-885-3p	0.795625	0.641505	1.08166	0.839595	0.223346	0.281439	1	1	1
hsa-miR-885-5p	0.44871	0.375988	0.375947	0.400215	0.0419975	1.58527e-05	1	1	1	SW1 s
hsa-miR-887	0.630122	0.545138	1.02147	0.732243	0.254055	0.141973	1	1	1
hsa-miR-888	0.720614	0.569572	0.950272	0.74682	0.191698	0.0840827	1	1	1
hsa-miR-888*	0.89552	1.07516	1.24879	1.07316	0.176645	0.512833	1	1	1
hsa-miR-889	0.946933	0.718436	0.88743	0.850933	0.11854	0.0949467	1	1	1
hsa-miR-890	0.977145	0.672212	1.18603	0.945129	0.258401	0.731657	1	1	1
hsa-miR-891a	1.1217	0.921722	1.36008	1.1345	0.219457	0.348297	1	1	1
hsa-miR-891b	0.801095	0.806604	0.948165	0.851954	0.0833661	0.0370807	1	1	1	SW1 s
hsa-miR-892a	2.58197	0.812549	0.84387	1.4128	1.01266	0.51911	1	1	1
hsa-miR-892b	1.13972	1.00159	1.31347	1.15159	0.156278	0.16823	1	1	1
hsa-miR-9	1.00487	1.38378	0.875644	1.0881	0.264093	0.594373	1	1	1
hsa-miR-9*	1.01275	0.794107	0.858202	0.888352	0.112395	0.160448	1	1	1
hsa-miR-920	0.849934	0.838225	1.1039	0.930688	0.150124	0.468691	1	1	1
hsa-miR-921	0.703202	0.664437	0.997892	0.788511	0.182363	0.114971	1	1	1
hsa-miR-922	0.670988	0.754631	0.502764	0.642794	0.128278	0.0085039	1	1	1	SW1 s
hsa-miR-924	1.08126	0.875368	0.989383	0.982003	0.103144	0.77755	1	1	1
hsa-miR-92a	0.89172	0.813297	0.792482	0.8325	0.0523319	0.00517758	1	1	1	SW1 s
hsa-miR-92a-1*	0.734629	0.876674	1.32409	0.978464	0.30763	0.909335	1	1	1
hsa-miR-92a-2*	2.10334	0.75254	0.872481	1.24279	0.74767	0.603842	1	1	1
hsa-miR-92b	1.77716	0.770879	0.94846	1.1655	0.537105	0.621824	1	1	1
hsa-miR-92b*	1.10925	1.0863	1.126	1.10718	0.0199305	0.000739308	1	1	1	SW1 s
hsa-miR-93	0.572416	0.459409	0.916157	0.649327	0.237889	0.0630898	1	1	1
hsa-miR-93*	1.46594	1.0483	0.980052	1.16476	0.263047	0.338979	1	1	1
hsa-miR-933	0.990945	1.06402	1.36714	1.1407	0.199476	0.288892	1	1	1
hsa-miR-934	1.07643	0.947986	1.04575	1.02339	0.0670782	0.57848	1	1	1
hsa-miR-935	1.04465	0.984671	1.38545	1.13825	0.216165	0.330079	1	1	1
hsa-miR-936	0.882112	0.961478	0.969906	0.937832	0.0484384	0.0903107	1	1	1
hsa-miR-937	0.893982	0.745484	0.946721	0.862062	0.104347	0.0838912	1	1	1
hsa-miR-938	0.78851	0.555428	0.789146	0.711028	0.134754	0.020577	1	1	1	SW1 s
hsa-miR-939	0.98308	0.904637	1.18369	1.0238	0.143913	0.788751	1	1	1
hsa-miR-940	0.841496	0.730392	0.957181	0.843023	0.113403	0.0745515	1	1	1
hsa-miR-941	0.706778	0.615502	0.954995	0.759092	0.175689	0.0764015	1	1	1
hsa-miR-942	0.743997	0.711543	0.673297	0.709612	0.0353892	0.000142325	1	1	1	SW1 s
hsa-miR-943	0.440021	0.35433	0.669706	0.488019	0.163075	0.00555092	1	1	1	SW1 s
hsa-miR-944	0.583786	0.588323	0.771308	0.647806	0.10698	0.00467531	1	1	1	SW1 s
hsa-miR-95	1.00782	0.995451	0.891958	0.965077	0.0636241	0.395581	1	1	1
hsa-miR-96	0.774852	0.689488	0.900141	0.78816	0.105955	0.0257488	1	1	1	SW1 s
hsa-miR-96*	1.58048	0.706741	0.575716	0.954313	0.546222	0.891819	1	1	1
hsa-miR-98	0.763719	0.615262	0.998854	0.792612	0.193422	0.136856	1	1	1
hsa-miR-99a	0.750709	0.534523	0.897174	0.727468	0.182439	0.060852	1	1	1
hsa-miR-99a*	0.940819	0.755186	0.85113	0.849045	0.0928342	0.0480016	1	1	1	SW1 s
hsa-miR-99b	1.02212	1.02658	1.12193	1.05688	0.0563807	0.15551	1	1	1
hsa-miR-99b*	1.29265	1.54301	1.48321	1.43962	0.13075	0.00432976	1	1	1	SW1 s
hsa-miRPlus-A1015	0.758763	0.922702	0.860146	0.847204	0.0827323	0.0329358	1	1	1	SW1 s
hsa-miRPlus-A1025	0.794981	0.756819	1.0685	0.873434	0.170008	0.266747	1	1	1
hsa-miRPlus-A1027	0.881361	0.620794	1.08103	0.861062	0.230789	0.355952	1	1	1
hsa-miRPlus-A1031	0.834703	0.729052	1.27342	0.945726	0.288669	0.761012	1	1	1
hsa-miRPlus-A1065	1.03056	0.728399	1.20195	0.986971	0.239768	0.929542	1	1	1
hsa-miRPlus-A1072	0.583893	0.681522	0.800387	0.688601	0.108421	0.00762602	1	1	1	SW1 s
hsa-miRPlus-A1073	1.02892	0.910419	0.965222	0.968186	0.0593038	0.405389	1	1	1
hsa-miRPlus-A1083	1.13778	0.805983	1.28377	1.07584	0.24484	0.620035	1	1	1
hsa-miRPlus-A1087	0.891372	0.569997	1.04567	0.835679	0.242677	0.305951	1	1	1
hsa-miRPlus-A1098	1.04	0.735324	1.3468	1.04071	0.305741	0.828923	1	1	1
hsa-miRPlus-B1114	0.744264	0.773481	0.981103	0.832949	0.129134	0.0885613	1	1	1
hsa-miRPlus-C1005	2.34453	0.830875	1.03927	1.40489	0.820397	0.440827	1	1	1
hsa-miRPlus-C1040	0.60867	0.790989	0.676732	0.69213	0.0921295	0.00442794	1	1	1	SW1 s
hsa-miRPlus-C1049	2.6231	1.16718	0.654239	1.48151	1.02137	0.460027	1	1	1
hsa-miRPlus-C1057	0.9164	0.760609	1.07615	0.91772	0.157776	0.417466	1	1	1
hsa-miRPlus-C1066	0.909356	0.722911	1.21726	0.949841	0.249646	0.745379	1	1	1
hsa-miRPlus-C1070	1.85793	0.578327	0.91448	1.11691	0.663385	0.775401	1	1	1
hsa-miRPlus-C1075	0.857728	0.817808	0.859678	0.845072	0.0236307	0.000342898	1	1	1	SW1 s
hsa-miRPlus-C1076	1.00221	0.810785	1.19071	1.00124	0.189966	0.991553	1	1	1
hsa-miRPlus-C1087	1.16789	0.834175	1.21304	1.0717	0.206939	0.580764	1	1	1
hsa-miRPlus-C1099	0.610386	0.555983	0.686764	0.617711	0.0656973	0.000545195	1	1	1	SW1 s
hsa-miRPlus-C1100	0.513209	0.52116	0.749996	0.594788	0.134473	0.00643078	1	1	1	SW1 s
hsa-miRPlus-C1110	0.821868	0.731176	0.813698	0.788914	0.0501691	0.0018844	1	1	1	SW1 s
hsa-miRPlus-C1114	0.861053	0.746856	1.27549	0.961134	0.278166	0.820675	1	1	1
hsa-miRPlus-C1115	0.352104	0.203833	0.350264	0.302067	0.0850777	0.000142466	1	1	1	SW1 s
hsa-miRPlus-D1036	1.09792	1.16235	1.03653	1.09893	0.0629121	0.0527813	1	1	1	SW1 s
hsa-miRPlus-D1058	0.920762	0.829503	0.74297	0.831078	0.088906	0.03019	1	1	1	SW1 s
hsa-miRPlus-D1090	0.699516	1.22066	0.68625	0.868807	0.304783	0.497363	1	1	1
hsa-miRPlus-D1100	2.75754	1.04131	0.667545	1.4888	1.11454	0.48979	1	1	1
hsa-miRPlus-D1120	2.8686	1.35359	0.986015	1.73607	0.997874	0.270494	1	1	1
hsa-miRPlus-I107*	3.83429	1.43466	0.957209	2.07539	1.54185	0.293567	1	1	1
hsa-miRPlus-I1247*	3.69279	1.51914	1.07571	2.09588	1.40062	0.246831	1	1	1
hsa-miRPlus-I181d*	3.8584	1.25584	0.841253	1.98517	1.63546	0.355691	1	1	1
hsa-miRPlus-I320a*	1.95528	1.40193	1.05331	1.47017	0.454839	0.147875	1	1	1
hsa-miRPlus-I421*	1.28697	1.25723	0.846721	1.13031	0.246042	0.410882	1	1	1
hsa-miRPlus-I874*	1.12671	1.44738	1.01966	1.19792	0.222574	0.19836	1	1	1
hsa-miRPlus-J135a-2*	1.3179	1.18611	0.917012	1.14034	0.204325	0.299965	1	1	1
hsa-miRPlus-J212*	1.10869	1.10237	0.858146	1.02307	0.142862	0.793587	1	1	1
mmu-miR-672	1.70885	1.0566	1.19077	1.31874	0.344442	0.184239	1	1	1
mmu-miR-871-5p	3.28508	1.28333	0.714185	1.76086	1.35034	0.384352	1	1	1

## Sheet: TFK
miRBase ID/miRPlus ID	CELL VIABILITY NORMALIZED TO NEG CTRLs REPLICATE 1	CELL VIABILITY NORMALIZED TONEG CTRLs REPLICATE 2	CELL VIABILITY NORMALIZED TO NEG CTRLs REPLICATE 3	AVERAGE	SD	TTEST	CTRL 1	CTRL 2	CTRL 3	significant in TFK
hsa-let-7a	1.38887	2.06251	1.37059	1.60732	0.394312	0.0559387	1	1	1	TFK s
hsa-let-7a-2*	1.03975	1.53538	1.56629	1.38047	0.295478	0.0895824	1	1	1
hsa-let-7a*	1.14662	1.79379	1.30803	1.41614	0.336859	0.0991191	1	1	1
hsa-let-7b	1.67941	1.86023	1.53897	1.69287	0.16105	0.00173269	1	1	1	TFK s
hsa-let-7b*	1.08586	1.56433	1.47333	1.37451	0.254078	0.0631042	1	1	1
hsa-let-7c	1.30518	2.11569	1.26023	1.56037	0.481448	0.114021	1	1	1
hsa-let-7c*	1.02328	1.16411	1.49891	1.22877	0.244318	0.180166	1	1	1
hsa-let-7d	2.3834	1.93835	1.19842	1.84006	0.59857	0.0719169	1	1	1
hsa-let-7d*	1.53221	2.10873	1.40236	1.6811	0.375983	0.0349272	1	1	1	TFK s
hsa-let-7e	1.49243	1.96566	1.73908	1.73239	0.236685	0.0058479	1	1	1	TFK s
hsa-let-7e-3p	1.18497	1.41591	1.88493	1.49527	0.356664	0.0739407	1	1	1
hsa-let-7e*	0.851815	0.970772	2.46198	1.42819	0.897264	0.454938	1	1	1
hsa-let-7f	1.04722	2.03797	2.23506	1.77342	0.636583	0.103145	1	1	1
hsa-let-7f-1*	1.19377	1.31742	1.14312	1.2181	0.0896641	0.0135524	1	1	1	TFK s
hsa-let-7f-2*	0.85485	1.19404	1.47933	1.17607	0.312628	0.384549	1	1	1
hsa-let-7g	1.61645	1.66956	2.57841	1.95481	0.540708	0.0377126	1	1	1	TFK s
hsa-let-7g*	1.30631	1.50116	1.05371	1.28706	0.224347	0.0909949	1	1	1
hsa-let-7i	1.61786	1.844	1.58828	1.68338	0.139887	0.00106897	1	1	1	TFK s
hsa-let-7i*	1.3106	1.30744	1.17544	1.26449	0.0771419	0.0040316	1	1	1	TFK s
hsa-miR-1	1.19166	1.40726	1.8072	1.4687	0.312335	0.0600989	1	1	1
hsa-miR-100	1.44159	2.22613	1.67493	1.78088	0.402861	0.0283755	1	1	1	TFK s
hsa-miR-100*	1.39638	1.06332	1.48312	1.31427	0.221619	0.0699784	1	1	1
hsa-miR-101	1.71889	2.09141	1.28807	1.69946	0.40202	0.0394135	1	1	1	TFK s
hsa-miR-101*	0.709986	1.61049	0.841581	1.05402	0.486387	0.856831	1	1	1
hsa-miR-103	1.04348	1.44366	1.32233	1.26982	0.205192	0.08501	1	1	1
hsa-miR-103-2*	1.03236	2.81323	1.25208	1.69922	0.970995	0.280341	1	1	1
hsa-miR-103-as	0.732976	1.14683	1.79397	1.22459	0.534754	0.507249	1	1	1
hsa-miR-103a-3p	1.79184	2.51656	1.09368	1.80069	0.711482	0.123066	1	1	1
hsa-miR-105	0.575861	0.759508	1.22829	0.854552	0.336437	0.495609	1	1	1
hsa-miR-105*	1.07136	1.0203	1.3308	1.14082	0.166494	0.216797	1	1	1
hsa-miR-106a	0.781924	0.83391	1.01671	0.877515	0.123318	0.160486	1	1	1
hsa-miR-106a*	1.07724	1.29447	1.63033	1.33401	0.278657	0.10649	1	1	1
hsa-miR-106b	0.654226	3.60767	1.74779	2.00323	1.4932	0.309227	1	1	1
hsa-miR-106b*	0.900492	1.25294	1.12411	1.09252	0.178337	0.419699	1	1	1
hsa-miR-107	1.22777	0.646346	1.21256	1.02889	0.331383	0.887272	1	1	1
hsa-miR-107	1.65552	1.43336	1.47186	1.52025	0.118716	0.00161606	1	1	1	TFK s
hsa-miR-10a	1.68505	1.42439	1.53632	1.54859	0.130763	0.00190514	1	1	1	TFK s
hsa-miR-10a*	0.897473	1.28535	0.974808	1.05254	0.205288	0.680462	1	1	1
hsa-miR-10b	1.17933	1.52243	1.1765	1.29275	0.198913	0.0633613	1	1	1
hsa-miR-10b*	1.69904	1.17884	1.21673	1.36487	0.290016	0.0948396	1	1	1
hsa-miR-1178	0.900281	0.570082	1.70341	1.05792	0.582876	0.871699	1	1	1
hsa-miR-1179	0.843289	1.08223	1.2575	1.06101	0.207918	0.638055	1	1	1
hsa-miR-1180	1.34148	1.04881	1.31605	1.23545	0.162129	0.0656823	1	1	1
hsa-miR-1181	0.829887	0.632497	1.58469	1.01569	0.502554	0.959464	1	1	1
hsa-miR-1182	0.931881	0.824337	1.70061	1.15228	0.477907	0.610407	1	1	1
hsa-miR-1183	0.422091	0.556169	1.09676	0.691672	0.357162	0.209176	1	1	1
hsa-miR-1184	0.611159	0.691976	0.668166	0.6571	0.0415297	0.000138884	1	1	1	TFK s
hsa-miR-1185	0.686278	0.75503	1.29483	0.912047	0.33328	0.671329	1	1	1
hsa-miR-1193	1.49651	1.15885	0.986833	1.21406	0.259283	0.225949	1	1	1
hsa-miR-1197	0.755967	0.447868	0.8212	0.675011	0.199398	0.0476836	1	1	1	TFK s
hsa-miR-1197	1.10327	2.11224	1.54961	1.58838	0.505601	0.114066	1	1	1
hsa-miR-1200	0.70236	0.736777	1.11385	0.850997	0.22829	0.321459	1	1	1
hsa-miR-1202	0.671324	0.978579	1.3827	1.01087	0.356784	0.960458	1	1	1
hsa-miR-1203	0.544856	0.786429	1.0621	0.797794	0.258808	0.247399	1	1	1
hsa-miR-1204	0.782167	1.19331	0.981485	0.985654	0.205604	0.909635	1	1	1
hsa-miR-1205	0.618854	0.798769	0.959667	0.79243	0.170495	0.102641	1	1	1
hsa-miR-1206	1.06086	1.29738	1.14027	1.16617	0.120369	0.0750756	1	1	1
hsa-miR-1207-3p	0.696859	0.593758	1.04421	0.778276	0.236005	0.179015	1	1	1
hsa-miR-1207-5p	0.886451	1.37486	1.03845	1.09992	0.249936	0.526757	1	1	1
hsa-miR-1208	1.191	1.35508	1.19797	1.24802	0.0927873	0.00980949	1	1	1	TFK s
hsa-miR-122	1.78132	3.42418	1.57343	2.25964	1.01386	0.0977693	1	1	1
hsa-miR-122*	0.805986	0.956167	1.40296	1.05504	0.310527	0.774167	1	1	1
hsa-miR-1224-3p	0.254733	0.343519	0.677727	0.425326	0.223048	0.0111383	1	1	1	TFK s
hsa-miR-1224-5p	0.535721	0.86572	1.49021	0.963885	0.484758	0.903554	1	1	1
hsa-miR-1225-3p	0.80118	0.919747	1.07607	0.932332	0.137876	0.443177	1	1	1
hsa-miR-1225-5p	0.847099	1.40423	1.317	1.18944	0.299668	0.335044	1	1	1
hsa-miR-1226	1.06011	0.803277	1.58246	1.14862	0.397057	0.552132	1	1	1
hsa-miR-1226*	0.390773	0.573977	2.18379	1.04951	0.986573	0.934909	1	1	1
hsa-miR-1227	0.480956	0.582187	0.898091	0.653744	0.217579	0.0510388	1	1	1	TFK s
hsa-miR-1228	0.111066	0.118624	-0.0387614	0.0636429	0.0887652	5.27825e-05	1	1	1	TFK s
hsa-miR-1228*	0.534981	0.789428	0.821759	0.715389	0.157072	0.0349006	1	1	1	TFK s
hsa-miR-1229	0.353142	0.445315	0.85	0.549486	0.264302	0.0418712	1	1	1	TFK s
hsa-miR-1231	1.02457	1.24373	1.54076	1.26968	0.259072	0.145729	1	1	1
hsa-miR-1233	1.14448	1.41926	1.65312	1.40562	0.254593	0.050874	1	1	1	TFK s
hsa-miR-1234	0.323517	0.264004	0.196993	0.261505	0.0632991	3.5404e-05	1	1	1	TFK s
hsa-miR-1236	0.429954	0.352139	0.384903	0.388999	0.0390692	1.10444e-05	1	1	1	TFK s
hsa-miR-1237	0.244949	0.777376	0.749485	0.590604	0.29967	0.077135	1	1	1
hsa-miR-1238	0.574254	0.937991	1.84427	1.11884	0.654038	0.768711	1	1	1
hsa-miR-124	1.34929	1.65393	2.42675	1.80999	0.555423	0.0649481	1	1	1
hsa-miR-124*	1.2955	1.10037	1.74396	1.37995	0.329998	0.116887	1	1	1
hsa-miR-1243	0.773318	0.607288	0.970321	0.783643	0.181737	0.108206	1	1	1
hsa-miR-1244	0.474815	0.429552	1.08691	0.66376	0.36716	0.187881	1	1	1
hsa-miR-1245	0.937453	0.8207	1.50521	1.08779	0.366183	0.699273	1	1	1
hsa-miR-1246	0.596718	0.82467	1.08609	0.835826	0.244877	0.310125	1	1	1
hsa-miR-1247	0.239374	0.337968	0.505242	0.360862	0.134404	0.00118486	1	1	1	TFK s
hsa-miR-1247-5p	0.139678	0.792545	0.87682	0.603014	0.403468	0.163543	1	1	1
hsa-miR-1248	0.609466	0.490818	1.61666	0.905648	0.618607	0.804696	1	1	1
hsa-miR-1249-5p	0.0780285	0.780404	0.900836	0.586423	0.444381	0.182258	1	1	1
hsa-miR-1249	0.271815	0.0738868	0.00662326	0.117442	0.137857	0.000376234	1	1	1	TFK s
hsa-miR-1250	0.891605	0.533003	0.84501	0.756539	0.194985	0.0966014	1	1	1
hsa-miR-1251	0.895196	1.34537	1.24488	1.16181	0.236302	0.301231	1	1	1
hsa-miR-1251	1.24553	1.76853	1.36264	1.4589	0.274464	0.0442968	1	1	1	TFK s
hsa-miR-1252	0.328948	0.290872	0.115949	0.245257	0.11359	0.000325483	1	1	1	TFK s
hsa-miR-1253	1.07387	1.46517	1.27033	1.26979	0.195649	0.0752987	1	1	1
hsa-miR-1254	0.911375	1.44782	1.54052	1.2999	0.339653	0.200913	1	1	1
hsa-miR-1255a	0.80386	0.758604	1.35631	0.972926	0.332794	0.894754	1	1	1
hsa-miR-1255b	0.668927	0.872266	1.14996	0.897051	0.241472	0.501227	1	1	1
hsa-miR-1256	0.882407	1.11803	1.29967	1.10004	0.209211	0.454116	1	1	1
hsa-miR-1257	0.594969	0.468172	0.931788	0.664976	0.239605	0.0726209	1	1	1
hsa-miR-1258	0.777193	0.989911	1.07215	0.946419	0.152213	0.57499	1	1	1
hsa-miR-125a-3p	1.15932	1.72666	1.34695	1.41098	0.289039	0.0694855	1	1	1
hsa-miR-125a-5p	1.08947	1.30789	1.72924	1.37553	0.325205	0.116105	1	1	1
hsa-miR-125b	1.21748	1.92115	1.69089	1.60984	0.358769	0.0422145	1	1	1	TFK s
hsa-miR-125b-1*	1.24344	1.71378	1.0425	1.33324	0.34453	0.169188	1	1	1
hsa-miR-125b-2*	1.2157	0.968675	1.59332	1.25923	0.31459	0.226672	1	1	1
hsa-miR-126	1.22702	2.01108	1.40449	1.54753	0.411135	0.082333	1	1	1
hsa-miR-126*	1.26831	1.59604	2.27105	1.7118	0.511297	0.0734538	1	1	1
hsa-miR-1260	0.473898	0.425084	0.736802	0.545261	0.167665	0.00932475	1	1	1	TFK s
hsa-miR-1261	0.740026	0.867415	1.4833	1.03025	0.397493	0.901504	1	1	1
hsa-miR-1262	0.429743	0.675156	1.35252	0.819138	0.477939	0.547965	1	1	1
hsa-miR-1263	0.882506	0.798299	1.27449	0.985098	0.254131	0.923988	1	1	1
hsa-miR-1264	0.580053	0.716228	0.862896	0.719725	0.141454	0.0264905	1	1	1	TFK s
hsa-miR-1265	0.762527	0.867479	1.16393	0.931313	0.208177	0.598252	1	1	1
hsa-miR-1266	1.02533	1.2339	1.49397	1.25107	0.23479	0.137649	1	1	1
hsa-miR-1267	0.999371	1.60346	1.24948	1.28411	0.30353	0.18029	1	1	1
hsa-miR-1268	1.02479	1.50702	1.3393	1.29037	0.244814	0.109148	1	1	1
hsa-miR-1269	0.712098	0.667409	0.877848	0.752452	0.110872	0.018036	1	1	1	TFK s
hsa-miR-127-3p	0.851569	1.31396	1.70632	1.29062	0.427853	0.304635	1	1	1
hsa-miR-127-5p	1.2158	1.5299	1.16708	1.30426	0.196919	0.055448	1	1	1	TFK s
hsa-miR-1270	1.68881	0.74789	1.06039	1.1657	0.479216	0.581515	1	1	1
hsa-miR-1271	0.605135	1.27287	0.894333	0.924112	0.33486	0.714686	1	1	1
hsa-miR-1272	0.784353	1.29831	1.36233	1.14833	0.316835	0.462921	1	1	1
hsa-miR-1273	1.0216	0.791471	1.49962	1.10423	0.361235	0.643478	1	1	1
hsa-miR-1273c	0.898302	1.20909	2.29862	1.46867	0.735362	0.331581	1	1	1
hsa-miR-1273d	1.61141	0.789656	0.971485	1.12418	0.431633	0.644413	1	1	1
hsa-miR-1274a	0.778669	1.01789	0.979788	0.92545	0.128536	0.371944	1	1	1
hsa-miR-1274b	0.563869	0.971756	1.56173	1.03245	0.50169	0.916193	1	1	1
hsa-miR-1275	0.903173	0.837484	1.08199	0.940884	0.126542	0.463808	1	1	1
hsa-miR-1276	0.989424	1.66325	1.685	1.44589	0.395461	0.122546	1	1	1
hsa-miR-1277	0.76958	0.810999	1.05673	0.879103	0.155218	0.248625	1	1	1
hsa-miR-1278	0.511891	1.21251	1.42318	1.04919	0.477091	0.866939	1	1	1
hsa-miR-1279	0.594724	0.652089	0.638655	0.628489	0.0300033	2.79534e-05	1	1	1	TFK s
hsa-miR-128	1.16063	1.47109	2.81794	1.81655	0.881007	0.183692	1	1	1
hsa-miR-1280	0.505497	0.44774	1.00196	0.651731	0.304676	0.118819	1	1	1
hsa-miR-1281	0.63383	0.998583	0.755909	0.796107	0.18567	0.129932	1	1	1
hsa-miR-1282	1.02943	0.839846	1.34994	1.07307	0.257834	0.649222	1	1	1
hsa-miR-1283	0.857156	1.46066	1.51215	1.27665	0.364208	0.258624	1	1	1
hsa-miR-1284	0.812042	0.734033	0.936897	0.827658	0.10233	0.043369	1	1	1	TFK s
hsa-miR-1285	0.583862	0.545894	0.465724	0.531827	0.0603121	0.000177031	1	1	1	TFK s
hsa-miR-1286	0.694178	0.985673	1.70039	1.12675	0.517727	0.693354	1	1	1
hsa-miR-1287	0.681835	0.836208	1.52388	1.01397	0.448286	0.95953	1	1	1
hsa-miR-1288	0.900771	1.24754	1.51991	1.22274	0.310313	0.281666	1	1	1
hsa-miR-1289	0.762103	0.918599	1.3543	1.01167	0.306874	0.950652	1	1	1
hsa-miR-129-1-3p	1.00408	1.55371	1.05162	1.20313	0.304536	0.31227	1	1	1
hsa-miR-129-3p	1.11551	1.43354	1.22474	1.25793	0.161595	0.0506092	1	1	1	TFK s
hsa-miR-129-5p	1.65632	1.40539	1.10694	1.38955	0.275034	0.0702012	1	1	1
hsa-miR-129*	0.945921	1.04835	1.32167	1.10532	0.194245	0.400859	1	1	1
hsa-miR-1290	1.2304	1.29657	1.25603	1.261	0.0333627	0.000171701	1	1	1	TFK s
hsa-miR-1291	1.0232	1.42539	1.43773	1.29544	0.235845	0.0958414	1	1	1
hsa-miR-1292	0.592673	0.728116	0.97397	0.76492	0.193294	0.102898	1	1	1
hsa-miR-1293	0.939523	1.54449	1.10573	1.19658	0.312549	0.337218	1	1	1
hsa-miR-1294	1.05955	0.943079	1.01045	1.00436	0.058473	0.903459	1	1	1
hsa-miR-1295	0.641841	0.42853	0.703938	0.591436	0.144457	0.00805142	1	1	1	TFK s
hsa-miR-1296	-0.164145	0.0710638	0.0285252	-0.0215188	0.125336	0.000146163	1	1	1	TFK s
hsa-miR-1297	0.975049	1.25101	1.58003	1.2687	0.302878	0.199204	1	1	1
hsa-miR-1298	1.14158	1.00341	1.44485	1.19661	0.225804	0.206007	1	1	1
hsa-miR-1298	0.833973	1.86436	1.24736	1.31523	0.518535	0.351761	1	1	1
hsa-miR-1299	1.15755	1.11387	1.42488	1.2321	0.168375	0.0753663	1	1	1
hsa-miR-1301	0.488216	0.460759	0.551128	0.500034	0.0463289	4.82296e-05	1	1	1	TFK s
hsa-miR-1302	0.756533	1.2657	0.987182	1.00314	0.254957	0.984016	1	1	1
hsa-miR-1303	0.910391	1.424	1.01882	1.11774	0.270716	0.493191	1	1	1
hsa-miR-1304	0.723521	1.01624	1.60135	1.1137	0.446955	0.68225	1	1	1
hsa-miR-1305	0.180049	0.258005	0.190062	0.209372	0.042414	5.48636e-06	1	1	1	TFK s
hsa-miR-1306	0.841244	0.711569	1.32423	0.959015	0.322865	0.836737	1	1	1
hsa-miR-1307	1.13683	0.955927	0.830857	0.974539	0.153835	0.788602	1	1	1
hsa-miR-130a	1.73897	2.2823	1.57089	1.86406	0.371834	0.0158002	1	1	1	TFK s
hsa-miR-130a*	0.691609	0.868972	1.27483	0.945136	0.298975	0.766504	1	1	1
hsa-miR-130b	0.831653	4.02878	1.32606	2.06217	1.72099	0.345292	1	1	1
hsa-miR-130b*	1.15355	1.29909	0.91492	1.12252	0.193955	0.335372	1	1	1
hsa-miR-132	1.1273	1.58363	1.8361	1.51568	0.359253	0.0677576	1	1	1
hsa-miR-132*	1.04287	1.22426	1.45657	1.24123	0.207376	0.114166	1	1	1
hsa-miR-1321	0.574199	0.907002	1.54476	1.00865	0.493199	0.977214	1	1	1
hsa-miR-1322	0.611088	0.619988	0.801191	0.677422	0.107279	0.00647995	1	1	1	TFK s
hsa-miR-1323	1.46472	0.859014	1.00948	1.11107	0.315371	0.574806	1	1	1
hsa-miR-1324	0.845828	0.628157	1.4188	0.964263	0.408411	0.88687	1	1	1
hsa-miR-133a	0.615109	0.589929	1.13722	0.780751	0.308964	0.286392	1	1	1
hsa-miR-133a	1.40189	1.46101	1.26976	1.37755	0.0979212	0.00261355	1	1	1	TFK s
hsa-miR-133b	0.0855324	0.238349	0.0771595	0.13368	0.0907424	7.83288e-05	1	1	1	TFK s
hsa-miR-133b	0.0300064	0.753438	0.39571	0.393051	0.361723	0.0438414	1	1	1	TFK s
hsa-miR-134	1.28776	1.21808	1.13997	1.21527	0.0739316	0.00726505	1	1	1	TFK s
hsa-miR-135a	1.27954	1.59733	1.85798	1.57828	0.289693	0.0258766	1	1	1	TFK s
hsa-miR-135a*	0.829514	1.46579	1.31248	1.2026	0.332067	0.35023	1	1	1
hsa-miR-135b	1.08237	1.19579	1.9654	1.41452	0.480437	0.209377	1	1	1
hsa-miR-135b-3p	1.43981	1.37163	1.27056	1.36067	0.0851553	0.00183808	1	1	1	TFK s
hsa-miR-135b*	1.02397	1.19165	1.17837	1.13133	0.0932147	0.0711888	1	1	1
hsa-miR-136	1.04049	1.48737	1.43593	1.32126	0.244513	0.0851882	1	1	1
hsa-miR-136*	1.48046	1.42386	1.33177	1.41203	0.0750487	0.000682647	1	1	1	TFK s
hsa-miR-137	0.842463	1.80459	1.45965	1.3689	0.487443	0.260104	1	1	1
hsa-miR-138	1.07338	1.94182	2.12584	1.71368	0.5621	0.0927432	1	1	1
hsa-miR-138-1*	1.11856	1.21154	1.5229	1.28433	0.211769	0.0806452	1	1	1
hsa-miR-138-2*	1.09957	0.997451	1.62028	1.2391	0.334038	0.282822	1	1	1
hsa-miR-139-3p	1.19595	1.30705	1.21882	1.24061	0.0586698	0.00207506	1	1	1	TFK s
hsa-miR-139-5p	1.28907	1.4426	0.857365	1.19634	0.303436	0.32513	1	1	1
hsa-miR-140-3p	1.34334	1.1904	1.12509	1.21961	0.112019	0.0273877	1	1	1	TFK s
hsa-miR-140-5p	1.01742	2.58725	1.55823	1.72097	0.797471	0.192434	1	1	1
hsa-miR-141	1.04694	1.40118	1.82781	1.42531	0.390993	0.132654	1	1	1
hsa-miR-141*	0.844079	0.869984	1.62407	1.11271	0.443042	0.682238	1	1	1
hsa-miR-142-3p	1.36396	1.30207	2.59015	1.75206	0.726467	0.147421	1	1	1
hsa-miR-142-5p	1.2211	1.3451	1.94815	1.50478	0.38894	0.0878457	1	1	1
hsa-miR-143	1.2005	1.81144	1.68985	1.56727	0.323392	0.0384699	1	1	1	TFK s
hsa-miR-143*	0.779448	0.643681	1.37867	0.933932	0.391089	0.784378	1	1	1
hsa-miR-144	0.921055	1.40506	1.77737	1.36783	0.429371	0.212022	1	1	1
hsa-miR-144*	1.17644	0.797755	1.07247	1.01556	0.195652	0.897127	1	1	1
hsa-miR-145	1.35397	1.33851	1.58091	1.42447	0.135707	0.00562628	1	1	1	TFK s
hsa-miR-145*	1.22109	1.2012	1.59681	1.3397	0.222885	0.0575917	1	1	1	TFK s
hsa-miR-1468	1.00545	0.808638	1.37811	1.06407	0.289227	0.720748	1	1	1
hsa-miR-1469	1.29704	0.963272	1.31898	1.1931	0.199336	0.168683	1	1	1
hsa-miR-146a	0.937233	1.70717	1.59036	1.41158	0.414932	0.160912	1	1	1
hsa-miR-146a*	0.865426	1.02232	1.19661	1.02812	0.165669	0.783385	1	1	1
hsa-miR-146b-3p	1.1877	1.23041	1.37088	1.26299	0.095839	0.00895139	1	1	1	TFK s
hsa-miR-146b-5p	2.67181	1.99574	1.38894	2.01883	0.641747	0.0513859	1	1	1	TFK s
hsa-miR-147	1.29277	1.1281	1.23413	1.21833	0.0834647	0.0105705	1	1	1	TFK s
hsa-miR-1470	0.441931	0.328024	0.441727	0.403894	0.0657056	9.58053e-05	1	1	1	TFK s
hsa-miR-1471	0.313051	0.476613	0.937727	0.575797	0.323934	0.0859	1	1	1
hsa-miR-147b	1.51917	1.34654	1.11899	1.32823	0.200718	0.0472291	1	1	1	TFK s
hsa-miR-148a	1.40668	1.33572	1.2946	1.34567	0.0566983	0.000455012	1	1	1	TFK s
hsa-miR-148a*	0.786913	1.38794	1.05378	1.07621	0.301143	0.683775	1	1	1
hsa-miR-148b	0.672767	1.28923	1.61354	1.19185	0.477887	0.525131	1	1	1
hsa-miR-148b*	1.26437	1.10576	1.33162	1.23392	0.115968	0.0250394	1	1	1	TFK s
hsa-miR-149	1.15612	1.11988	2.29328	1.52309	0.667245	0.246056	1	1	1
hsa-miR-149*	1.23646	0.996078	1.10415	1.11223	0.120397	0.181706	1	1	1
hsa-miR-150	1.31216	2.80136	1.06858	1.72737	0.938049	0.250402	1	1	1
hsa-miR-150*	1.32742	1.51974	1.88682	1.57799	0.284212	0.0243967	1	1	1	TFK s
hsa-miR-151-3p	0.777	1.09484	0.991799	0.954547	0.162162	0.652725	1	1	1
hsa-miR-151-5p	1.04245	1.43854	1.1606	1.21386	0.203346	0.142605	1	1	1
hsa-miR-152	0.951112	1.30698	1.12777	1.12862	0.177937	0.278781	1	1	1
hsa-miR-153	0.948725	1.79477	1.52506	1.42285	0.432185	0.165389	1	1	1
hsa-miR-1537	0.96214	0.556297	0.645139	0.721192	0.213343	0.0863424	1	1	1
hsa-miR-1538	0.439799	1.00147	1.18864	0.876637	0.389715	0.612664	1	1	1
hsa-miR-1539	0.697352	0.894028	1.38102	0.9908	0.351957	0.966057	1	1	1
hsa-miR-154	1.02466	1.2509	1.99203	1.42253	0.506002	0.221623	1	1	1
hsa-miR-154*	1.22844	1.42431	1.14723	1.26666	0.142441	0.0315985	1	1	1	TFK s
hsa-miR-155	1.28445	1.07857	1.27595	1.21299	0.116487	0.0339559	1	1	1	TFK s
hsa-miR-155*	0.450517	0.807299	0.96853	0.742115	0.265087	0.167272	1	1	1
hsa-miR-15a	1.86443	1.68487	1.44616	1.66515	0.209829	0.00536131	1	1	1	TFK s
hsa-miR-15a*	0.628056	1.02485	1.20943	0.954112	0.297071	0.802276	1	1	1
hsa-miR-15b	1.2638	1.36604	1.18316	1.271	0.091651	0.00687941	1	1	1	TFK s
hsa-miR-15b*	1.27712	1.51928	1.34869	1.3817	0.124405	0.00602884	1	1	1	TFK s
hsa-miR-16	2.1223	2.41944	1.10194	1.88123	0.691043	0.0917551	1	1	1
hsa-miR-16-1*	1.11239	0.825302	1.2043	1.04733	0.197699	0.699652	1	1	1
hsa-miR-16-2*	1.15969	1.09528	1.29041	1.18179	0.0994258	0.0339584	1	1	1	TFK s
hsa-miR-17	0.56785	0.645452	0.875639	0.696314	0.160074	0.0303299	1	1	1	TFK s
hsa-miR-17-5p	1.49861	1.41977	1.56009	1.49282	0.070335	0.000264501	1	1	1	TFK s
hsa-miR-17*	0.517792	0.917631	1.39784	0.94442	0.440634	0.837753	1	1	1
hsa-miR-181a	1.44061	1.87356	1.68757	1.66725	0.21719	0.00600089	1	1	1	TFK s
hsa-miR-181a-2*	0.980978	1.13613	1.79291	1.30334	0.431018	0.289827	1	1	1
hsa-miR-181a*	1.53909	1.63635	1.947	1.70748	0.213052	0.00453081	1	1	1	TFK s
hsa-miR-181b	1.60083	1.10665	1.14049	1.28266	0.276062	0.150836	1	1	1
hsa-miR-181c	1.26714	1.3468	1.22647	1.28014	0.06121	0.00137084	1	1	1	TFK s
hsa-miR-181c*	0.566656	0.49944	0.784629	0.616908	0.149088	0.0112412	1	1	1	TFK s
hsa-miR-181d	1.51615	1.79956	1.59595	1.63722	0.14614	0.001647	1	1	1	TFK s
hsa-miR-182	1.65167	1.71323	0.969454	1.44478	0.412799	0.135415	1	1	1
hsa-miR-182*	1.19426	1.15767	1.34546	1.23246	0.0995504	0.0155456	1	1	1	TFK s
hsa-miR-1825	0.346159	0.275747	0.701814	0.44124	0.228393	0.0132908	1	1	1	TFK s
hsa-miR-1827	1.04282	1.15527	1.23239	1.14349	0.0953321	0.0596013	1	1	1	TFK s
hsa-miR-183	1.46209	1.61242	1.44463	1.50638	0.0922494	0.0006831	1	1	1	TFK s
hsa-miR-183*	1.01213	1.39825	1.24521	1.21853	0.19444	0.123433	1	1	1
hsa-miR-185	0.972329	1.26279	2.34429	1.52647	0.722991	0.275762	1	1	1
hsa-miR-185*	1.03973	0.988052	1.23013	1.08597	0.127492	0.307682	1	1	1
hsa-miR-186	1.41992	1.51011	1.13733	1.35579	0.194493	0.0339081	1	1	1	TFK s
hsa-miR-186*	1.17702	0.960144	1.56318	1.23345	0.305454	0.256167	1	1	1
hsa-miR-187	1.50568	1.49723	0.871032	1.29131	0.363999	0.237956	1	1	1
hsa-miR-187*	0.951111	0.818433	0.996002	0.921849	0.0923303	0.216512	1	1	1
hsa-miR-188-3p	1.22439	1.67489	1.29041	1.39656	0.243289	0.0476698	1	1	1	TFK s
hsa-miR-188-5p	0.781641	1.25336	1.67361	1.2362	0.446234	0.41111	1	1	1
hsa-miR-18a	1.69365	2.27218	0.772916	1.57958	0.756115	0.25499	1	1	1
hsa-miR-18a*	0.941445	1.6278	1.0259	1.19838	0.374275	0.410537	1	1	1
hsa-miR-18b	1.00154	0.939393	1.44304	1.12799	0.274606	0.464759	1	1	1
hsa-miR-18b*	0.668107	0.821181	1.34484	0.944709	0.354875	0.800618	1	1	1
hsa-miR-190	1.55209	1.02155	1.0657	1.21311	0.294391	0.278181	1	1	1
hsa-miR-1908	0.771277	1.15248	1.09126	1.00501	0.204718	0.968237	1	1	1
hsa-miR-1909	0.930395	0.940651	1.15736	1.00947	0.128182	0.904355	1	1	1
hsa-miR-1909*	1.05193	0.53881	0.889501	0.826747	0.262253	0.316341	1	1	1
hsa-miR-190b	0.537207	1.28796	1.50141	1.10886	0.506438	0.728551	1	1	1
hsa-miR-191	1.03368	1.79141	2.17835	1.66782	0.582257	0.117913	1	1	1
hsa-miR-191*	1.01799	1.43957	1.38605	1.28121	0.229514	0.101097	1	1	1
hsa-miR-1910	1.00593	0.76616	0.898091	0.89006	0.120087	0.187991	1	1	1
hsa-miR-1911	0.754893	0.611442	1.21215	0.859496	0.313718	0.481218	1	1	1
hsa-miR-1911*	0.635688	0.79819	1.1667	0.866858	0.272083	0.444417	1	1	1
hsa-miR-1912	0.802449	0.758348	1.33195	0.964248	0.319198	0.855629	1	1	1
hsa-miR-1913	0.815726	1.03559	1.07397	0.975094	0.139345	0.772336	1	1	1
hsa-miR-1914	0.909239	0.665747	1.42283	0.999271	0.386486	0.997549	1	1	1
hsa-miR-1914*	1.0118	0.546022	0.893413	0.817077	0.242089	0.260749	1	1	1
hsa-miR-1915	0.658629	1.06755	0.881676	0.869286	0.204743	0.330846	1	1	1
hsa-miR-1915*	0.957013	1.08473	1.14827	1.06334	0.0974079	0.323055	1	1	1
hsa-miR-192	1.55643	2.26585	1.12489	1.64906	0.576093	0.122757	1	1	1
hsa-miR-192-3p	0.88741	1.2513	1.1645	1.10107	0.190058	0.409126	1	1	1
hsa-miR-192*	0.822241	0.775559	1.52331	1.04037	0.418888	0.87553	1	1	1
hsa-miR-193a-3p	0.832562	0.950995	1.34472	1.04276	0.268129	0.796062	1	1	1
hsa-miR-193a-5p	1.2771	1.09737	1.36483	1.24643	0.136341	0.0351625	1	1	1	TFK s
hsa-miR-193b	1.01868	0.902809	1.37272	1.09807	0.24481	0.525961	1	1	1
hsa-miR-193b-5p	0.972343	1.27457	0.958304	1.06841	0.178682	0.543531	1	1	1
hsa-miR-193b*	1.30374	1.01856	0.859563	1.06062	0.225055	0.665097	1	1	1
hsa-miR-194	0.828207	3.77664	2.59075	2.39853	1.48359	0.177858	1	1	1
hsa-miR-194-3p	1.17253	1.66724	0.943402	1.26106	0.36995	0.288714	1	1	1
hsa-miR-194*	1.39501	1.1273	1.46826	1.33019	0.179481	0.0333294	1	1	1	TFK s
hsa-miR-195	0.872126	3.29243	2.45395	2.20617	1.22903	0.164387	1	1	1
hsa-miR-195-3p	1.14737	1.21273	0.949251	1.10312	0.137202	0.262897	1	1	1
hsa-miR-195*	0.848975	0.966723	1.48794	1.10121	0.340052	0.633367	1	1	1
hsa-miR-196a	1.55142	1.93914	1.51297	1.66784	0.235735	0.00800418	1	1	1	TFK s
hsa-miR-196a*	1.06895	1.31783	1.02161	1.13613	0.159128	0.212547	1	1	1
hsa-miR-196b	0.826402	2.24532	2.22586	1.76586	0.813656	0.178369	1	1	1
hsa-miR-196b*	1.01935	1.84019	1.10274	1.32076	0.451771	0.286169	1	1	1
hsa-miR-197	1.11139	1.22171	1.25166	1.19492	0.0738729	0.0102589	1	1	1	TFK s
hsa-miR-1972	1.35808	1.28784	0.861384	1.1691	0.268794	0.337116	1	1	1
hsa-miR-198	1.13815	0.961301	1.5637	1.22105	0.309636	0.283911	1	1	1
hsa-miR-199a-3p,hsa-miR-199b-3p	1.82531	1.95524	1.15967	1.64674	0.426789	0.0585115	1	1	1	TFK s
hsa-miR-199a-5p	1.19141	1.76206	1.35253	1.43533	0.294195	0.0624392	1	1	1
hsa-miR-199b-5p	0.87326	0.815397	1.46949	1.05272	0.362095	0.813343	1	1	1
hsa-miR-19a	1.41178	1.64647	1.22933	1.42919	0.209114	0.0236937	1	1	1	TFK s
hsa-miR-19a*	2.04514	1.33554	1.23108	1.53725	0.442937	0.103553	1	1	1
hsa-miR-19b	1.52116	2.13654	1.51307	1.72359	0.357646	0.0247999	1	1	1	TFK s
hsa-miR-19b-1-5p	0.969572	1.32507	1.01682	1.10382	0.193057	0.404344	1	1	1
hsa-miR-19b-1*	0.786988	1.09795	1.39476	1.09323	0.303914	0.623312	1	1	1
hsa-miR-19b-2*	0.878646	1.06057	1.45053	1.12991	0.292178	0.484179	1	1	1
hsa-miR-200a	0.662157	3.27469	1.34614	1.761	1.35477	0.385685	1	1	1
hsa-miR-200a*	0.49813	1.7206	2.02857	1.41577	0.809479	0.423937	1	1	1
hsa-miR-200b	1.29784	1.60689	1.86812	1.59095	0.285474	0.0230554	1	1	1	TFK s
hsa-miR-200b*	1.13671	1.20695	1.06436	1.13601	0.0712977	0.0298195	1	1	1	TFK s
hsa-miR-200c	0.749065	1.93917	1.62364	1.43729	0.616548	0.286606	1	1	1
hsa-miR-200c*	1.28088	1.38974	1.09271	1.25444	0.150272	0.0426976	1	1	1	TFK s
hsa-miR-202	0.79208	0.953709	1.22029	0.988694	0.216239	0.932194	1	1	1
hsa-miR-202*	1.32714	2.15059	0.962272	1.48	0.608729	0.243765	1	1	1
hsa-miR-203	1.11961	1.70717	1.70206	1.50961	0.33776	0.0592133	1	1	1	TFK s
hsa-miR-204	1.50055	1.69075	1.6568	1.61603	0.101446	0.000462054	1	1	1	TFK s
hsa-miR-205	1.31879	2.21795	1.39447	1.64374	0.498724	0.0890477	1	1	1
hsa-miR-205*	1.59318	0.720072	1.02087	1.11137	0.443533	0.68605	1	1	1
hsa-miR-2053	1.24341	1.4594	3.65393	2.11891	1.33374	0.219864	1	1	1
hsa-miR-206	0.941204	1.8289	1.21092	1.32701	0.455089	0.281228	1	1	1
hsa-miR-208a	1.7307	2.57436	1.73266	2.01257	0.48652	0.0226605	1	1	1	TFK s
hsa-miR-208b	1.32359	1.68672	1.37251	1.46094	0.197057	0.0154567	1	1	1	TFK s
hsa-miR-20a	1.16796	1.67734	1.64188	1.49573	0.284408	0.0392015	1	1	1	TFK s
hsa-miR-20a*	1.11367	1.01104	1.3349	1.1532	0.165507	0.184135	1	1	1
hsa-miR-20b	0.447265	1.93197	1.27859	1.21928	0.744127	0.636652	1	1	1
hsa-miR-20b*	0.988616	1.16432	1.20584	1.11959	0.115312	0.146863	1	1	1
hsa-miR-21	1.73947	2.00195	1.24177	1.66106	0.386106	0.0413285	1	1	1	TFK s
hsa-miR-21*	0.801383	0.913148	1.18072	0.965085	0.19493	0.771872	1	1	1
hsa-miR-210	1.48516	1.5304	1.78566	1.60041	0.162021	0.00302836	1	1	1	TFK s
hsa-miR-211	0.265536	0.302635	0.753466	0.440546	0.271631	0.0234312	1	1	1	TFK s
hsa-miR-2110	1.32404	0.996409	0.754317	1.02492	0.285929	0.887311	1	1	1
hsa-miR-2113	0.834321	1.04581	1.17411	1.01808	0.171582	0.864062	1	1	1
hsa-miR-2114	1.41511	0.738317	0.9117	1.02171	0.351554	0.919969	1	1	1
hsa-miR-2114*	3.21657	1.30608	0.993765	1.83881	1.20335	0.29381	1	1	1
hsa-miR-2115	1.26299	1.14649	1.12138	1.17695	0.0755634	0.0153981	1	1	1	TFK s
hsa-miR-2115*	1.04317	1.11473	0.785137	0.981012	0.173364	0.85878	1	1	1
hsa-miR-212	1.37192	1.34278	1.7206	1.47843	0.210229	0.016935	1	1	1	TFK s
hsa-miR-214	2.76376	1.74864	1.41681	1.97641	0.701765	0.0735626	1	1	1
hsa-miR-214*	1.21641	1.13527	1.09563	1.1491	0.061565	0.0137527	1	1	1	TFK s
hsa-miR-215	1.17859	1.27039	1.32485	1.25794	0.0739198	0.00377987	1	1	1	TFK s
hsa-miR-216a	1.6503	1.54616	1.6378	1.61142	0.0568617	4.89238e-05	1	1	1	TFK s
hsa-miR-216b	1.16424	1.49483	1.54141	1.40016	0.205633	0.0280297	1	1	1	TFK s
hsa-miR-217	1.02407	0.975255	2.06343	1.35425	0.614651	0.374652	1	1	1
hsa-miR-218	1.27856	1.78999	1.43397	1.50084	0.26219	0.0296932	1	1	1	TFK s
hsa-miR-218-1*	0.844274	1.03606	1.613	1.16445	0.400123	0.515871	1	1	1
hsa-miR-218-2*	0.949802	1.51561	1.06123	1.17555	0.299725	0.367744	1	1	1
hsa-miR-219-1-3p	0.947879	1.46372	1.12465	1.17875	0.262143	0.303007	1	1	1
hsa-miR-219-2-3p	1.10123	0.930283	1.6579	1.22981	0.380468	0.354534	1	1	1
hsa-miR-219-2-3p	1.18072	1.29284	1.01875	1.1641	0.137799	0.108124	1	1	1
hsa-miR-219-5p	1.16788	1.34265	1.13099	1.21384	0.113065	0.0306209	1	1	1	TFK s
hsa-miR-22	1.37983	2.86412	1.62261	1.95552	0.796181	0.106181	1	1	1
hsa-miR-22*	0.686564	1.37955	1.0876	1.05124	0.347921	0.811244	1	1	1
hsa-miR-221	1.08204	1.85357	1.61972	1.51844	0.395609	0.085743	1	1	1
hsa-miR-221*	0.995275	0.758062	1.28333	1.01222	0.263046	0.939715	1	1	1
hsa-miR-222	1.10732	2.03486	2.10269	1.74829	0.556129	0.0802053	1	1	1
hsa-miR-222*	1.20004	0.743963	1.22398	1.05599	0.270492	0.738057	1	1	1
hsa-miR-223	1.77602	3.49939	1.59934	2.29158	1.04971	0.10008	1	1	1
hsa-miR-223*	0.505257	1.08443	1.25842	0.949371	0.39433	0.834909	1	1	1
hsa-miR-224	1.47323	1.67021	2.28902	1.81082	0.425682	0.0299579	1	1	1	TFK s
hsa-miR-224*	1.65884	1.00235	0.966162	1.20912	0.38989	0.405484	1	1	1
hsa-miR-2277-3p	1.37979	1.00168	1.22907	1.20351	0.190344	0.13769	1	1	1
hsa-miR-2277-5p	1.37154	1.43137	1.08901	1.29731	0.182854	0.048013	1	1	1	TFK s
hsa-miR-2355-5p	0.745527	1.09709	2.39331	1.41198	0.867848	0.457137	1	1	1
hsa-miR-23a	1.61157	2.55958	1.27665	1.81593	0.665431	0.100911	1	1	1
hsa-miR-23a-5p	1.38524	1.47362	1.08007	1.31297	0.206486	0.0584747	1	1	1	TFK s
hsa-miR-23a*	0.948761	0.960288	1.54309	1.15071	0.339859	0.485265	1	1	1
hsa-miR-23b	0.985855	1.63997	1.56191	1.39591	0.357259	0.127352	1	1	1
hsa-miR-23b*	1.05393	0.993403	1.26232	1.10322	0.141071	0.273805	1	1	1
hsa-miR-23c	1.48794	0.595871	2.26878	1.45087	0.837071	0.403674	1	1	1
hsa-miR-24	1.78736	2.00498	1.22851	1.67362	0.400536	0.0435496	1	1	1	TFK s
hsa-miR-24-1*	1.32398	1.8952	1.36416	1.52778	0.318828	0.045598	1	1	1	TFK s
hsa-miR-24-2*	1.24704	1.14791	1.3841	1.25968	0.118602	0.0192289	1	1	1	TFK s
hsa-miR-25	1.46513	2.29039	1.53622	1.76391	0.457328	0.0444201	1	1	1	TFK s
hsa-miR-25*	0.519065	0.958336	1.4004	0.959267	0.440668	0.880561	1	1	1
hsa-miR-26a	1.6744	1.64937	1.0539	1.45922	0.351242	0.086247	1	1	1
hsa-miR-26a-1-3p	0.878338	1.42075	1.15403	1.15104	0.271216	0.389388	1	1	1
hsa-miR-26a-1*	1.17037	1.09781	1.75918	1.34245	0.362718	0.177332	1	1	1
hsa-miR-26a-2*	0.99978	1.36322	1.0776	1.14687	0.191367	0.254501	1	1	1
hsa-miR-26b	1.34922	2.55219	1.71705	1.87282	0.616427	0.0702585	1	1	1
hsa-miR-26b*	1.12626	1.37217	0.947113	1.14852	0.2134	0.294473	1	1	1
hsa-miR-27a	1.70224	2.05209	1.79191	1.84875	0.181717	0.00126879	1	1	1	TFK s
hsa-miR-27a*	1.04802	1.5399	1.09629	1.22807	0.271132	0.218853	1	1	1
hsa-miR-27b	1.10706	2.17816	1.73407	1.6731	0.538146	0.0961979	1	1	1
hsa-miR-27b*	1.14462	1.22507	0.967705	1.11247	0.13166	0.213091	1	1	1
hsa-miR-28-3p	1.01192	0.95595	1.18534	1.05107	0.119599	0.500597	1	1	1
hsa-miR-28-5p	1.39827	1.83661	1.56162	1.59883	0.221528	0.00943331	1	1	1	TFK s
hsa-miR-2861	2.52352	1.68213	0.951371	1.71901	0.786723	0.188597	1	1	1
hsa-miR-296-3p	1.40808	1.77624	1.38421	1.52284	0.219773	0.0146057	1	1	1	TFK s
hsa-miR-296-5p	0.225701	1.8289	0.713495	0.922697	0.821817	0.878479	1	1	1
[truncated: 613 more rows]

## Sheet: shared chemosensitizing MIR-i
miRBase ID/miRPlus ID	CELL VIABILITY NORMALIZED TO NEG CTRLs REPLICATE 1	CELL VIABILITY NORMALIZED TO NEG CTRLs REPLICATE 2	CELL VIABILITY NORMALIZED TO NEG CTRLs REPLICATE 3	AVERAGE	SD	TTEST	cell line	p<=0.05 in all three iCCA cell lines	p<=0.05 in all three eCCA cell lines
[truncated: 66 more rows]

[truncated: 1 more sheets: data for Figure 1]
